# Supplementary material for: Subcytoplasmic location of translation controls protein output
Source: Mol Cell. Author manuscript; Available in PMC 2024 Jun 3. (PMC11146010; doi:10.1016/j.molcel.2023.11.025)
Supplement: MMC6 [file NIHMS1953329-supplement-MMC6.xlsx]

## Sheet: PCR primers
Sequences of primers for PCR
THAP1 MS2 F	5′-ATATTGTACAAGGTGCAGTCCTGCTCCG-3′
THAP1 MS2 R	5′-CAGTACCGGTTTATGCTGGTACTTCAACTA-3′
MCP F	5′-CAGTGCTAGCATGGCTTCTAACTTTACTCA-3′
MCP R	5′-TATAGGATCCGTAGATGCCGGAGTTTGCTG-3′
TIS11B MCP F	5´-ATATGTACAAGACCACCACCCTCGTGT-3′
TIS11B MCP R	5′-CAGGTCTAGATTAGTCATCTGAGATGGAAA-3′
TIAL1 MCP F	5′-TATATGTACAAGATGGAAGACGACGGGCAG-3′
TIAL1 MCP R	5′-GCGATCTAGATCACTGTGTTTGGTAACTTG-3′
TIS-SEC F	5′-TAATGCTAGCATGACCACCACCCTCGTGTC-3′
TIS-SEC R	5′-CAGTGCTAGCGTCATCTGAGATGGAAAGTC-3′
TRAPA MCP F	5′TAATGCTAGCATGAGACTCCTCCCCCGCTT-3′
TRAPA MCP R	5′-CAGTGCTAGCCTCATCAGATCCCACTGATC-3′
TIAL1 CAAX F	5′-AGGTCCTCCCCAAGGACAAGCTCCTCC-3′
TIAL1 CAAX R	5′-CCTAGGGCCCTTACATGATAACACACTTGG-3′
CAAX F	5′-CAGTCTGTACAAGATGGGTGGAGGTTCTGG-3′

## Sheet: sgRNA
Sequences of sgRNA synthetic DNA	5′ homology region - 1st gRNA − sgRNA scaffold + Pol III terminator − H1 promoter − 2nd gRNA − 3′ homology region
TIS11B sgRNA	TGTGGAAAGGACGAAACACCGGGGTGACTGAGTGCCTCCGAGTTTTAGAGCTAGAAATAGCAAGTTAAAATAAGGCTAGTCCGTTATCAACTTGAAAAAGTGGCACCGAGTCGGTGCTTTTTTGAACGCTGACGTCATCAACCCGCTCCAAGGAATCGCGGGCCCAGTGTCACTAGGCGGGAACACCCAGCGCGCGTGCGCCCTGGCAGGAAGATGGCTGTGAGGGACAGGGGAGTGGCGCCCTGCAATATTTGCATGTCGCTATGTGTTCTGGGAAATCACCATAAACGTGAAATGTCTTTGGATTTGGGAATCTTATAAGTTCTGTATGAGACCACTCTTTCCCACCTTCTCGGAAGGGGGCGAGGTTTTAGAGCTAGAAATAGCAAGT
1st sgRNA target: Chr14:68,790,381-68,790,400
2nd sgRNA target: Chr14:68,790,262-68,790,281 (Hg38)
Control (intergenic) gRNA	TGTGGAAAGGACGAAACACCGTCAACAGGTGAAGATGAACTGTTTTAGAGCTAGAAATAGCAAGTTAAAATAAGGCTAGTCCGTTATCAACTTGAAAAAGTGGCACCGAGTCGGTGCTTTTTTGAACGCTGACGTCATCAACCCGCTCCAAGGAATCGCGGGCCCAGTGTCACTAGGCGGGAACACCCAGCGCGCGTGCGCCCTGGCAGGAAGATGGCTGTGAGGGACAGGGGAGTGGCGCCCTGCAATATTTGCATGTCGCTATGTGTTCTGGGAAATCACCATAAACGTGAAATGTCTTTGGATTTGGGAATCTTATAAGTTCTGTATGAGACCACTCTTTCCCATCAGGGAGACCATTAGTGGGGTTTTAGAGCTAGAAATAGCAAGT
1st sgRNA target: Chr7:10,195,223-10,195,242
2nd sgRNA target: Chr7:10,195,281-10,195,300 (Hg38)

## Sheet: FISH probes
Sequences of RNA-FISH oligos	5′ to 3′
Secondary probe (5′ AF633 conjugated)	ATCCTCCTTCAATACATCCC
2_BAG3 -_Seq_2	GGGATGTATTGAAGGAGGATGTCGCGGTCACCGTTGCCGGACGCCACCTG
4_BAG3 -_Seq_4	GGGATGTATTGAAGGAGGATTGTGGTCCACGAAGAAGGGCCAGCCGGTCT
5_BAG3 -_Seq_5	GGGATGTATTGAAGGAGGATGCGGGTCGTTCCACGTAGTGGTGCGGCTGT
7_BAG3 -_Seq_7	GGGATGTATTGAAGGAGGATCCTCCCGGGAAGGGCCATTGGCAGAGGAT
8_BAG3 -_Seq_8	GGGATGTATTGAAGGAGGATGGCCTTCCCTAGCAGGCGGCAGCCTAGAGC
10_BAG3 -_Seq_10	GGGATGTATTGAAGGAGGATCGCCTTCATGGAGCACAGGAATGGGAATGT
11_BAG3 -_Seq_11	GGGATGTATTGAAGGAGGATCATGGAAAGGGTGCACCTGCCGGTTCTCAG
13_BAG3 -_Seq_13	GGGATGTATTGAAGGAGGATTCTGAGGAGCCGCTGCTGCCGCCTCAGTTC
14_BAG3 -_Seq_14	GGGATGTATTGAAGGAGGATTCTGGCATGCCCCGCAGAGGTGACTGGGAC
16_BAG3 -_Seq_16	GGGATGTATTGAAGGAGGATGGCTGGGGGCTGGGCTGCCGCCGCCGCTGC
17_BAG3 -_Seq_17	GGGATGTATTGAAGGAGGATTGGAGACTGGGACCGCTCAGGTCCGTGGGA
19_BAG3 -_Seq_19	GGGATGTATTGAAGGAGGATGCTCCTGCCGGAGGAAGGCAGGCTGGCCGA
20_BAG3 -_Seq_20	GGGATGTATTGAAGGAGGATCCCCCGCGGGAGCTGGTGACTGCCCAGGCT
22_BAG3 -_Seq_22	GGGATGTATTGAAGGAGGATTGGTGGAAGGAGGGCTGGGCTGCTGGCCGG
23_BAG3 -_Seq_23	GGGATGTATTGAAGGAGGATTGCTGCGCTGGGTAGTGCGTCTTCTGGGCT
25_BAG3 -_Seq_25	GGGATGTATTGAAGGAGGATGGCTCCCAGTCATCCCCCTGGATCTTGTGG
26_BAG3 -_Seq_26	GGGATGTATTGAAGGAGGATGACCTGAACGGGGATGCCGCCCGCAGGGGC
28_BAG3 -_Seq_28	GGGATGTATTGAAGGAGGATTGGAGTGGCGTGCTGCTCCTGGCTGGTGAG
29_BAG3 -_Seq_29	GGGATGTATTGAAGGAGGATACGGTGTGCACACGGATGGGCGAGGGGGAG
31_BAG3 -_Seq_31	GGGATGTATTGAAGGAGGATTCAGGCTGGGAAACAGGTGCAGTTTCTCGA
32_BAG3 -_Seq_32	GGGATGTATTGAAGGAGGATACTGGGCCTGGCTTACTTTCTGGTTTGTTT
34_BAG3 -_Seq_34	GGGATGTATTGAAGGAGGATGAATCCACCTCTTTGCGGATCACTTGAATT
35_BAG3 -_Seq_35	GGGATGTATTGAAGGAGGATGGAGGTGGGGGCTTCTGGGAAACAGGTTTA
37_BAG3 -_Seq_37	GGGATGTATTGAAGGAGGATGGGCTGGGAGGAGGACAAGGAACTGGAGCA
39_BAG3 -_Seq_39	GGGATGTATTGAAGGAGGATGGGGCTGCCCTCTCTTCTGTAGCCACACTC
40_BAG3 -_Seq_40	GGGATGTATTGAAGGAGGATGGAGGTGTAGCTTCTGCAGGGGCAGTGCTG
42_BAG3 -_Seq_42	GGGATGTATTGAAGGAGGATATGGCTTCCACTTTCAGCACTCCTGGATGT
43_BAG3 -_Seq_43	GGGATGTATTGAAGGAGGATGCCTGCTCCAGCCCCTGTACCTTCTCCAGG
45_BAG3 -_Seq_45	GGGATGTATTGAAGGAGGATAAATACTCTTCGATCATCAGGTACTTTTTG
46_BAG3 -_Seq_46	GGGATGTATTGAAGGAGGATACTGAATCCAGGGCCAGCAGCTCTTTGGTC
48_BAG3 -_Seq_48	GGGATGTATTGAAGGAGGATTGAACCTTCCTGACACCGTCTCTCCTGGCC
49_BAG3 -_Seq_49	GGGATGTATTGAAGGAGGATGCTTTCTGTTCAAGTTTTTCCAAGATGGTC
51_BAG3 -_Seq_51	GGGATGTATTGAAGGAGGATTCTGCTTCAAGGTTGCTGGGCTGGAGTTCA
52_BAG3 -_Seq_52	GGGATGTATTGAAGGAGGATCCCATCTCCATGATTGCCTGCAGTGGCTGA
54_BAG3 -_Seq_54	GGGATGTATTGAAGGAGGATTCTGTGTGGGGATCTTCTGCATTTCCAGCA
55_BAG3 -_Seq_55	GGGATGTATTGAAGGAGGATGCTGCTGCTGTGGCTTCTGGCTGCTGGGTT
57_BAG3 -_Seq_57	GGGATGTATTGAAGGAGGATAGAGGCTACGGTGCTGCTGGGTTACCAGGG
58_BAG3 -_Seq_58	GGGATGTATTGAAGGAGGATCATCGGTTCCGAGTCTGATTTTTACAGGGC
60_BAG3 -_Seq_60	GGGATGTATTGAAGGAGGATTAAAAACCAACTGACTTAAAGTCTCTGAAA
61_BAG3 -_Seq_61	GGGATGTATTGAAGGAGGATCACCCAAGTTACTGCATACCAAGCAGCTAA
63_BAG3 -_Seq_63	GGGATGTATTGAAGGAGGATCAGAGTAAGAATATAGAAGAAAAGCATCAT
64_BAG3 -_Seq_64	GGGATGTATTGAAGGAGGATCTCAAACAACAAGCAACTTCTTTATTTGTA
66_BAG3 -_Seq_66	GGGATGTATTGAAGGAGGATAGGTGGTGGGGGTGCCCAAGTAGACAGGGC
67_BAG3 -_Seq_67	GGGATGTATTGAAGGAGGATTACAAAAGACAGTGCACAACCACAGCTAAC
69_BAG3 -_Seq_69	GGGATGTATTGAAGGAGGATCTGATAAATGTTTCATATTTATGTGATGGG
70_BAG3 -_Seq_70	GGGATGTATTGAAGGAGGATGAAGAAAATCATCTCATTAAAATGGCAACA
72_BAG3 -_Seq_72	GGGATGTATTGAAGGAGGATATATTCCTATGGCTCCTGGCACATTTTACT
73_BAG3 -_Seq_73	GGGATGTATTGAAGGAGGATAATGTAGCATTAAAGTCATCCAACATACAG
2_DUSP1 -_Seq_2	GGGATGTATTGAAGGAGGATTCGCTCCCCCAGCAGCGCCCGCAGGCCTCC
3_DUSP1 -_Seq_3	GGGATGTATTGAAGGAGGATGCGGCAGTCCAGCAGCAGGCATTGCGCCGC
4_DUSP1 -_Seq_4	GGGATGTATTGAAGGAGGATGATGTGGCCGGCGTTGAAAGCGAAGAAGGA
5_DUSP1 -_Seq_5	GGGATGTATTGAAGGAGGATGGTGCTGAAGCGCACGTTGACAGAGCCGGC
6_DUSP1 -_Seq_6	GGGATGTATTGAAGGAGGATCTCCAGGCCCATGGCGCCCTTGGCCCGGCG
7_DUSP1 -_Seq_7	GGGATGTATTGAAGGAGGATCAGCAACACCACGGCGTGGTAGGCGCCGGC
8_DUSP1 -_Seq_8	GGGATGTATTGAAGGAGGATCCAGGGTGCCGTCGCGCTTGGCGCCGTCCA
9_DUSP1 -_Seq_9	GGGATGTATTGAAGGAGGATTTGAGGAAGAAGACTTGCGCGGCGCGCGCC
10_DUSP1 -_Seq_10	GGGATGTATTGAAGGAGGATCAGGAAGCCGAAAACGCTTCGTATCCTCCT
11_DUSP1 -_Seq_11	GGGATGTATTGAAGGAGGATGGGGGTCGACTGTTTGCTGCACAGCTCCGG
12_DUSP1 -_Seq_12	GGGATGTATTGAAGGAGGATGCTAGTACTCAGGGGAAGGCTGAGCCCCAT
13_DUSP1 -_Seq_13	GGGATGTATTGAAGGAGGATACTGCACCCAGATTCCGCGCTGTCAGGGAC
15_DUSP1 -_Seq_15	GGGATGTATTGAAGGAGGATGTACAGAAAGGGCAGGATTTCCACCGGGCC
16_DUSP1 -_Seq_16	GGGATGTATTGAAGGAGGATCTTGCGGGAAGCGTGATACGCACTGCCCAG
17_DUSP1 -_Seq_17	GGGATGTATTGAAGGAGGATGGCAGTGATGCCCAAGGCATCCAGCATGTC
18_DUSP1 -_Seq_18	GGGATGTATTGAAGGAGGATGTTGGGACAATTGGCTGAGACGTTGATCAA
19_DUSP1 -_Seq_19	GGGATGTATTGAAGGAGGATGCTCTTGTACTGGTAGTGACCCTCAAAATG
20_DUSP1 -_Seq_20	GGGATGTATTGAAGGAGGATGTCTGCCTTGTGGTTGTCCTCCACAGGGAT
21_DUSP1 -_Seq_21	GGGATGTATTGAAGGAGGATGTCAATGGCCTCGTTGAACCAGGAGCTGAT
22_DUSP1 -_Seq_22	GGGATGTATTGAAGGAGGATTCCTCCAGCATTCTTGATGGAGTCTATGAA
23_DUSP1 -_Seq_23	GGGATGTATTGAAGGAGGATAATGCCTGCCTGGCAGTGGACAAACACCCT
24_DUSP1 -_Seq_24	GGGATGTATTGAAGGAGGATGTAAGCAAGGCAGATGGTGGCTGACCGGGA
25_DUSP1 -_Seq_25	GGGATGTATTGAAGGAGGATGTCCAGCTTGACTCGATTAGTCCTCATAAG
26_DUSP1 -_Seq_26	GGGATGTATTGAAGGAGGATTCGCCTCTGCTTCACAAACTCAAAGGCCTC
28_DUSP1 -_Seq_28	GGGATGTATTGAAGGAGGATCACCTGGGACTCAAACTGCAGCAGCTGGCC
29_DUSP1 -_Seq_29	GGGATGTATTGAAGGAGGATCCCAGCCTCTGCCGAACAGTGCGGAGCCAG
30_DUSP1 -_Seq_30	GGGATGTATTGAAGGAGGATGAGGTGCCTCGGTCGAGCACAGCCATGGCG
31_DUSP1 -_Seq_31	GGGATGTATTGAAGGAGGATGAGACGGGGAAGTTGAACACGGTGGTGGTG
32_DUSP1 -_Seq_32	GGGATGTATTGAAGGAGGATAGCGCACTGTTCGTGGAGTGGACAGGGATG
33_DUSP1 -_Seq_33	GGGATGTATTGAAGGAGGATGAGGTCGTAATGGGGCTCTGAAGGTAGCTC
34_DUSP1 -_Seq_34	GGGATGTATTGAAGGAGGATTCACCTCCCGTGGCCTTTCAGCAGCTGGGA
35_DUSP1 -_Seq_35	GGGATGTATTGAAGGAGGATGCATGGAGTCCCAATGGGATGTGAAGAGCC
36_DUSP1 -_Seq_36	GGGATGTATTGAAGGAGGATCCAGAGTTATTGCATTTCTCCTCTCAAGGA
37_DUSP1 -_Seq_37	GGGATGTATTGAAGGAGGATTAAATAAGGACCAGCCCTCTCGAGCCCCTC
38_DUSP1 -_Seq_38	GGGATGTATTGAAGGAGGATGAAACCCAGAGGAACTCGGGTGAAGTTAAA
39_DUSP1 -_Seq_39	GGGATGTATTGAAGGAGGATTTGACGCTAAGTCATCACCATAACTGCTTA
41_DUSP1 -_Seq_41	GGGATGTATTGAAGGAGGATAGATGGACTTGATGTACCCACTATATATTG
42_DUSP1 -_Seq_42	GGGATGTATTGAAGGAGGATTGAGTCCTTTCTCTTCTGCCCCATTTTGTC
43_DUSP1 -_Seq_43	GGGATGTATTGAAGGAGGATGGGCGAGCAAAAAGAAACCGGATCACACAC
44_DUSP1 -_Seq_44	GGGATGTATTGAAGGAGGATTATGTCAAGCATGAAGAGATTCTACAAAAA
45_DUSP1 -_Seq_45	GGGATGTATTGAAGGAGGATATATGTGTCGTCGGGAATAATACTGGTAGG
46_DUSP1 -_Seq_46	GGGATGTATTGAAGGAGGATCAGACACCTACACAAAAATAAATAAGGTAT
47_DUSP1 -_Seq_47	GGGATGTATTGAAGGAGGATTCTAGGAGTAGACAATGACATTTGTGAAGG
48_DUSP1 -_Seq_48	GGGATGTATTGAAGGAGGATCTCAAAAACAAAAATTGAGGTATTTGGTTC
49_DUSP1 -_Seq_49	GGGATGTATTGAAGGAGGATGCTTAAGATATATTTACAGGATAGTACAGT
50_DUSP1 -_Seq_50	GGGATGTATTGAAGGAGGATGTATTTTCCATCAGTGCTGAAAACAAACCT
51_DUSP1 -_Seq_51	GGGATGTATTGAAGGAGGATAGCAAACATACAACTGTTGGCAACTAAAAA
52_DUSP1 -_Seq_52	GGGATGTATTGAAGGAGGATCCTTATGTAACAAAATGTCTTCTTAGAAGA
1_SF3A2 -_Seq_1	GGGATGTATTGAAGGAGGATCTTGCCCCCGGGGCGATGCTGGAAGTCCAT
2_SF3A2 -_Seq_2	GGGATGTATTGAAGGAGGATGGAGGAGGAGGCCACGCCCCCGCTCCCGGT
3_SF3A2 -_Seq_3	GGGATGTATTGAAGGAGGATGAGGCGCTCCCTGCGGTCACGGTTGCTCTC
4_SF3A2 -_Seq_5	GGGATGTATTGAAGGAGGATGTGGTTCTTCATGAAGTACGGGTCCTTGTT
5_SF3A2 -_Seq_6	GGGATGTATTGAAGGAGGATCAGGCAGAGTTTGCATTCATAGGAGCCCAG
6_SF3A2 -_Seq_7	GGGATGTATTGAAGGAGGATCAGGTAGCTCCCCTCATTGTTGTGAAGTGT
7_SF3A2 -_Seq_8	GGGATGTATTGAAGGAGGATGGTCTGGTGCTTCTTCCCCTGCGTATGTGC
8_SF3A2 -_Seq_9	GGGATGTATTGAAGGAGGATGGCCTCCTTGGCTGCTCGCCGGGCCAGGTT
9_SF3A2 -_Seq_10	GGGATGTATTGAAGGAGGATTGACCTTCTCAGGCGCGGGCTGGGCAGGGG
10_SF3A2 -_Seq_11	GGGATGTATTGAAGGAGGATCGATCTTCACAAACTTCTTCACCTCCACCT
11_SF3A2 -_Seq_12	GGGATGTATTGAAGGAGGATTCTGCTTGGTCACTTTGTAGCCCGGGCGGC
12_SF3A2 -_Seq_13	GGGATGTATTGAAGGAGGATGGAGGCTCTGCTGGCCCATCTCCGAGTCTC
13_SF3A2 -_Seq_14	GGGATGTATTGAAGGAGGATCGGCGATCTCAGGGTAGTCAATCTGGAAGA
14_SF3A2 -_Seq_15	GGGATGTATTGAAGGAGGATACATGAAGCGGTGACGTGGCATGATGCCCT
15_SF3A2 -_Seq_16	GGGATGTATTGAAGGAGGATCCGGAGGCTCGATCCTCTGCTCGTACGCAG
16_SF3A2 -_Seq_17	GGGATGTATTGAAGGAGGATTCGGCGGCCATGAGCAGGTACTGCCAGCGC
17_SF3A2 -_Seq_18	GGGATGTATTGAAGGAGGATGGCACCTTGAAGGCAATGGTCTCGTAGGGC
18_SF3A2 -_Seq_19	GGGATGTATTGAAGGAGGATTTGCCCTCCGCCTTGTCGATCTCTCTGCTC
19_SF3A2 -_Seq_20	GGGATGTATTGAAGGAGGATTTGGTCTCCCGGTTCCAGTGTGTCCAGAAC
20_SF3A2 -_Seq_22	GGGATGTATTGAAGGAGGATGGGAGGCTGGGTGGAGCCGGGGGCTTCTCC
21_SF3A2 -_Seq_23	GGGATGTATTGAAGGAGGATCGGGGGTGGAGGCCGCTTCACCCCAGGGGG
22_SF3A2 -_Seq_24	GGGATGTATTGAAGGAGGATCGGTGGCCGAGGGGGCAGACCGTTCATCAG
23_SF3A2 -_Seq_25	GGGATGTATTGAAGGAGGATTGGCGGGGGCGGTGGCAAAGACTCAGGCAG
24_SF3A2 -_Seq_26	GGGATGTATTGAAGGAGGATTAGCTGGGGTGGTCCCGGGGGCCCTGAGGG
25_SF3A2 -_Seq_27	GGGATGTATTGAAGGAGGATTGCAGGGGGATGCACCACTGGGGCCGGGGG
26_SF3A2 -_Seq_28	GGGATGTATTGAAGGAGGATGACGCCAGGAGCTGGGGGATGGACCCCAGA
27_SF3A2 -_Seq_29	GGGATGTATTGAAGGAGGATGGCTGGGGGATGGACGCCAGGAGCTGGGGG
28_SF3A2 -_Seq_30	GGGATGTATTGAAGGAGGATGACCCCAGAGGTTGGTGGGTGGACCCCAGG
29_SF3A2 -_Seq_31	GGGATGTATTGAAGGAGGATGGCTGGAGGGTGGACTCCAGGAGCTGGGGG
30_SF3A2 -_Seq_32	GGGATGTATTGAAGGAGGATGACTCCGGGGGCTGGTGGGTGAACCCCGGG
31_SF3A2 -_Seq_33	GGGATGTATTGAAGGAGGATTGGTGGGTGAACCCCAGGGGCTGGTGGGTG
32_SF3A2 -_Seq_34	GGGATGTATTGAAGGAGGATCGCTGATGGGGGAGGATGGACCCCTGGGGC
33_SF3A2 -_Seq_35	GGGATGTATTGAAGGAGGATTGGGTGCACCCCCGGGGCCTGGGGGTGAAC
34_SF3A2 -_Seq_36	GGGATGTATTGAAGGAGGATTGGGGCCTGAGGGTGAACGGCGGGGGCTGC
35_SF3A2 -_Seq_37	GGGATGTATTGAAGGAGGATAGGGTGCATCCCTGGGGCTGGTGGGTGCAC
36_SF3A2 -_Seq_38	GGGATGTATTGAAGGAGGATGGGAGGTTGGGGGTGGACCCCCGGGGCCTG
37_SF3A2 -_Seq_39	GGGATGTATTGAAGGAGGATGGTGGACCCCAGGAGCCGACGGATGGACCC
38_SF3A2 -_Seq_40	GGGATGTATTGAAGGAGGATGATTTGAGGGGTGAACTCCCGGAGGCTGAG
39_SF3A2 -_Seq_41	GGGATGTATTGAAGGAGGATCCTCAGCATTGGGGGCATGGGAGTTGGGGG
40_SF3A2 -_Seq_42	GGGATGTATTGAAGGAGGATGTTCCCTGGGCCTTCGGAGGGAAGTGGGGG
41_SF3A2 -_Seq_43	GGGATGTATTGAAGGAGGATTTCTCAGTTGGTTGGGGGAGGGGGAGGTAT
42_SF3A2 -_Seq_44	GGGATGTATTGAAGGAGGATTGGCGCTGGGCTTGCTGGGGGAGGGAGCAG
43_SF3A2 -_Seq_45	GGGATGTATTGAAGGAGGATCTTCTCTCAGTGGGAAAAGGCAAGAGCACC
1_MLST8 ._Seq_1	GGGATGTATTGAAGGAGGATACTGCCCACCGTGCCTGGGGAGGTGTTCAT
2_MLST8 ._Seq_2	GGGATGTATTGAAGGAGGATGTAGCCTGCAGTGGCCAGGATGACCGGGTC
3_MLST8 ._Seq_3	GGGATGTATTGAAGGAGGATGTGGGCCTGCCAGAAGCGCACGGTGTGGTC
4_MLST8 ._Seq_4	GGGATGTATTGAAGGAGGATGTGCTGCACCGTCCGGGTGCAGATGCCGCT
5_MLST8 ._Seq_5	GGGATGTATTGAAGGAGGATGACCTCCAAGGCATTCACCTGGGAGTCCTG
6_MLST8 ._Seq_6	GGGATGTATTGAAGGAGGATTGCAGCAGCAATCATGCTGCGGTCCGGTGT
7_MLST8 ._Seq_7	GGGATGTATTGAAGGAGGATGAGATCATACATGCGGATGTGCTGGTAACC
8_MLST8 ._Seq_8	GGGATGTATTGAAGGAGGATGCTGATGATGGGGTTAGGGTTATTGGAGTT
9_MLST8 ._Seq_9	GGGATGTATTGAAGGAGGATAGACGCGATGTTCTTGTTGACGCCGTCGTA
10_MLST8 ._Seq_10	GGGATGTATTGAAGGAGGATCATCCAGCGGCCGTCTTCGTGGAAGCCCAC
11_MLST8 ._Seq_11	GGGATGTATTGAAGGAGGATCCTGGCTGTGCAGTCCTCGCCGCCCGTGTA
12_MLST8 ._Seq_12	GGGATGTATTGAAGGAGGATCTGCAGGTTCCGGGACCTGAGGTCCCAGAT
13_MLST8 ._Seq_13	GGGATGTATTGAAGGAGGATGGGTGCGTTCACCTGGAAGATCCGCTGGCA
14_MLST8 ._Seq_14	GGGATGTATTGAAGGAGGATCTGGTTGGGGTGCAGGCACACGCAGTTAAT
15_MLST8 ._Seq_15	GGGATGTATTGAAGGAGGATCCCGCTCTGGTCACCCACGATGAGCTCTGC
16_MLST8 ._Seq_16	GGGATGTATTGAAGGAGGATGTCTGTTTTCAAGTCCCAGATGTGGATAGC
17_MLST8 ._Seq_17	GGGATGTATTGAAGGAGGATCTCGGGCTCAGGGATCAGCTGCTCGTTGTG
18_MLST8 ._Seq_18	GGGATGTATTGAAGGAGGATGGGATCGATGTGGGCGGACGTGATGGAGAC
19_MLST8 ._Seq_19	GGGATGTATTGAAGGAGGATGCTATTGACAGCTGCCATGTAGCTGGCGTC
20_MLST8 ._Seq_20	GGGATGTATTGAAGGAGGATCGTCAGATTCCAGACATAGCAGTTTCCGGT
21_MLST8 ._Seq_21	GGGATGTATTGAAGGAGGATGAGCTGGGTCACCTCGTCACCAATGCCCCC
22_MLST8 ._Seq_22	GGGATGTATTGAAGGAGGATCGTGTGGGCAGGGATCTTAGTCTTGGGGAT
23_MLST8 ._Seq_23	GGGATGTATTGAAGGAGGATGGGGCTGAAGCGACACTGCAGGGCGTAGCG
24_MLST8 ._Seq_24	GGGATGTATTGAAGGAGGATAGCCGAGCAGGTGGCGAGGAGCGTGGAGTC
25_MLST8 ._Seq_25	GGGATGTATTGAAGGAGGATGGACGTCCTCCAGATCTTGCACGTCTGATC
26_MLST8 ._Seq_26	GGGATGTATTGAAGGAGGATGATGCTCAGCTCCGTCATCAGGGAGAAGTT
27_MLST8 ._Seq_27	GGGATGTATTGAAGGAGGATGCGGGAGGACTCCCCGGGGTTGCCGCTCTT
28_MLST8 ._Seq_28	GGGATGTATTGAAGGAGGATCCCCGAGAAGGCGCAGCCCCACATCCAGCC
29_MLST8 ._Seq_29	GGGATGTATTGAAGGAGGATCGAGGAAGCAGTGACGATGTACTGGGAGTC
30_MLST8 ._Seq_30	GGGATGTATTGAAGGAGGATCTCCACACACCAGAGCCGGGCCAGGTTGTC
31_MLST8 ._Seq_31	GGGATGTATTGAAGGAGGATGCCGCCATACTCTCTCTTGATCTCTCCAGT
32_MLST8 ._Seq_32	GGGATGTATTGAAGGAGGATGAAGGCCAGGCAGACAACAGCCTTCTGGTG
33_MLST8 ._Seq_33	GGGATGTATTGAAGGAGGATGGTCACAGGCTAGCCCAGCACACTGTCATT
34_MLST8 ._Seq_34	GGGATGTATTGAAGGAGGATTGCCACCACCTGCACCAGGCAGTCCCGAGG
35_MLST8 ._Seq_35	GGGATGTATTGAAGGAGGATTGACCTGGGTGCTGCATGGGTCCCTCCAGC
36_MLST8 ._Seq_36	GGGATGTATTGAAGGAGGATTGGCGCAGGCCGGCAGGGGAGGGTCTGCTC
37_MLST8 ._Seq_37	GGGATGTATTGAAGGAGGATAAGGCGCCACAGGGGGCCATCAGGTCCAGC
38_MLST8 ._Seq_38	GGGATGTATTGAAGGAGGATGGCTGAGAGTCCCAGGGCAGCCTGGCCCAG
39_MLST8 ._Seq_39	GGGATGTATTGAAGGAGGATAGCTCTGTCACATCTGGATAAGCAACTGGG
40_MLST8 ._Seq_40	GGGATGTATTGAAGGAGGATGTCCAGGAGTGTGCAGCCTGGCTTGGGTCG
41_MLST8 ._Seq_41	GGGATGTATTGAAGGAGGATCGACTTTCCCAGGCAGTGCAGGCTAGCCCA
42_MLST8 ._Seq_42	GGGATGTATTGAAGGAGGATCAGACCCCTCAGCAGCTTTGGGCCCTCGGC
43_MLST8 ._Seq_43	GGGATGTATTGAAGGAGGATACACACTAGCTTGGGGGTGGGCACCAGCCT
44_MLST8 ._Seq_44	GGGATGTATTGAAGGAGGATCCCTGAAACGCGGGCAGGGAGGGGCAGAGA
45_MLST8 ._Seq_45	GGGATGTATTGAAGGAGGATCATGGTGGTGGTGTTCTCTATGGACCGAGG
1_MAP2K2 -_Seq_1	GGGATGTATTGAAGGAGGATCGGCAGCACCGGCTTCCTCCGGGCCAGCAT
2_MAP2K2 -_Seq_3	GGGATGTATTGAAGGAGGATGGAGGCGCCCTCGCTGGTAGGGGATGGGCC
3_MAP2K2 -_Seq_8	GGGATGTATTGAAGGAGGATCGCGCCCAGCTCTGAGATCCTTTCGAAGTC
4_MAP2K2 -_Seq_12	GGGATGTATTGAAGGAGGATCTGCAGCTCGCGGATGATCTGGTTCCGGAT
5_MAP2K2 -_Seq_13	GGGATGTATTGAAGGAGGATGATGTACGGCGAGTTGCATTCGTGCAGGAC
6_MAP2K2 -_Seq_14	GGGATGTATTGAAGGAGGATGTCACTGTAGAAGGCCCCGTAGAAGCCCAC
7_MAP2K2 -_Seq_15	GGGATGTATTGAAGGAGGATCATGTGTTCCATGCAAATGCTGATCTCCCC
8_MAP2K2 -_Seq_16	GGGATGTATTGAAGGAGGATTTTCAGCACCTGGTCCAGGGAGCCGCCGTC
9_MAP2K2 -_Seq_17	GGGATGTATTGAAGGAGGATCAGGATCTCCTCGGGAATCCTCTTGGCCTC
10_MAP2K2 -_Seq_18	GGGATGTATTGAAGGAGGATGCCCCGGAGAACCGCGATGCTGACTTTCCC
11_MAP2K2 -_Seq_20	GGGATGTATTGAAGGAGGATGATGTTGGAGGGCTTCACATCTCGGTGCAT
12_MAP2K2 -_Seq_25	GGGATGTATTGAAGGAGGATGATGTCCGACTGCACCGAGTAATGTGTGCC
13_MAP2K2 -_Seq_26	GGGATGTATTGAAGGAGGATCAGCTCCACCAGGGACAGGCCCATGCTCCA
14_MAP2K2 -_Seq_27	GGGATGTATTGAAGGAGGATGGCCTCCAGCTCTTTGGCGTCGGGCGGGGG
15_MAP2K2 -_Seq_28	GGGATGTATTGAAGGAGGATTTCCCCGTCGACCACGGGCCGGCCAAAGAT
16_MAP2K2 -_Seq_29	GGGATGTATTGAAGGAGGATCCGAGGCGAGATGCTGTGAGGCTCTCCTTC
17_MAP2K2 -_Seq_30	GGGATGTATTGAAGGAGGATCCATCCCGTGACCGCTGACGGGGCGCCCGG
18_MAP2K2 -_Seq_31	GGGATGTATTGAAGGAGGATGTTCAAAGATGGCCATGGCAGGCCGGCTAT
19_MAP2K2 -_Seq_32	GGGATGTATTGAAGGAGGATGAGGTGGCTCGTTCACAATATAGTCCAGGA
20_MAP2K2 -_Seq_35	GGGATGTATTGAAGGAGGATATCTTCAGGTCCGCCCGCTCCGCTGGGTTC
21_MAP2K2 -_Seq_36	GGGATGTATTGAAGGAGGATGACCGCTTGATGAAGGTGTGGTTTGTGAGC
22_MAP2K2 -_Seq_37	GGGATGTATTGAAGGAGGATCAGCCGGCAAAATCCACTTCTTCCACCTCG
23_MAP2K2 -_Seq_38	GGGATGTATTGAAGGAGGATGGCTGGTTCAGCCGCAGGGTTTTACACAAC
24_MAP2K2 -_Seq_39	GGGATGTATTGAAGGAGGATCACTGTCACACGGCGGTGCGCGTGGGTGTG
25_MAP2K2 -_Seq_40	GGGATGTATTGAAGGAGGATGACGGTGGGCAGGTCACCAGCGGGACGCAG
26_MAP2K2 -_Seq_41	GGGATGTATTGAAGGAGGATCCTCAGCTGGAAGGGCGGGGCATGGACAGG
27_MAP2K2 -_Seq_42	GGGATGTATTGAAGGAGGATGGTGAGGCAGGAGGGTGGGTGGAGGCGCCA
28_MAP2K2 -_Seq_43	GGGATGTATTGAAGGAGGATCATGCGCTGTCGCCCCGCCACGGTGCTCTC
29_MAP2K2 -_Seq_44	GGGATGTATTGAAGGAGGATGACGGGCAGGAGAGGAGACCCCCGTTCCTG
30_MAP2K2 -_Seq_45	GGGATGTATTGAAGGAGGATGTCGCCCGTCCCCAGAGGCACCCCGGCCAG
31_MAP2K2 -_Seq_46	GGGATGTATTGAAGGAGGATAGCAGAGCCTCTGAGACCACACACAGCAGC
32_MAP2K2 -_Seq_47	GGGATGTATTGAAGGAGGATCTCTCCCTGTTTTGTTTTGTAACCTAAGGA
3_ALDH18A1 -_Seq_3	GGGATGTATTGAAGGAGGATATGAGATCTGAAGACGGTTGTACACTTGAC
5_ALDH18A1 -_Seq_5	GGGATGTATTGAAGGAGGATAGTGATAAACGGGATGTTGCTCCAAGAACG
7_ALDH18A1 -_Seq_7	GGGATGTATTGAAGGAGGATGGCATGCTTCAGCTCACTGCGGTGGGCGAA
9_ALDH18A1 -_Seq_9	GGGATGTATTGAAGGAGGATCAGGCCACATTCATCCCCTCGGGTCACCAC
11_ALDH18A1 -Seq_11	GGGATGTATTGAAGGAGGATTCTGCCCTGATTCTGCAGCACTGATACCTG
13_ALDH18A1 -Seq_13	GGGATGTATTGAAGGAGGATCTCATGGCGCAAGCGTTGTTTGCCAAAGGC
15_ALDH18A1 -Seq_15	GGGATGTATTGAAGGAGGATTTCTTTCAGCTGGTTCTGCCCCGAGTGGAG
17_ALDH18A1 -Seq_17	GGGATGTATTGAAGGAGGATCATCAGCCCACTCTGTCCGGCAGCTGCACA
20_ALDH18A1 -Seq_20	GGGATGTATTGAAGGAGGATGCGCTTCTGCTCATCATGGAAATCCAAATT
22_ALDH18A1 -Seq_22	GGGATGTATTGAAGGAGGATGTTGACAATGGGGACAATGTTCATTCTAAG
24_ALDH18A1 -Seq_24	GGGATGTATTGAAGGAGGATGCTATCATTATCTTTAACACTAATAACCCC
26_ALDH18A1 -Seq_26	GGGATGTATTGAAGGAGGATTACATCTGAAAGAACAATCAAGAGATCAGT
28_ALDH18A1 -Seq_28	GGGATGTATTGAAGGAGGATAGACTGCTGATCTCCGGGATAAAATATATC
30_ALDH18A1 -Seq_30	GGGATGTATTGAAGGAGGATTGCTTTCACCTTGGCTTCCATGCCACCCAT
32_ALDH18A1 -Seq_32	GGGATGTATTGAAGGAGGATCTTTGGGTGGGTTCCATTGGCAATAACAAC
34_ALDH18A1 -Seq_34	GGGATGTATTGAAGGAGGATTGAAAAGAAGGTACCAACTTTCTTCCCCTC
37_ALDH18A1 -Seq_37	GGGATGTATTGAAGGAGGATCTGCTCAGGTTCCAAGGTGGCCAACATCCT
39_ALDH18A1 -Seq_39	GGGATGTATTGAAGGAGGATCAGGATCTCATCACGCTGGTCCGTCAACAG
41_ALDH18A1 -Seq_41	GGGATGTATTGAAGGAGGATGGCTTAAACGTTTCAGCAGAGGAGCTGCAA
43_ALDH18A1 -Seq_43	GGGATGTATTGAAGGAGGATGGGAGGAGGCTGCGATCTGTCGCAGACCGA
45_ALDH18A1 -Seq_45	GGGATGTATTGAAGGAGGATGTTCCAGTTCCAAGTTTTTGGCGATTCGGG
47_ALDH18A1 -Seq_47	GGGATGTATTGAAGGAGGATGTAGACAGTCAGGACGAGATTCAAAGATCA
49_ALDH18A1 -Seq_49	GGGATGTATTGAAGGAGGATCCTTCCCTCCTTTGAGTAACAAGCCATTGC
51_ALDH18A1 -Seq_51	GGGATGTATTGAAGGAGGATCATGGATTGAGAGAGCCTCCTGGGTCAGGA
54_ALDH18A1 -Seq_54	GGGATGTATTGAAGGAGGATGTGGAATGATCAGATCTATCATTTTGTCTA
56_ALDH18A1 -Seq_56	GGGATGTATTGAAGGAGGATCCATCACTGGAATCCCCTTAGCAGCTTTCT
58_ALDH18A1 -Seq_58	GGGATGTATTGAAGGAGGATTGACCTTATCAACACTGGCCTCGGAATCCA
60_ALDH18A1 -Seq_60	GGGATGTATTGAAGGAGGATAAGTCTCCAAAGCATTACAGGCAGCTGGAT
62_ALDH18A1 -Seq_62	GGGATGTATTGAAGGAGGATTCAGCATATCAATGATCTGGTCAAATAATG
64_ALDH18A1 -Seq_64	GGGATGTATTGAAGGAGGATGGCTGAAGGTCAGATAGGAGGCAAATTTGG
66_ALDH18A1 -Seq_66	GGGATGTATTGAAGGAGGATCTACTTCAATGCATAATTCCAGGTCCCCAT
68_ALDH18A1 -Seq_68	GGGATGTATTGAAGGAGGATCATCCGTGTGGGAGCTGCCATACTTGTGGA
71_ALDH18A1 -Seq_71	GGGATGTATTGAAGGAGGATAAAAGCGAGTGCTGGCATTCCAGAACACAC
73_ALDH18A1 -Seq_73	GGGATGTATTGAAGGAGGATCGTGGATTCTCGATGTACTGATTCCCACTT
75_ALDH18A1 -Seq_75	GGGATGTATTGAAGGAGGATCCTTCCCTCGCAGCAGCCACTTAGTAGTAA
77_ALDH18A1 -Seq_77	GGGATGTATTGAAGGAGGATGGAGGTTCTCATGAAGATATTTTAAACTTC
79_ALDH18A1 -Seq_79	GGGATGTATTGAAGGAGGATCTTTTGGAAAATTCCCGGGTTTTCCTGGCT
81_ALDH18A1 -Seq_81	GGGATGTATTGAAGGAGGATCAGGAACTGGGAGACAAGAGCGGGCTCTCT
83_ALDH18A1 -Seq_83	GGGATGTATTGAAGGAGGATTGCTATTGCCAAACGGAGCCCAGAAGCATC
85_ALDH18A1 -Seq_85	GGGATGTATTGAAGGAGGATCTATCGGTAGCAACTATTTTCTTACTTTAA
88_ALDH18A1 -Seq_88	GGGATGTATTGAAGGAGGATAAGGGGGACTGTAAGTCACTGAGGTGACAC
90_ALDH18A1 -Seq_90	GGGATGTATTGAAGGAGGATGATGACTACATGTGAAAGAAATAAAATGTG
92_ALDH18A1 -Seq_92	GGGATGTATTGAAGGAGGATTCTGATGAGAATGCTAAAAAGAAGAGTTGC
94_ALDH18A1 -Seq_94	GGGATGTATTGAAGGAGGATCAAATAAATACAAAAGGTCAATCTTCCCAG
96_ALDH18A1 -Seq_96	GGGATGTATTGAAGGAGGATCACAGCATCTCCTGGATGCAGGAAGCTGCA
98_ALDH18A1 -Seq_98	GGGATGTATTGAAGGAGGATGGAACATCCTGAAACTTGCATCTCCTGCTG
100_ALDH18A1-Seq_100	GGGATGTATTGAAGGAGGATGGTAGGACGACAAAATAATTCATACAAAAA
102_ALDH18A1 -Seq_102	GGGATGTATTGAAGGAGGATAAAAGGGGGAAGAATCCAAAGTATTAAAAT
2_TES -_Seq_2	GGGATGTATTGAAGGAGGATGGCTCCAAATCCTTGCTCGTGACCTAAGCC
4_TES -_Seq_4	GGGATGTATTGAAGGAGGATTACGACATATTTTTCTCCAGAAGTGCAGTT
5_TES -_Seq_5	GGGATGTATTGAAGGAGGATCATCATGCTCTTCTTGGCCACACTTGCAGT
7_TES -_Seq_7	GGGATGTATTGAAGGAGGATTATACTTGGTGTCTTCAAAAAGTTTTCCCA
8_TES -_Seq_8	GGGATGTATTGAAGGAGGATCATCTGACTTTAGTTTTGCAATCAGAGTGG
10_TES -_Seq_10	GGGATGTATTGAAGGAGGATTCTTCTTGGCAGCAACTGGATTCGTCAATA
11_TES -_Seq_11	GGGATGTATTGAAGGAGGATACTCATAGGTAACTGTATTGATGGAGACAT
13_TES -_Seq_13	GGGATGTATTGAAGGAGGATCCTTGGGTAGCATCTGCATGTACTGCCTGG
14_TES -_Seq_14	GGGATGTATTGAAGGAGGATCCCCCTCTGAGCCTGCTACTGGCTGCTTTT
16_TES -_Seq_16	GGGATGTATTGAAGGAGGATTTGAAGGGTCCTGGTCATGTGCAGGGAGCT
17_TES -_Seq_17	GGGATGTATTGAAGGAGGATTCACCTCTCTGGGAGACAACTCATGGCACT
19_TES -_Seq_19	GGGATGTATTGAAGGAGGATTGACATCTCCTACTCCCAGAGCTTCGCTCT
20_TES -_Seq_20	GGGATGTATTGAAGGAGGATGGCCTTGGGCATCCATCTCACAGGGAAGTT
22_TES -_Seq_22	GGGATGTATTGAAGGAGGATCCATGGCCCCCACTGCTGCTGGGGTGCTTC
23_TES -_Seq_23	GGGATGTATTGAAGGAGGATGAGTTCTTTTGTGCTCAGCAGATTTGTCCT
25_TES -_Seq_25	GGGATGTATTGAAGGAGGATCGGCATAGATGGCTGGGTCACCTTCTTTCA
26_TES -_Seq_26	GGGATGTATTGAAGGAGGATGGTGCCACAGTTTATCATAGCCAGCCCTTT
28_TES -_Seq_28	GGGATGTATTGAAGGAGGATTCCAAAAATAAATCATGTCAACCAGGAGTT
29_TES -_Seq_29	GGGATGTATTGAAGGAGGATAATGTCTGCCACAGTATAGCTTCTCATTCT
31_TES -_Seq_31	GGGATGTATTGAAGGAGGATACTCATTGCTGAATATCAGCTCGTCACAGC
32_TES -_Seq_32	GGGATGTATTGAAGGAGGATGGTGCCAATTCTGGTTTTCTGCCTGGGTAT
34_TES -_Seq_34	GGGATGTATTGAAGGAGGATCCATCACGTATATCTCCCCAGCTAGAATGC
35_TES -_Seq_35	GGGATGTATTGAAGGAGGATAGCAGGGCTTGCACACGGGCTTGTCATTGA
37_TES -_Seq_37	GGGATGTATTGAAGGAGGATGCACTTCTGGGTCGATGGCATTGTGGCATC
39_TES -_Seq_39	GGGATGTATTGAAGGAGGATAAGAGCACAGAAAGCACTCTGTGGATGCAT
40_TES -_Seq_40	GGGATGTATTGAAGGAGGATACTTCTGCCCAATGAGGCATTTGCTGCAGC
42_TES -_Seq_42	GGGATGTATTGAAGGAGGATCCTAAGACATCCTCTTCTTACATTCCACTG
43_TES -_Seq_43	GGGATGTATTGAAGGAGGATCTATGGCTCGATACTTCTGGGTGCCCTCCT
45_TES -_Seq_45	GGGATGTATTGAAGGAGGATATCTCTTGGTTTCCTTTACAGTTTCTTTTT
46_TES -_Seq_46	GGGATGTATTGAAGGAGGATAAACCAAGTTTAAAAGTTGAGACCGAAAAA
48_TES -_Seq_48	GGGATGTATTGAAGGAGGATTAATGAGATCCAAGCTTCCAAAAATGATTT
49_TES -_Seq_49	GGGATGTATTGAAGGAGGATGTGGCACAAATGGAATAGAGACATGAAGTT
51_TES -_Seq_51	GGGATGTATTGAAGGAGGATAAAAGAAGTGTAGAACTAGGAATGCTCATC
52_TES -_Seq_52	GGGATGTATTGAAGGAGGATTTTTCTTTTCATTTTACACATGAGGGGGAA
54_TES -_Seq_54	GGGATGTATTGAAGGAGGATAAAGGTCAGTGAATAAGACGAGGCAATAAA
55_TES -_Seq_55	GGGATGTATTGAAGGAGGATTGTCAAAAAGAATTCACTGTGTATCATTAC
57_TES -_Seq_57	GGGATGTATTGAAGGAGGATGAAAGAGTAAATGCATAGGCATTAAAACAG
58_TES -_Seq_58	GGGATGTATTGAAGGAGGATTAAAGAAAATGCCACCTCTGCCTAAATCAG
60_TES -_Seq_60	GGGATGTATTGAAGGAGGATGGCCACAGATGCAAGTCACCAACTTACAAA
61_TES -_Seq_61	GGGATGTATTGAAGGAGGATGATACTGTTATGCCACATGTGATAATAAAA
63_TES -_Seq_65	GGGATGTATTGAAGGAGGATGGCTAACATGGTGAAAACCTGTCTCTACTA
64_TES -_Seq_68	GGGATGTATTGAAGGAGGATCAGGCATGGTGGCTCCCACACCTGTAATCC
66_TES -_Seq_70	GGGATGTATTGAAGGAGGATGGTGGCTTGGCTTTTATGTCCAAGCCAAAA
67_TES -_Seq_71	GGGATGTATTGAAGGAGGATGGTACAAAAACTATACATGTTCTTTGGATT
69_TES -_Seq_73	GGGATGTATTGAAGGAGGATCCATTAGGAAAGAATAAAAACCATGCAAAA
70_TES -_Seq_74	GGGATGTATTGAAGGAGGATGACAGGCTTGGAAGTATTATAAAACAGGAT
72_TES -_Seq_76	GGGATGTATTGAAGGAGGATGAATAAACATTAGAAATACCTAGCCATGAA
73_TES -_Seq_77	GGGATGTATTGAAGGAGGATGCATAGCTATGTGTAGAAGTACACAGGGAA
2_IDH1 ._Seq_3	GGGATGTATTGAAGGAGGATGGAAAAATGAGTTTCTCTTTAATCAATTCC
3_IDH1 ._Seq_4	GGGATGTATTGAAGGAGGATTCATAGCTATGTAGATCCAATTCCACGTAG
4_IDH1 ._Seq_5	GGGATGTATTGAAGGAGGATTTGGTGGCATCACGATTCTCTATGCCTAAA
5_IDH1 ._Seq_6	GGGATGTATTGAAGGAGGATGCTTCTGCAGCATCCTTGGTGACTTGGTCG
7_IDH1 ._Seq_8	GGGATGTATTGAAGGAGGATACCCTCTTCTCATCAGGAGTGATAGTGGCA
8_IDH1 ._Seq_10	GGGATGTATTGAAGGAGGATAGAATATTTCGTATGGTGCCATTTGGTGAT
9_IDH1 ._Seq_11	GGGATGTATTGAAGGAGGATATAATGGCTTCTCTGAAGACCGTGCCACCC
10_IDH1 ._Seq_12	GGGATGTATTGAAGGAGGATCCACTCACAAGCCGGGGGATATTTTTGCAG
12_IDH1 ._Seq_14	GGGATGTATTGAAGGAGGATTCAGTTGCTCTGTATTGATCCCCATAAGCA
13_IDH1 ._Seq_16	GGGATGTATTGAAGGAGGATTGGGTTCCGTCACTTGGTGTGTAGGTTATC
14_IDH1 ._Seq_17	GGGATGTATTGAAGGAGGATTCAAAGTTATGTACCAGGTATGTCACCTTT
15_IDH1 ._Seq_18	GGGATGTATTGAAGGAGGATTACATCCCCATGGCAACACCACCACCTTCT
16_IDH1 ._Seq_19	GGGATGTATTGAAGGAGGATGTGCAAAATCTTCAATTGACTTATCTTGAT
18_IDH1 ._Seq_21	GGGATGTATTGAAGGAGGATTGTTTTTGGTGCTCAGATACAAAGGCCAAC
19_IDH1 ._Seq_22	GGGATGTATTGAAGGAGGATTAAAACGCCCATCATATTTCTTCAGAATAG
20_IDH1 ._Seq_24	GGGATGTATTGAAGGAGGATTCTTTTGAGCTTCAAACTGGGACTTGTACT
21_IDH1 ._Seq_25	GGGATGTATTGAAGGAGGATTGTCGTCGATGAGCCTATGCTCATACCAGA
23_IDH1 ._Seq_28	GGGATGTATTGAAGGAGGATCTTGGGCCACAGAGTCCGACTGCACGTCAC
24_IDH1 ._Seq_29	GGGATGTATTGAAGGAGGATCGCTGGTCATCATGCCGAGAGAGCCATACC
25_IDH1 ._Seq_30	GGGATGTATTGAAGGAGGATCTACTGTCTTGCCATCTGGACAAACCAGCA
26_IDH1 ._Seq_31	GGGATGTATTGAAGGAGGATGGGTTACAGTCCCGTGGGCAGCCTCTGCTT
28_IDH1 ._Seq_33	GGGATGTATTGAAGGAGGATAAATGGAAGCAATGGGATTGGTGGACGTCT
29_IDH1 ._Seq_34	GGGATGTATTGAAGGAGGATCTCTGTGGGCTAACCCTCTGGTCCAGGCAA
30_IDH1 ._Seq_35	GGGATGTATTGAAGGAGGATAGGCAAGCTCTTTATTGTTATCAAGCTTTG
31_IDH1 ._Seq_36	GGGATGTATTGAAGGAGGATTAGAGACTTCTTCCAAAGCATTTGCAAAGA
32_IDH1 ._Seq_37	GGGATGTATTGAAGGAGGATTGGTCATGAAGCCAGCCTCAATTGTCTCAA
34_IDH1 ._Seq_40	GGGATGTATTGAAGGAGGATTTTCTCCAAGTTTATCCATGAACTCAAATG
35_IDH1 ._Seq_41	GGGATGTATTGAAGGAGGATGTTTGGCCTGAGCTAGTTTGATCTTCAAGT
36_IDH1 ._Seq_42	GGGATGTATTGAAGGAGGATTATCCTTCTTAGCTCAGGTATGAACTTAAA
37_IDH1 ._Seq_43	GGGATGTATTGAAGGAGGATAACCTGTAGACCTAGTTACCAAAAGACAAT
39_IDH1 ._Seq_45	GGGATGTATTGAAGGAGGATCTCTGGCTTCTAAACAAATTACAAAATTGA
40_IDH1 ._Seq_46	GGGATGTATTGAAGGAGGATGCAATAACTGTATATATAAGAAAAAGGCTG
41_IDH1 ._Seq_47	GGGATGTATTGAAGGAGGATAAAAAGTCCCTTGCCATGTTCACAAAGGTG
42_IDH1 ._Seq_48	GGGATGTATTGAAGGAGGATCCTAGGCTGGTACTAGAAAATAAAATAAAA
44_IDH1 ._Seq_50	GGGATGTATTGAAGGAGGATCTTTTGAGCAATCTTGATTTTGGTCATTTA
45_IDH1 ._Seq_51	GGGATGTATTGAAGGAGGATTAGGGAGCAATACTGTGGCTATCATTTACC
46_IDH1 ._Seq_52	GGGATGTATTGAAGGAGGATAGGCAGTGAATTTCTACTTTATGCATATTT
47_IDH1 ._Seq_53	GGGATGTATTGAAGGAGGATCCTGTGCCCAAGGTCATGGACAGGAGGGGA
48_IDH1 ._Seq_54	GGGATGTATTGAAGGAGGATAAAACGGGATATCTATGACACCAGAACTTC
50_IDH1 ._Seq_56	GGGATGTATTGAAGGAGGATTGAGTTGCACTCCTACTTCGTTCCAGTCAT
51_IDH1 ._Seq_57	GGGATGTATTGAAGGAGGATCAAAAATGACTGCAGTATCTTCAACACATT
52_IDH1 ._Seq_58	GGGATGTATTGAAGGAGGATGTCTATTGGAAACATTCAGCAAGGTCTTTA
53_IDH1 ._Seq_59	GGGATGTATTGAAGGAGGATCAAACTCTCCTGCGGCCTAAACAGTATTTA
55_IDH1 ._Seq_61	GGGATGTATTGAAGGAGGATCAGGAGGAGAAAGAGAAAAATGGAGAGGAC
56_IDH1 ._Seq_62	GGGATGTATTGAAGGAGGATATTTAGAGTAGTATAATATTCAGGCCAGGC
57_IDH1 ._Seq_63	GGGATGTATTGAAGGAGGATTTACATTATTGCACTTGGATGAAATATGCT
58_IDH1 ._Seq_64	GGGATGTATTGAAGGAGGATAAATAAAACAGGCCAGCAGAAGTCCAAAAA
59_IDH1 ._Seq_65	GGGATGTATTGAAGGAGGATCAGGAGAAGATAAGATAGTGTTTAATATCA
2_PLA2G4A ._Seq_2	GGGATGTATTGAAGGAGGATAAACTTGTGGGAATACTGGTGCTCCACTAT
4_PLA2G4A ._Seq_4	GGGATGTATTGAAGGAGGATATCAAGCATGTCACCAAAGGCCCCCTTTGT
6_PLA2G4A ._Seq_6	GGGATGTATTGAAGGAGGATTGTTCTCTTCCTGCTGTCAGGGGTTGTAGA
8_PLA2G4A ._Seq_8	GGGATGTATTGAAGGAGGATATCCAAAATAAATTCAAAGGTCTCATTCCA
9_PLA2G4A ._Seq_9	GGGATGTATTGAAGGAGGATCGTAATCTCCAAAACATTTTCCTGATTAGG
11_PLA2G4A_Seq_11	GGGATGTATTGAAGGAGGATAGATACAGTAAATGTTGCTGTCCCTAGAGT
13_PLA2G4A_Seq_13	GGGATGTATTGAAGGAGGATCATTTCAGTGACTTGGTTGAAAATAAAAGG
15_PLA2G4A_Seq_15	GGGATGTATTGAAGGAGGATCAGAGCCATACTAAATCGTAGGTCTGGGCA
17_PLA2G4A_Seq_17	GGGATGTATTGAAGGAGGATCTTCATGCTCTCCCTTATGTGTTCTTTTCT
18_PLA2G4A_Seq_18	GGGATGTATTGAAGGAGGATTCCTTCACTATTCTTTGGACCCAAGAGTTT
20_PLA2G4A_Seq_20	GGGATGTATTGAAGGAGGATTCGGAAACCCCCACCTGAACCCAATATGGC
22_PLA2G4A_Seq_22	GGGATGTATTGAAGGAGGATACAATCCAGAATTCCTGATTCGTATAATGC
24_PLA2G4A_Seq_24	GGGATGTATTGAAGGAGGATGTGAGAATACAAGGTTGACATATACCAGGT
26_PLA2G4A_Seq_26	GGGATGTATTGAAGGAGGATGTGGCTAACATTTTTCATTAGTTCTTCATT
27_PLA2G4A_Seq_27	GGGATGTATTGAAGGAGGATTTTCTGTGGTGTGAGAAGTAAAAGGGGATT
29_PLA2G4A_Seq_29	GGGATGTATTGAAGGAGGATAAAGGTGACAGGTTGTCCAGAGCTTTTCTT
31_PLA2G4A_Seq_31	GGGATGTATTGAAGGAGGATGCTCAGAGTAGTATTCATTCTATTATGAAT
33_PLA2G4A_Seq_33	GGGATGTATTGAAGGAGGATATGAAGACAGGTGAAAAGAGGTAAAGGGCA
35_PLA2G4A_Seq_35	GGGATGTATTGAAGGAGGATTTCGTATGGACTAAATTCAACCCAATCTGC
36_PLA2G4A_Seq_36	GGGATGTATTGAAGGAGGATCATAAAAGTACCATATTTAGCCATGCCAAT
38_PLA2G4A_Seq_38	GGGATGTATTGAAGGAGGATCACCCATTAAGAAATGCAAGGGGTTTTCTT
40_PLA2G4A_Seq_40	GGGATGTATTGAAGGAGGATTTTGTGAACCAGAAACGCCCAAAACTCTGT
42_PLA2G4A_Seq_42	GGGATGTATTGAAGGAGGATCATTACTCACAATATGCTTTGTGGTAATAT
43_PLA2G4A_Seq_43	GGGATGTATTGAAGGAGGATCGTGTGATTCATCATCACTGTCCGAGCTAT
45_PLA2G4A_Seq_45	GGGATGTATTGAAGGAGGATTTGCTTGATTATCACTTTGATAGTCACTTC
47_PLA2G4A_Seq_47	GGGATGTATTGAAGGAGGATCTCTGGTATTGAATAAAGCTGAATCACTCA
49_PLA2G4A_Seq_49	GGGATGTATTGAAGGAGGATGATAAGATGTATTGAGATTCAAGCCCAGCA
51_PLA2G4A_Seq_51	GGGATGTATTGAAGGAGGATCATCCAGTTCATCATCATCAAAGGAGTCCT
52_PLA2G4A_Seq_52	GGGATGTATTGAAGGAGGATGCTCAAATTCATCAGGATCTGCTACAGCTG
54_PLA2G4A_Seq_54	GGGATGTATTGAAGGAGGATTGAGCCCACTGTCCACTACATGAATCTTTT
56_PLA2G4A_Seq_56	GGGATGTATTGAAGGAGGATAGATTATGAGATCAACCCCTCTCTGAGGTC
58_PLA2G4A_Seq_58	GGGATGTATTGAAGGAGGATCAAGTAGAAGTTCCTTGAACGGAGGACTAG
60_PLA2G4A_Seq_60	GGGATGTATTGAAGGAGGATCAAACACATAAGGATCAATCTTTGGAAAGG
61_PLA2G4A_Seq_61	GGGATGTATTGAAGGAGGATAGACATAGCACTCCTTCAGCCCTTCCCGAT
63_PLA2G4A_Seq_63	GGGATGTATTGAAGGAGGATCCAGAACAAAGTGGATGATGGTTGGGCAAT
65_PLA2G4A_Seq_65	GGGATGTATTGAAGGAGGATTCTCTTCCTCAGTTTCCCTTGGAACACCTG
67_PLA2G4A_Seq_67	GGGATGTATTGAAGGAGGATAATTGAAGGTTGAAAATGGTGATTCTGGGT
69_PLA2G4A_Seq_69	GGGATGTATTGAAGGAGGATTCAGAGTATTGAAGTGCATAAGATCATGTA
70_PLA2G4A_Seq_70	GGGATGTATTGAAGGAGGATCCATGGCTTCTTTTATCACATCAATGTTGT
72_PLA2G4A_Seq_72	GGGATGTATTGAAGGAGGATCATTACTAAGGGAAACAGAGCAACGAGATG
74_PLA2G4A_Seq_74	GGGATGTATTGAAGGAGGATACATGAACTATGCTTTGGGTTTACTTAGAA
76_PLA2G4A_Seq_76	GGGATGTATTGAAGGAGGATAATCCAGTTGTCATGGGATTGCAAACTGCC
78_PLA2G4A_Seq_78	GGGATGTATTGAAGGAGGATGCAACTTTGAGTATCAGCCAGTCTCTCATG
79_PLA2G4A_Seq_79	GGGATGTATTGAAGGAGGATATAGTATTATTCTCATGCAGCTAAGTAACT
81_PLA2G4A_Seq_81	GGGATGTATTGAAGGAGGATTGACTGAAAATGTAGCTAAGTATATCCTTA
83_PLA2G4A_Seq_83	GGGATGTATTGAAGGAGGATCACATAAGAAAGTTGGTGAGAAATGTTTAA
85_PLA2G4A_Seq_85	GGGATGTATTGAAGGAGGATTAGTCAGTGAATAACATTCATACATAATGC
86_PLA2G4A_Seq_86	GGGATGTATTGAAGGAGGATAATAGTGTTGTCTCATGGTATGAATAAATC
3_ACTN4_Seq_3	GGGATGTATTGAAGGAGGATGTCGCCCATGCTGCCCCCGCCGCCAGCGCC
5_ACTN4_Seq_6	GGGATGTATTGAAGGAGGATGCACCATGCCGTGAAGGTCTTGCGCTGCTG
8_ACTN4 ._Seq_9	GGGATGTATTGAAGGAGGATGACCTCCAGGAGCAGCATGAGCTTGAGCCC
10_ACTN4 ._Seq_11	GGGATGTATTGAAGGAGGATGTTGATTTTGTGCACTCTCATCTTCCCCCG
12_ACTN4 ._Seq_13	GGGATGTATTGAAGGAGGATCCCGATGGAGACCAGCTTGACGCCTTTGCT
15_ACTN4 ._Seq_16	GGGATGTATTGAAGGAGGATCACGGAGATGTCCTGGATGGCGAACCTAAG
17_ACTN4 ._Seq_18	GGGATGTATTGAAGGAGGATATACGGGGCTGTCTTTCTCTGGCACCAGAG
19_ACTN4 ._Seq_20	GGGATGTATTGAAGGAGGATGGCATTGAAGGCAAGACCATCCTTCCAGCT
22_ACTN4 ._Seq_23	GGGATGTATTGAAGGAGGATCACTTCGAAGGCATTGTTCAGGTTGGTGAC
24_ACTN4 ._Seq_25	GGGATGTATTGAAGGAGGATGGCCGTGTTCACGATGTCCTCTGCATCCAG
26_ACTN4 ._Seq_27	GGGATGTATTGAAGGAGGATTCCTGAAAAGGCATGGTAGAAGCTGGACAC
29_ACTN4 ._Seq_30	GGGATGTATTGAAGGAGGATCTTCTCGTAGTCCTCCATCAGGTGCTCGTT
31_ACTN4 ._Seq_32	GGGATGTATTGAAGGAGGATCACACGGTCCTCCAGCCAGGGGATGGTGCG
33_ACTN4 ._Seq_34	GGGATGTATTGAAGGAGGATACGCCGGTAGTCGCGGAAGTCCTCCAGCTT
36_ACTN4 ._Seq_39	GGGATGTATTGAAGGAGGATTTCTCAGCCTGCTCCAAGTGCTGCCAGCCA
38_ACTN4 ._Seq_41	GGGATGTATTGAAGGAGGATTCTGCCAGGTGGTCGAGCCGCTCCAGCCTG
41_ACTN4 ._Seq_45	GGGATGTATTGAAGGAGGATTGCTTGCGAATGAGGGCTTTGATGTCCGAT
43_ACTN4 ._Seq_47	GGGATGTATTGAAGGAGGATGGGCAATGGCGGCGATCTGCTCCACGCGGT
45_ACTN4 ._Seq_49	GGGATGTATTGAAGGAGGATTCTTCTGGCACCGGGTGTTGACATTGTGGG
48_ACTN4 ._Seq_52	GGGATGTATTGAAGGAGGATGGTCGATGGCCTCCAGCTGCTTCTCTGTTT
50_ACTN4 ._Seq_55	GGGATGTATTGAAGGAGGATGGACGATGAACATGTCCTGGAGGTCCTCCA
52_ACTN4 ._Seq_57	GGGATGTATTGAAGGAGGATGCAGGGTGGACTTGAACTGGTCATGGGCTG
55_ACTN4 ._Seq_61	GGGATGTATTGAAGGAGGATTTTGCGGGGTGACGGTGGTGTAGGGGTTGC
57_ACTN4 ._Seq_63	GGGATGTATTGAAGGAGGATGGAGGGCATGGTCCCGTTTTGGCACCAGCT
59_ACTN4 ._Seq_67	GGGATGTATTGAAGGAGGATCCGTTCATCTCAATGGAGATGCGCCCGATC
62_ACTN4 ._Seq_72	GGGATGTATTGAAGGAGGATTGCTCCATGGTATAGTTGGTGTGCTTGTTG
64_ACTN4 ._Seq_75	GGGATGTATTGAAGGAGGATCCCTTGGCGTCGCGGGTGAGGATCTGGTTC
66_ACTN4 ._Seq_78	GGGATGTATTGAAGGAGGATCTTGAACTCCTCGGGCCCCAGCGCCCCGCC
69_ACTN4 ._Seq_84	GGGATGTATTGAAGGAGGATAGGAAGCGATGACCTGGTCAGCCGTGTCCG
71_ACTN4 ._Seq_86	GGGATGTATTGAAGGAGGATGCAGCTCTCTCCGCAGCTCCTCAGCTGTGA
73_ACTN4 ._Seq_88	GGGATGTATTGAAGGAGGATACTTGTAGTCGAGGGCACCGGGCACGGCGT
76_ACTN4 ._Seq_91	GGGATGTATTGAAGGAGGATGGCTGCCCAGGCCCCTCCTGGAGGCCGTCG
78_ACTN4 ._Seq_93	GGGATGTATTGAAGGAGGATACCCCGGAGGACTGCAGAGAGTGCTTTGCA
81_ACTN4 ._Seq_96	GGGATGTATTGAAGGAGGATCCCCAAGTCTCCCCAACCTGGTCGGGGGAA
83_ACTN4 ._Seq_98	GGGATGTATTGAAGGAGGATGGAATCCACTGGCCCCTCCTTGGTTAAAAA
85_ACTN4 ._Seq_100	GGGATGTATTGAAGGAGGATAGGAAGAGACCTGGGTGTGGTGAGGCATCC
88_ACTN4 ._Seq_103	GGGATGTATTGAAGGAGGATGCCCTCTGCTGGCCCCTCGCATGGCCCAGG
90_ACTN4 ._Seq_105	GGGATGTATTGAAGGAGGATGAGTCTGGAGCAGAGAGGGGAGAGGGGCTG
92_ACTN4 ._Seq_107	GGGATGTATTGAAGGAGGATTCAGCTCCTCTGCTGCAAAAGCGGGGTGCT
95_ACTN4 ._Seq_129	GGGATGTATTGAAGGAGGATCTTAGTGGATGGAGGTGGCCACCTTCTCCT
97_ACTN4 ._Seq_131	GGGATGTATTGAAGGAGGATCAGGGTGGCTCAGGCTCTGTCCTGCGAGCT
99_ACTN4 ._Seq_134	GGGATGTATTGAAGGAGGATCCTCTCTGCACAGGCCACTGCAGCCAGCAC
102_ACTN4 Seq_137	GGGATGTATTGAAGGAGGATTGTGGCCCACCTCACCTGCATCTTCTGTGA
104_ACTN4_Seq_142	GGGATGTATTGAAGGAGGATATGCAATGCCAAGGTGGGTTCCCTGTGGGC
106_ACTN4_Seq_144	GGGATGTATTGAAGGAGGATGCAGAGTTGGGGTGTGACACCCTGTGGCAT
109_ACTN4_Seq_147	GGGATGTATTGAAGGAGGATGGGTCGGGGCTGTCTTAGTCCGTTTGATGG
111_ACTN4_Seq_149	GGGATGTATTGAAGGAGGATCCACACATCGAGTCACGTGTCAGACGCTGT
113_ACTN4_Seq_151	GGGATGTATTGAAGGAGGATATATCCTCCAGTGCCCACTGGCAAGGAGAA
