# Supplementary material for: Subcytoplasmic location of translation controls protein output
Source: Mol Cell. Author manuscript; Available in PMC 2024 Jun 3. (PMC11146010; doi:10.1016/j.molcel.2023.11.025)
Supplement: MMC5 [file NIHMS1953329-supplement-MMC5.xlsx]

## Sheet: Sheet1
Gene_name	NonTMD_classification	Expressed_Ctrl	Localization_change[0, no change; 1, up in ER; -1, up in CY]	Localization_score(LS)LS_Ctrl_ER	LS_Ctrl_CY	LS_TISKO_ER	LS_TISKO_CY	Difference_LS_ER(KO-Ctrl)	Difference_LS_CY(KO-Ctrl)	Ctrl_ER1 (RPKM)	Ctrl_ER2 (RPKM)	Ctrl_ER3 (RPKM)	Ctrl_CY1 (RPKM)	Ctrl_CY2 (RPKM)	Ctrl_CY3 (RPKM)	TISKO_ER1 (RPKM)	TISKO_ER2 (RPKM)	TISKO_ER3 (RPKM)	TISKO_CY1 (RPKM)	TISKO_CY2 (RPKM)	TISKO_CY3 (RPKM)	Ctrl_WCL	TISKO_WCL	average_CDS_exon_length	mRNA_length	Protein_length	Exon_number	TIS11B_CLIPpeaks_3'UTR	TIA1/L1_CLIPpeaks_3'UTR	LARP4B_CLIPpeaks_3'UTR
BLM	TG	1	0	0.3483	0.6517	0.3547	0.6453	0.0064	-0.0064	13.22	12.58	15.28	25.91	24.7	26.25	18.48	13.55	14.27	29.19	27.03	27.99	23.37	26	202.57	5240	1418	22	1.33	1	2
PMM2	TG	1	0	0.4151	0.5849	0.4212	0.5788	0.0061	-0.0061	19.51	19.29	18.27	27.63	26.48	26.32	19.48	20.67	21.34	28.18	29.3	27.03	12.42	15.68	92.63	2285	247	8	1	0	1
PTS	TG	1	-1	0.4287	0.5713	0.4008	0.5992	-0.0278	0.0278	29.63	32.26	28.86	39.72	40.45	40.79	25.21	27.07	38.32	44.86	44.99	45.58	26.34	25	73	872	146	6	1.33	0	3
BARD1	TG	1	1	0.3879	0.6121	0.4206	0.5794	0.0327	-0.0327	4.95	5.91	4.69	6.95	9.23	8.36	7.87	3.72	4.08	6.47	6.6	8.51	7.33	6.44	212.18	5478	778	11	13.33	*	1
GAD1	TG	1	1	0.4525	0.5475	0.4683	0.5317	0.0158	-0.0158	4.49	4.84	4.24	5.98	5.87	4.58	3.96	4.94	4.54	4.38	5.92	4.95	1.67	2.75	111.56	3279	595	17	1.33	0	2
KCTD11	TG	1	0	0.485	0.515	0.4897	0.5103	0.0047	-0.0047	2.6	3.31	3.23	2.92	3.54	3.24	2.13	2.46	3.87	3.02	2.97	2.83	2.88	2.28	816	2783	272	1	.	0	.
TUSC1	TG	1	0	0.4795	0.5205	0.4849	0.5151	0.0054	-0.0054	10.15	11.85	10.47	12.31	11.64	11.29	8.95	10.22	15.13	11.93	13.25	11.25	11.21	14.07	630	1476	210	1	.	5	.
ZYG11A	TG	1	0	0.4085	0.5915	0.4065	0.5935	-0.002	0.002	3.2	3.46	3.79	5.35	5.13	4.66	3.68	3.46	3.03	5.28	5.14	4.44	4.75	5.43	162.86	4445	760	14	8	1	.
EBF3	TG	1	-1	0.4257	0.5743	0.3919	0.6081	-0.0338	0.0338	3.92	3.55	4.38	5.37	5.28	5.32	3.5	3.2	2.64	4.7	5	4.79	6.69	6.14	111.18	5106	630	17	7.33	3	.
CHAC2	TG	1	-1	0.3632	0.6368	0.3079	0.6921	-0.0553	0.0553	9.87	11.12	12.6	19.85	19.46	19.59	7.18	7.19	10.16	17.79	16.98	20.37	11.57	10.1	185	1309	185	3	5	3	2
C12orf29	TG	1	0	0.3506	0.6494	0.3479	0.6521	-0.0028	0.0028	22.5	19.52	21.87	41.08	37.84	39.4	20.62	17.66	23.92	37.27	40.27	39.07	23.05	22.68	139.71	2829	326	7	10.33	0	3
NAA30	TG	1	0	0.2889	0.7111	0.2809	0.7191	-0.008	0.008	6.62	6.84	7.45	19.17	16.1	16.17	7.87	6.98	6.14	17.67	19.33	16.73	11.01	10.75	272.25	7600	363	5	24	1	1
ZKSCAN2	TG	1	0	0.3879	0.6121	0.3985	0.6015	0.0106	-0.0106	3.43	2.68	3.22	5.1	4.64	4.98	3.9	3.42	2.43	4.94	5.13	4.64	4.65	4.09	414.86	7437	968	7	6.33	0	.
DCUN1D2	TG	1	0	0.3906	0.6094	0.38	0.62	-0.0107	0.0107	3.01	2.81	3.76	4.5	5.26	5.18	3.26	2.69	3.71	6.52	5.31	3.93	4.8	4.43	111.43	3032	260	7	3.67	0	.
ESCO2	TG	1	-1	0.3524	0.6476	0.314	0.686	-0.0383	0.0383	6.57	5.54	6.49	10.8	13.18	10.21	7.17	4.74	4.11	12.3	12.75	9.93	9.85	7.94	180.6	3754	602	11	9.67	3	1
CCDC157	TG	1	0	0.435	0.565	0.4254	0.5746	-0.0096	0.0096	6.21	7.41	6.15	8.42	9.02	8.23	5.88	6.13	5.67	7.76	7.89	8.23	4.58	6.2	225.9	4478	753	12	.	0	.
ZNF749	TG	1	1	0.4585	0.5415	0.4971	0.5029	0.0386	-0.0386	5.18	5.71	3.91	5.43	6.38	5.66	5.73	5.4	7.55	6.16	6.84	5.9	7.75	6.28	779	4207	779	3	4.33	0	2
LIN52	TG	1	1	0.3614	0.6386	0.3875	0.6125	0.0261	-0.0261	8.7	7.64	8.92	15.86	12.75	16.04	8.12	8.54	9.43	14.26	14.51	12.47	10.87	10.09	56.5	2874	113	6	17.67	5	1
COX19	TG	1	0	0.4464	0.5536	0.435	0.565	-0.0114	0.0114	5.14	6.58	6.33	7.38	7.42	7.59	4.97	6.02	7.17	7.73	7.68	8.18	6.66	7.55	91	4839	91	3	1.67	0	3
DDX59	TG	1	-1	0.373	0.627	0.3521	0.6479	-0.0209	0.0209	6.53	5.7	6.75	11.25	10.2	10.44	6.11	6.13	6.18	11.82	11.25	10.83	12.88	9.84	265.71	2229	620	8	1.33	0	.
C18orf32	TG	1	-1	0.6034	0.3966	0.573	0.427	-0.0304	0.0304	12.61	10.12	10.58	7.79	7.45	6.66	9.04	10.6	9.27	6.41	7.32	7.81	10.62	9.99	115.5	5548	77	3	4.67	5	2
FAM220A	TG	1	0	0.3719	0.6281	0.3764	0.6236	0.0045	-0.0045	6.81	6.1	7.58	11.75	12.23	10.61	6.92	6.68	7.31	11	12.46	11.19	7.87	7.35	780	2220	260	2	.	0	.
FAM83G	TG	1	0	0.5747	0.4253	0.559	0.441	-0.0157	0.0157	7.33	8.65	8.7	6.57	6.25	5.44	6.12	8.53	9.12	6.26	6.04	6.45	2.92	3.37	494.4	5226	824	6	1	0	2
TENT4B	TG	1	1	0.3178	0.6822	0.3392	0.6608	0.0215	-0.0215	5.19	4.48	5.6	10.68	11.28	10.82	6.88	4.54	4.26	10.75	10.9	8.87	6.91	8.15	178.5	8440	714	12	28	5	.
ASB1	TG	1	0	0.4659	0.5341	0.4565	0.5435	-0.0094	0.0094	7.92	9.13	7.09	10.31	9.57	7.79	7.05	8.44	7.89	9.46	9.2	9.18	5.33	7.45	201.6	6891	336	5	8.33	0	4
SDHAF1	TG	1	0	0.5023	0.4977	0.5037	0.4963	0.0014	-0.0014	12.36	13.77	14.06	13.33	13.11	13.39	11.39	13.05	17.11	14.15	13.4	13.39	9.94	12.37	348	1125	116	1	.	0	9
WHAMM	TG	1	0	0.3975	0.6025	0.3859	0.6141	-0.0116	0.0116	4.37	5.34	4.51	6.28	7.85	7.43	4.51	5.71	4.35	8.47	7.16	7.56	5.03	5.22	243	5101	810	10	3	0	.
ZNF697	TG	1	1	0.3923	0.6077	0.4165	0.5835	0.0242	-0.0242	2.85	2.68	3.86	5.07	5.11	4.36	3.12	3.55	3.88	4.96	5.06	4.76	4.37	3.89	819	5579	546	3	8.67	2	.
ZNF275	TG	1	0	0.3901	0.6099	0.3865	0.6135	-0.0035	0.0035	7.18	7.03	7.91	12.06	11.86	10.66	7.92	7.77	6.71	11.68	12.75	11.12	8.66	8.85	430	6420	430	4	13	2	.
RNF169	TG	1	0	0.3083	0.6917	0.3143	0.6857	0.0061	-0.0061	3.37	3.35	2.98	8.08	7.57	6.11	2.96	4.03	2.62	5.95	8.27	6.74	8.1	8.79	354.5	7842	709	6	19.33	1	3
ZBTB34	TG	1	0	0.3929	0.6071	0.3844	0.6156	-0.0085	0.0085	3.26	3.11	4.29	5.52	5.76	5.19	3.7	3.34	3.41	5.84	5.69	5.19	5.87	5.77	1515	6590	505	2	.	*	.
ZNF142	TG	1	0	0.4617	0.5383	0.4624	0.5376	0.0008	-0.0008	7.92	8.14	9.06	9.5	10.33	9.45	8.8	9.55	6.84	9.37	10.65	9.25	7.19	7.61	708	11290	1888	11	4	1	3
FBXO45	TG	1	0	0.2943	0.7057	0.3063	0.6937	0.012	-0.012	6.32	5.73	7.16	15.11	16.49	14.48	6.64	6.69	7.42	15.02	16.58	15.41	10.6	11.56	287	5927	287	3	9.33	1	.
C11orf96	TG	1	1	0.4865	0.5135	0.5018	0.4982	0.0154	-0.0154	2.22	3.16	3.47	2.55	3.45	3.34	2.08	2.32	4.17	2.58	2.81	3.12	12.11	5.81	369	1242	123	1	.	0	1
PET117	TG	1	0	0.4216	0.5784	0.4121	0.5879	-0.0095	0.0095	16.83	16.32	15.99	21.96	23.3	22.17	13.9	16.19	17.26	21.57	22.17	23.82	18.42	18.66	123	1151	82	2	2	1	1
BACH1	TG	1	0	0.2444	0.7556	0.2401	0.7599	-0.0044	0.0044	3.53	3.36	4.77	12.37	11.82	11.85	4.71	3.87	2.9	11.96	12.39	11.98	10.39	9.6	552.75	5618	737	5	30.33	0	2
FAM193B	TG	1	0	0.5363	0.4637	0.5348	0.4652	-0.0015	0.0015	12.09	9.6	14.99	10.83	12.52	8.37	9.61	11.2	13.91	9.9	11.23	9.07	11.14	12.73	308.63	2968	823	9	1.33	6	3
CASP7	TG	1	0	0.3422	0.6578	0.3356	0.6644	-0.0066	0.0066	11.29	10.02	11.68	20.97	21.12	21.34	9.9	10.73	11.16	20.74	19.65	22.54	13.86	13.31	152	2344	304	7	4.67	0	4
CCNH	TG	1	0	0.4608	0.5392	0.4478	0.5522	-0.013	0.013	30.46	25.77	27.58	31.81	32.45	33.81	25.98	21.24	30.8	32.16	31.83	32.2	32.6	32.29	108	1280	324	9	1	*	2
CCNT2	TG	1	0	0.285	0.715	0.2789	0.7211	-0.0062	0.0062	3.5	3.87	5.18	10.24	9.84	11.4	5.05	4.47	2.64	9.85	10.6	10.98	14.71	14.64	243.67	6920	731	9	46.33	2	1
CHEK1	TG	1	-1	0.3573	0.6427	0.3385	0.6615	-0.0188	0.0188	22.16	19.68	20.95	39.8	37.3	35.83	20.44	21.88	17.12	37.31	37.84	41.02	34.04	30.59	119.25	4128	477	13	28.67	6	5
CHKA	TG	1	0	0.4193	0.5807	0.4123	0.5877	-0.007	0.007	10.16	12.62	13.08	16.53	15.9	17.23	11.32	12.19	12.54	19.2	18.03	14.16	10.46	10.98	114.5	2714	458	12	2.33	1	2
CHUK	TG	1	0	0.3166	0.6834	0.3167	0.6833	0.0002	-0.0002	14.9	13.07	18.94	33.49	30.69	37.08	15.33	14.27	14.01	30.56	29.4	34.11	24.41	23.82	106.57	3600	746	21	21.67	3	.
KLF6	TG	1	0	0.364	0.636	0.359	0.641	-0.005	0.005	5.53	4.62	5.42	9.1	10.18	7.93	6.47	5.95	3.79	8.92	11.06	8.96	9.72	8.59	213	4590	284	4	10.33	2	2
CSTF1	TG	1	0	0.4654	0.5346	0.474	0.526	0.0087	-0.0087	23.54	22.61	23.05	25.28	25.54	28.68	24.25	24.61	19.17	24.46	26.18	24.85	17.3	22.26	259.2	4032	432	6	6.33	5	6
DOK1	TG	1	0	0.5045	0.4955	0.5136	0.4864	0.0091	-0.0091	6.23	6.75	5.96	5.47	6.78	6.36	5.38	6.28	8.63	6.4	5.71	7.1	6.32	4.94	289.2	1918	482	5	0.67	0	.
DYRK1A	TG	1	0	0.366	0.634	0.3567	0.6433	-0.0093	0.0093	6.79	5.25	7.18	11.31	10.85	11.13	7.71	6.33	4.86	11.1	12.42	10.58	11.4	10.14	205.91	17024	755	12	35	*	2
TADA2A	TG	1	0	0.4093	0.5907	0.3966	0.6034	-0.0127	0.0127	11.75	9.48	11.12	17.01	14.85	14.84	10.46	9.29	10.1	15.73	15.47	14.22	0	0	88.8	4236	444	16	.	0	.
GCLC	TG	1	0	0.3452	0.6548	0.3457	0.6543	0.0005	-0.0005	10.45	10	12.2	21.25	20.07	20.63	11.98	11.14	10.7	21.65	21.28	21.07	14.87	15.74	119.63	3785	638	16	5.33	*	1
GTF2B	TG	1	0	0.4001	0.5999	0.3976	0.6024	-0.0025	0.0025	31.55	29.56	34.94	49.1	45.99	48.94	30.11	35.48	38.01	54.64	50.72	51.59	25.62	27.39	135.86	1599	317	7	2	8	4
GTF2H2	TG	1	0	0.3519	0.6481	0.3415	0.6585	-0.0104	0.0104	8.27	10.56	10.19	16.78	16.7	19.96	9.64	7.55	10.73	15.94	19.17	18.72	0	0	79.2	1734	396	16	0.33	0	.
DNAJA1	TG	1	0	0.3626	0.6374	0.3599	0.6401	-0.0027	0.0027	161.09	144.26	165.14	273.66	268.76	284.81	179.61	164.77	172.63	309.97	318.06	291.65	87.99	152.06	149.25	2319	398	9	8.33	*	4
ID4	TG	1	0	0.3605	0.6395	0.3497	0.6503	-0.0107	0.0107	11.12	11.5	15.45	22.11	22.03	23.4	9.12	11.14	14.69	21.46	21.13	22.38	29.08	16.61	243	3873	162	3	17.33	5	8
IFRD1	TG	1	0	0.4044	0.5956	0.3919	0.6081	-0.0126	0.0126	32.9	27.33	31.02	47.78	42.45	44.14	31.54	28.59	29.65	48.45	44.22	46.65	60.6	43.05	113	3269	452	12	15.67	*	1
ING2	TG	1	1	0.2639	0.7361	0.3195	0.6805	0.0557	-0.0557	3.57	3.75	3.04	9.05	9.97	9.91	3.68	3.82	3.77	7.53	8.08	8.38	5.08	6.5	421.5	2458	281	2	2.33	0	.
AMD1	TG	1	0	0.3179	0.6821	0.3098	0.6902	-0.0081	0.0081	59.84	55.69	66.9	131.02	125.5	134.89	67.36	61.45	55.44	135.23	136.19	139.01	60.75	84.41	111.67	3423	335	9	40	*	*
TRIM23	TG	1	0	0.2882	0.7118	0.2773	0.7227	-0.0109	0.0109	4.28	3.67	3.66	10.16	9.33	9.21	5.42	3.35	3.07	9.91	10.43	10.5	6.53	7.57	156.82	3863	575	11	18.67	1	.
ATF3	TG	1	1	0.4091	0.5909	0.43	0.57	0.021	-0.021	15.7	17.43	12.55	17.06	27.76	21.18	15.27	16.62	16.07	22.51	19.94	21.11	84.02	37.47	182	1940	182	4	3.33	0	8
ATP6V1C1	TG	1	-1	0.3189	0.6811	0.2972	0.7028	-0.0217	0.0217	19.52	18.02	20.53	40.91	39.04	44.07	22.14	17.54	16.59	45.02	44.99	43.03	16.42	22.67	95.75	5635	383	13	14	*	4
KLF5	TG	1	1	0.3097	0.6903	0.328	0.672	0.0182	-0.0182	4.57	5.86	6.95	11.9	12.89	13.93	6.74	6.93	5.01	11.54	13.64	13.09	9.2	8.83	343.5	3349	458	4	15	*	1
BTG1	TG	1	-1	0.376	0.624	0.3572	0.6428	-0.0187	0.0187	16.23	15.88	17.93	25.61	26.45	30.98	14.93	14.57	18.42	27.53	28.49	30.19	39.57	24.84	258	4629	172	2	9.67	*	7
CDK1	TG	1	0	0.4153	0.5847	0.4089	0.5911	-0.0064	0.0064	70.69	66.36	73.28	101.25	89.34	105.57	68.48	66.61	72.47	105.32	95.34	99.4	88.11	81.31	127.71	1889	298	8	22	*	*
CDK7	TG	1	-1	0.367	0.633	0.3259	0.6741	-0.0411	0.0411	16.56	18.21	17.32	29.73	29.66	30.45	15.09	11.84	16.09	30.82	28.41	29.78	0	0	86.75	1426	347	12	1	0	.
CTH	TG	1	-1	0.4354	0.5646	0.3877	0.6123	-0.0477	0.0477	13.27	13.16	11.51	18.1	16.92	14.17	13.34	10.1	9.23	19.12	16.07	16.4	67.39	16.4	101.5	2090	406	12	4.67	2	1
GADD45A	TG	1	-1	0.3633	0.6367	0.3192	0.6808	-0.0441	0.0441	11.77	11.47	11.13	17.92	20.18	22.13	10.03	9.84	12.18	22.4	22.61	23.34	59.47	36.71	124.5	1352	166	4	4.33	1	4
E2F3	TG	1	-1	0.3864	0.6136	0.362	0.638	-0.0244	0.0244	12.44	11.49	15.32	20.77	21.32	20.23	13.46	10.6	11.59	20.09	21.17	21.56	19.61	17.99	199.71	5036	466	7	31.33	8	.
EIF4A2	TG	1	0	0.4082	0.5918	0.4144	0.5856	0.0062	-0.0062	52.62	56.9	64.7	85.6	87.73	79.21	53.42	58.77	69.14	81.43	90.75	84.02	94.23	127.46	111.27	1886	408	11	18.67	*	5
EIF4E	TG	1	-1	0.3468	0.6532	0.3087	0.6913	-0.0381	0.0381	28.72	25.67	28.58	51.68	50.94	53.65	23.59	21.82	25.62	52.13	54.18	52.77	27	28.93	93.43	2427	218	7	6.67	*	4
EIF5	TG	1	1	0.3232	0.6768	0.3392	0.6608	0.016	-0.016	72.39	67.5	71.05	148.33	144.63	148.77	77.26	68.66	62.3	133.29	134.52	137.73	79.81	78.71	129.6	5710	432	12	47.33	*	*
GABPB1	TG	1	0	0.3548	0.6452	0.3552	0.6448	0.0004	-0.0004	9.23	9.52	9.79	17.38	18.14	16.37	9.25	10.58	8.69	17.18	18.38	16.21	10.47	10.64	144	4609	384	9	1.33	5	1
NR4A1	TG	1	0	0.4768	0.5232	0.4763	0.5237	-0.0005	0.0005	5.15	5.57	4.98	5.41	5.83	5.99	4.81	5.55	6.28	5.84	6.23	6.24	7.72	5.95	299.5	2485	599	7	2	5	1
IRF8	TG	1	-1	0.4412	0.5588	0.4152	0.5848	-0.026	0.026	2.56	3.44	2.89	3.95	3.25	4.06	2.83	2.64	2.42	3.04	4.12	3.96	1.92	1.87	160.13	2668	427	9	1.33	0	.
ID1	TG	1	0	0.3949	0.6051	0.4069	0.5931	0.012	-0.012	7.61	7.85	10.16	13.12	12.05	14.09	6.38	8.77	12.7	12.75	14.25	13.6	3.06	3.01	234	983	156	2	1	1	5
IGHMBP2	TG	1	-1	0.5369	0.4631	0.519	0.481	-0.0179	0.0179	10.65	11.17	8.06	7.68	8.92	9.17	9.06	9.74	10.19	9.59	8.12	9.15	4.66	7.09	198.8	3914	994	15	1	0	.
INPP1	TG	1	-1	0.4184	0.5816	0.3857	0.6143	-0.0327	0.0327	6.15	5.84	6.29	8.52	8.47	8.43	3.6	5.22	6.8	7.76	8.61	8.51	8.81	5.45	240	2044	400	7	1	0	1
IRF1	TG	1	0	0.4378	0.5622	0.4339	0.5661	-0.0039	0.0039	2.86	3.99	3.35	3.38	4.62	5.09	2.87	3.22	3.05	4.57	3.36	3.99	2.21	3.94	108.67	3554	326	10	0.67	0	.
JUN	TG	1	1	0.4954	0.5046	0.5303	0.4697	0.0349	-0.0349	48.49	53.34	46.71	45.19	56.5	49.62	42.02	44.39	59.61	44.94	44.97	39.44	92.25	67.77	996	3257	332	1	.	8	7
KPNA5	TG	1	0	0.2604	0.7396	0.2529	0.7471	-0.0075	0.0075	4.76	4.32	5.45	15.14	12.52	13.6	6.15	4.61	3.17	13.86	14.51	12.78	9.94	12.78	115.71	11288	540	14	.	2	.
MXD1	TG	1	-1	0.3422	0.6578	0.3231	0.6769	-0.0191	0.0191	6.46	6.04	8.64	13.83	13.45	13.35	6.7	6.88	6.66	14.08	14.45	13.88	6.38	11.05	111	5549	222	6	7.67	0	0
MAFG	TG	1	0	0.5511	0.4489	0.5353	0.4647	-0.0158	0.0158	12.98	13.59	16.07	12.6	11.73	10.4	13.11	14.75	16.54	13.66	12.58	12.3	10.54	11.37	244.5	5061	163	3	7	3	.
MAFK	TG	1	1	0.5062	0.4938	0.5437	0.4563	0.0375	-0.0375	4.69	5.9	6.14	5.82	5.46	5.04	4.85	6.91	8.61	5.63	6.04	5.43	4.42	6.45	235.5	3380	157	3	3	*	1
MTRR	TG	1	0	0.3807	0.6193	0.3738	0.6262	-0.0069	0.0069	11.09	10.83	11.68	19.06	18.4	17.2	10.99	10.89	9.49	17.65	18.03	16.86	12.98	10.63	149.79	3245	699	15	9.33	2	2
MYC	TG	1	-1	0.5484	0.4516	0.5205	0.4795	-0.0279	0.0279	60.13	62.61	62.32	47.74	47.52	57.13	60.4	50.16	61.32	52.62	48.31	57.38	54.41	77.1	455	3721	455	3	13	*	.
NFX1	TG	1	0	0.3695	0.6305	0.3576	0.6424	-0.0118	0.0118	14.97	13.33	15.14	25.02	25.62	23.5	17.24	15.5	13.29	27.88	27.71	27.08	15.22	17.45	140.13	4599	1121	24	3.33	0	2
NVL	TG	1	-1	0.4056	0.5944	0.3768	0.6232	-0.0288	0.0288	30.56	26.83	30.76	44.18	42.35	42.67	30.66	30.97	24.81	48.99	47.84	46.13	30.18	27.98	111.78	2897	857	23	1	0	1
TBC1D25	TG	1	0	0.5044	0.4956	0.4969	0.5031	-0.0075	0.0075	5.86	5.27	5.72	5.01	5.79	5.77	4.71	7.09	6.39	5.63	6.07	6.73	4.8	6.36	344.5	3785	689	6	1.67	0	3
ORC4	TG	1	-1	0.404	0.596	0.3855	0.6145	-0.0186	0.0186	19.64	19.11	22.52	32.07	29.22	29.08	21.2	21.43	17.37	29.55	32.2	33.89	21.47	19.5	100.85	6547	437	14	4	1	2
ORC5	TG	1	0	0.532	0.468	0.5287	0.4713	-0.0033	0.0033	23.13	23.33	23.65	21.28	21.15	19.23	22.37	20.62	24.09	21.09	19.8	18.91	19.07	15.68	93.43	1924	436	14	2	0	4
PCNA	TG	1	-1	0.4192	0.5808	0.397	0.603	-0.0222	0.0222	181.93	179.4	186.53	248	237.74	273.31	156.35	160.46	202.78	261.69	251.14	276.27	216.66	202.63	131	1276	262	6	6.67	*	8
CDK17	TG	1	-1	0.3412	0.6588	0.3129	0.6871	-0.0284	0.0284	5.38	4.87	5.07	9.96	9.96	9.64	4.92	5.01	4.21	11.38	9.86	9.8	7.65	7.43	98.25	4036	524	17	14.67	1	1
PIK3C3	TG	1	1	0.3934	0.6066	0.4192	0.5808	0.0258	-0.0258	6.68	6.06	8.28	11	9.61	11.8	7.89	6.95	8.55	11.94	9.83	10.64	7.09	10.36	106.56	9415	888	25	1.67	0	.
PIM1	TG	1	-1	0.4993	0.5007	0.464	0.536	-0.0353	0.0353	5.42	5.36	4.98	4.5	5.62	5.67	4.2	4.42	5.89	5.1	4.85	6.81	6.47	7.24	157	2703	314	6	4	0	3
POLE2	TG	1	0	0.4375	0.5625	0.4356	0.5644	-0.0019	0.0019	15.25	14.17	15.45	19.35	18.29	20.04	15.45	13.67	17.09	21.9	18.94	19.04	14.5	13.49	83.37	1692	528	19	1	1	0
PPP1R8	TG	1	0	0.3758	0.6242	0.3645	0.6355	-0.0113	0.0113	54.84	51.06	56.33	87.74	94.4	87.38	51.04	56	49.8	88.93	95.01	89.54	56.17	59.93	150.86	2340	352	7	16.67	8	5
PPP2R2A	TG	1	0	0.3443	0.6557	0.3328	0.6672	-0.0115	0.0115	34.03	30.68	32.44	62.72	59.58	62.73	32.98	29.73	27.62	59.37	62.3	59.4	38.1	31.06	134.4	3923	448	10	22.33	2	*
HHEX	TG	1	0	0.3592	0.6408	0.3619	0.6381	0.0027	-0.0027	3.99	3.81	4.94	6.79	8.28	7.66	3.89	3.99	4.86	7.95	6.99	7.52	6.55	5.6	203.25	1724	271	4	3	3	.
PSMA4	TG	1	0	0.3944	0.6056	0.379	0.621	-0.0154	0.0154	254.34	235.48	231.89	370.21	355.48	382.62	221.91	230.45	265.64	398.94	375.34	402.27	132.19	180.64	98.25	4378	262	9	4.67	*	8
PSMC6	TG	1	0	0.3841	0.6159	0.3856	0.6144	0.0015	-0.0015	67.06	60.73	65.44	106.94	97.29	105.6	63.48	60.87	70.83	105.88	102.17	102.99	43.52	50.05	83.57	2163	390	14	3	0	.
PTPN2	TG	1	0	0.3304	0.6696	0.3204	0.6796	-0.01	0.01	10.46	9.51	11.94	22.74	20.36	21.56	12.07	8.27	11.29	21.57	23.37	22.14	20.35	14.59	138.67	3470	416	9	1.33	0	2
RAD1	TG	1	0	0.3753	0.6247	0.3753	0.6247	0	0	16.09	16.34	17.82	27.25	28.26	28.13	17.36	13.49	18.06	26.42	28.03	26.94	24.33	19.16	169.8	4512	283	6	15.33	*	6
RBBP8	TG	1	0	0.2349	0.7651	0.2473	0.7527	0.0125	-0.0125	11.06	11.24	12.81	37.25	37.8	39.34	14.27	10.2	10.42	34.67	34.71	36.8	33.31	23.96	149.67	3275	898	19	4.33	7	1
RBL1	TG	1	1	0.3521	0.6479	0.3724	0.6276	0.0203	-0.0203	5.6	4.66	5.17	10.26	9.83	8.3	6.58	5.54	3.5	9.14	8.55	8.63	14.3	10.57	145.77	5686	1069	22	6	2	.
RGS2	TG	1	0	0.4075	0.5925	0.3942	0.6058	-0.0133	0.0133	5.89	5.26	5.87	8.04	7.76	8.96	5.45	5.72	7.17	10.06	9.37	8.75	7.43	6.4	127.2	1348	212	5	2.67	0	1
RNF4	TG	1	0	0.4019	0.5981	0.3868	0.6132	-0.0151	0.0151	14.22	14.65	15.55	21.2	22.46	22.45	14.94	14.78	15.4	23.42	24.24	23.86	12.27	19.67	81.86	2921	191	8	6	4	1
MAP2K4	TG	1	0	0.3196	0.6804	0.3136	0.6864	-0.0059	0.0059	12.21	11.54	13.26	26.27	25.88	26.64	11.52	11.13	9.45	23.34	23.38	23.52	15.72	16.21	109.09	3778	400	11	7.67	0	1
SIAH1	TG	1	0	0.3694	0.6306	0.3771	0.6229	0.0077	-0.0077	7.27	4.92	7.95	11.26	11.37	11.75	6.46	6.49	8.62	11.4	13.28	10.97	15.01	11.48	849	2110	283	2	.	3	2
SNAI2	TG	1	0	0.3517	0.6483	0.3524	0.6476	0.0006	-0.0006	6.65	7.18	8.09	12.77	12.8	14.82	7.72	7.76	8.2	14.93	14.03	14.57	15.15	15.17	269	2180	269	3	7.67	3	.
SNAPC1	TG	1	1	0.3935	0.6065	0.441	0.559	0.0475	-0.0475	4.66	4.6	5.24	7.18	7.18	7.99	5.48	4.57	5.41	6.88	6.3	6.41	7.66	7.54	110.7	2593	369	10	3.33	4	1
SP1	TG	1	0	0.3854	0.6146	0.3689	0.6311	-0.0165	0.0165	15.35	13.01	16.29	23.95	23.9	23.35	15.78	13.91	11.35	23.51	24.22	22.47	20.8	22.79	393	7680	786	6	63.33	*	6
SP3	TG	1	0	0.2651	0.7349	0.2597	0.7403	-0.0053	0.0053	9.47	8.07	12.07	28.56	26.37	27.15	11.64	9	8.95	29.07	27.26	28.01	22.09	19.56	335.14	11714	782	7	27.33	*	3
SPAG1	TG	1	1	0.35	0.65	0.3798	0.6202	0.0298	-0.0298	3.86	3.23	4.05	6.42	8.3	5.96	3.31	3.13	4.35	5.78	6.92	4.91	6.09	3.85	154.5	3695	927	19	3.67	6	.
TRIM21	TG	1	1	0.4976	0.5024	0.5369	0.4631	0.0393	-0.0393	4.33	4.37	5.18	4.39	4.61	5.01	4.39	5.48	5.45	4.4	4.53	4.29	1.9	2.09	238	1935	476	7	1	0	2
TFAM	TG	1	0	0.3344	0.6656	0.3227	0.6773	-0.0117	0.0117	49.45	40.81	51.51	96.49	91.35	94.33	48.57	40.55	43.05	94.3	92.03	91.09	54.87	55.19	105.86	5025	247	7	28.67	*	8
TDG	TG	1	0	0.3785	0.6215	0.3781	0.6219	-0.0004	0.0004	35.11	32.11	37.23	59.57	52.1	59.85	37.95	34.64	28.56	54.44	54.3	57.64	24.34	29.12	123.3	3183	411	10	9	0	.
TGIF1	TG	1	0	0.422	0.578	0.4218	0.5782	-0.0002	0.0002	5.37	4.77	7	8.11	6.68	8.69	5.46	4.02	7.43	8.41	6.92	7.85	7.84	6.2	273	3175	273	3	2.67	*	1
TRAPPC10	TG	1	0	0.3761	0.6239	0.3782	0.6218	0.0021	-0.0021	8.06	7.33	8.58	14.22	13.04	12.49	8.04	7.6	6.53	12.14	12.83	11.48	8.89	8.27	164.35	6986	1260	23	.	3	1
TTK	TG	1	0	0.3	0.7	0.3024	0.6976	0.0024	-0.0024	14.47	14.98	17.75	39.12	34.36	36.66	19.2	15.79	12.85	36.64	37.76	35.96	25.96	26.14	122.57	2966	858	22	5.33	5	2
UBE2B	TG	1	-1	0.3373	0.6627	0.3194	0.6806	-0.0179	0.0179	19.2	18.08	18.75	35.1	37.12	37.86	17.41	16.46	19.46	37.68	38.87	37.07	21.68	22.08	76.5	2241	153	6	8.67	*	7
UBE2D1	TG	1	-1	0.305	0.695	0.269	0.731	-0.036	0.036	6.61	7.43	9.88	19.39	17.29	17.83	6.58	6.06	7.11	18.45	17.15	18.07	12.83	13.97	63.43	2623	148	7	13.33	6	4
USP1	TG	1	0	0.2525	0.7475	0.2606	0.7394	0.0081	-0.0081	28.74	29.04	35.43	89.75	90.51	95.64	37.87	28.59	29.41	87.98	93.84	90.18	90.17	68.31	294.75	3602	786	9	17.67	*	*
UVRAG	TG	1	1	0.3448	0.6552	0.3622	0.6378	0.0174	-0.0174	3.92	3.62	4.92	7.71	7.9	8.06	5.2	4.74	4.04	8.98	7.26	8.38	6.42	6.73	140	5117	700	15	4.33	1	.
WEE1	TG	1	0	0.4333	0.5667	0.4229	0.5771	-0.0104	0.0104	21.82	18.65	23.5	27.61	27.44	28.61	21.6	21.19	21.06	28.17	30.79	28.16	28.79	27.68	176.45	3588	647	11	7.33	*	1
XRCC4	TG	1	-1	0.368	0.632	0.3505	0.6495	-0.0176	0.0176	6.07	6.03	7.95	10.85	12.18	11.39	6.65	4.82	7.21	12.15	10.58	11.89	7.32	7.2	143.57	1602	335	8	1.33	0	1
ZFX	TG	1	1	0.2424	0.7576	0.2608	0.7392	0.0184	-0.0184	4.1	3.41	4.1	12.52	12.4	11.36	5.39	3.87	3.02	11.7	12.3	10.8	10.06	9.8	345.43	7612	806	10	51	*	1
ZNF7	TG	1	0	0.4257	0.5743	0.4232	0.5768	-0.0025	0.0025	7.16	6.34	8.2	10.09	10.36	8.83	7.53	7.49	8.44	10.44	10.68	10.86	10.54	8.96	515.25	2760	687	5	1	1	.
ZNF45	TG	1	1	0.3386	0.6614	0.3571	0.6429	0.0184	-0.0184	3.22	3.36	4.27	7.09	7.44	6.66	4.91	4.48	4.4	8.47	8.69	7.66	6.71	6.31	512.25	3926	683	10	3.33	0	1
ZNF131	TG	1	0	0.3271	0.6729	0.3328	0.6672	0.0057	-0.0057	7.36	6.86	8.44	16.69	14.64	15.27	8.43	7.17	7.17	15.62	15.36	14.67	16.91	14.42	312	3286	624	7	12.33	5	.
ZNF133	TG	1	1	0.4476	0.5524	0.4824	0.5176	0.0348	-0.0348	4.07	4.8	4.42	5.38	5.43	5.6	4.85	5.02	5.94	5.51	6.55	4.91	7.7	7.97	655	2654	655	7	0.67	0	.
ZNF143	TG	1	1	0.3025	0.6975	0.3596	0.6404	0.057	-0.057	4.95	4.2	5.79	13.03	11.27	10.13	6.63	5.46	6.16	10.23	11.71	10.54	5.59	6.53	127.8	2900	639	16	4	0	.
ZBTB17	TG	1	0	0.5316	0.4684	0.5388	0.4612	0.0072	-0.0072	8.67	8.69	8.98	8.23	7.38	7.6	7.96	10.2	9.81	8.58	7.16	8.21	6.32	8.18	172.29	2720	804	16	0.33	0	2
ZNF189	TG	1	1	0.2955	0.7045	0.3158	0.6842	0.0203	-0.0203	4.27	4.05	5.64	10.87	11.68	10.73	6.31	5.09	4.56	12	11.7	10.87	10.58	8.2	627	3192	627	3	3.67	0	.
ZNF200	TG	1	0	0.3857	0.6143	0.3846	0.6154	-0.0011	0.0011	5.49	5.97	6.14	10.24	9.14	8.66	7.57	6.39	6.56	10.14	11.69	11	7.13	7.27	297	3008	396	5	3.67	1	2
ZNF202	TG	1	-1	0.4794	0.5206	0.4619	0.5381	-0.0175	0.0175	4.63	3.85	4.72	5.01	5.21	4.11	4.51	4.8	4.52	5.59	5.62	4.9	5.13	5.18	324.5	4435	649	9	1.67	0	.
ZNF282	TG	1	0	0.5735	0.4265	0.576	0.424	0.0025	-0.0025	34.4	40.54	35.31	27.09	30.14	24.77	30.86	39.7	35.63	26.03	27.39	24.76	18.45	21.39	252	3651	672	8	1.33	0	7
NSMAF	TG	1	0	0.3468	0.6532	0.3493	0.6507	0.0025	-0.0025	6.85	5	6.29	11.55	12.76	9.84	5.14	6.53	4.8	10.24	10.36	10.08	9.18	8.48	88.84	3574	918	31	1.33	1	.
DYRK3	TG	1	1	0.3805	0.6195	0.4011	0.5989	0.0206	-0.0206	5	4.59	5.56	8.36	8.12	8.19	5.56	5.06	5.42	7.92	7.51	8.52	5.27	6.04	589	8128	589	3	16.33	4	2
DUSP11	TG	1	0	0.3809	0.6191	0.3708	0.6292	-0.0101	0.0101	18.26	17.7	17.2	28.84	27.27	30.3	15.32	16.28	19.18	28.3	27.6	30.29	15.55	15.42	110.33	1570	331	9	6.67	0	.
CUL3	TG	1	0	0.3253	0.6747	0.3191	0.6809	-0.0061	0.0061	26.16	25.4	28.59	55.4	55.61	55.24	28.9	24.34	30.04	58.58	61.88	57.21	33.89	29.84	144.19	6756	769	16	3.67	2	3
KLF11	TG	1	-1	0.3998	0.6002	0.3721	0.6279	-0.0277	0.0277	4.78	4.38	5.08	6.94	7.09	7.35	4.25	4.28	4.2	6.81	7.41	7.26	9.09	8.33	384.75	4035	513	4	13.33	3	.
OFD1	TG	1	1	0.2864	0.7136	0.299	0.701	0.0126	-0.0126	4.14	3.26	4.1	9.85	9.75	9.08	4.72	3.4	3.54	9.27	8.94	9.13	13.43	11.26	132.13	3612	1013	23	1	0	.
MAP4K3	TG	1	1	0.2637	0.7363	0.2984	0.7016	0.0347	-0.0347	3.71	2.87	3.62	9.49	9.66	9.32	5.1	3.77	3.26	9.14	9.69	9.68	8.47	8.22	78.97	4335	895	34	12	3	.
PPM1D	TG	1	0	0.371	0.629	0.3731	0.6269	0.002	-0.002	10.89	10.44	13.43	20.31	19.2	19.41	11.93	13.29	12.95	21.99	21.59	20.55	17.54	20.35	303	4768	606	6	16.33	4	3
PARG	TG	1	0	0.3157	0.6843	0.3118	0.6882	-0.0039	0.0039	6.33	5.81	6.91	14.34	13.28	13.67	7.21	6.2	6.17	14.53	14.13	14.55	9.8	11.42	162.83	4294	977	18	6.67	0	1
HAT1	TG	1	0	0.4328	0.5672	0.4332	0.5668	0.0004	-0.0004	73.37	64.41	75.64	92.82	89.67	97.25	75.78	65.23	72.81	99.19	86.49	94.13	53.6	59.79	114.55	1634	420	11	3.67	*	3
BLZF1	TG	1	0	0.2635	0.7365	0.2597	0.7403	-0.0038	0.0038	6.72	6.03	6.77	17.8	19.22	17.55	7.07	6.45	4.57	17.41	16.78	17.38	12.48	11.56	200.5	2524	401	7	.	0	.
PRPF18	TG	1	-1	0.3186	0.6814	0.2996	0.7004	-0.0189	0.0189	7.54	7.06	7.62	17.36	13.91	16.25	7.45	6.63	8.2	18.19	16.15	17.7	10.83	12.38	102.9	1670	343	10	3.33	1	1
EXO1	TG	1	1	0.3532	0.6468	0.3668	0.6332	0.0137	-0.0137	32.16	28.05	29.98	54.55	54.07	56.57	32.21	27.59	38.15	54.06	54.76	60.25	48.91	39.95	195.46	3449	847	16	3.33	0	2
FAM193A	TG	1	1	0.4489	0.5511	0.4636	0.5364	0.0147	-0.0147	6.03	5.68	5.55	7.11	7.41	6.66	6.28	7.11	5.28	6.66	7.94	7	7.65	7.77	216.57	5522	1516	21	1.33	0	1
SNX4	TG	1	0	0.3381	0.6619	0.3444	0.6556	0.0063	-0.0063	16.43	13.61	16.49	32.2	29.66	29.23	17.04	15.06	15.79	31.81	30.09	29.25	22.17	20.56	96.64	2512	451	14	12.33	6	1
EED	TG	1	0	0.4109	0.5891	0.4053	0.5947	-0.0056	0.0056	16.01	15.85	20.49	25.12	24.73	25.2	15.7	16.6	19.87	26.73	25.03	24.8	16.49	15.89	110.5	2088	442	12	2.33	0	3
RNGTT	TG	1	0	0.3348	0.6652	0.344	0.656	0.0092	-0.0092	8.94	8.07	8.93	17.07	16.45	18.03	9.78	9.1	7.3	16.71	17.28	15.94	9.29	12.88	112.13	4825	598	16	13.33	2	1
RIPK2	TG	1	1	0.3314	0.6686	0.3708	0.6292	0.0394	-0.0394	7.13	7.29	7.16	14.87	14.13	14.54	7.94	7.4	8.48	13.67	12.76	13.98	12.77	11.39	147.55	2516	541	11	0.67	0	.
NAPG	TG	1	-1	0.3329	0.6671	0.2938	0.7062	-0.0391	0.0391	5.4	4.74	5.2	9.64	10.16	10.96	6.13	4.72	4.04	12.14	11.69	11.96	8.69	8.81	78.25	3559	313	12	8.67	2	2
RIOK3	TG	1	0	0.3354	0.6646	0.3367	0.6633	0.0013	-0.0013	12.55	11.8	15.25	26.27	25.78	26.42	16.03	14.54	11.37	27.6	27.22	27.8	23.66	22.25	120	3574	520	13	15.67	1	2
DCAF5	TG	1	0	0.4182	0.5818	0.4204	0.5796	0.0022	-0.0022	10.08	8.79	9.54	13.95	13.64	11.94	9.42	9.63	8.25	12.76	13	11.87	14.71	12.16	314.33	5946	943	9	11.33	0	2
SOCS2	TG	1	0	0.4138	0.5862	0.4095	0.5905	-0.0043	0.0043	6.09	4.68	8.27	8.45	9.25	9.26	6.04	5.47	7.05	7.79	8.62	10.35	7.99	6.63	298.5	2386	199	2	1	0	2
CDK5R1	TG	1	1	0.4842	0.5158	0.51	0.49	0.0259	-0.0259	2.48	3.58	3.36	2.75	3.97	3.31	2.61	3.03	3.18	2.72	2.75	3	3.75	3	924	3948	308	2	.	1	.
BCL10	TG	1	-1	0.3526	0.6474	0.3196	0.6804	-0.033	0.033	7.05	6.52	7.75	11.88	13.28	13.98	7.28	5.52	5.38	12.62	12.91	13.17	9.19	7.92	234	2833	234	3	10.33	7	2
MBD4	TG	1	0	0.3757	0.6243	0.3801	0.6199	0.0044	-0.0044	11.3	9.74	12.25	19.99	18.3	17.05	11.33	10.99	12.61	20	19.32	17.67	15.67	16.75	215.63	2394	575	8	1.33	4	3
RHOB	TG	1	0	0.4832	0.5168	0.4766	0.5234	-0.0066	0.0066	36.99	40.88	36.12	38.46	41.61	41.83	30.63	32.56	41.92	38.38	38.72	38.31	63.46	56.12	591	2367	197	1	.	*	.
CDKN1B	TG	1	0	0.3778	0.6222	0.3796	0.6204	0.0019	-0.0019	11.17	10.25	11.89	19.4	18.16	17.31	10.49	12.3	11.91	18.64	20.11	17.95	18.31	17.63	298.5	2411	199	3	17.33	*	8
CLK1	TG	1	0	0.4335	0.5665	0.4335	0.5665	0	0	12.64	10.66	17.68	17.44	20.8	15.31	11.9	13.79	16.09	17.32	22.1	15.18	35.13	28.74	121.25	1847	485	13	2	4	2
DDIT3	TG	1	0	0.4826	0.5174	0.4677	0.5323	-0.015	0.015	14.3	12.68	11.97	14.12	13.66	13.97	11.73	12.73	16.22	15.59	15.76	14.95	36.58	12.52	255	903	170	4	1	0	2
DLG1	TG	1	1	0.3226	0.6774	0.3513	0.6487	0.0287	-0.0287	7.93	7.15	7.92	16.18	17.27	14.87	11.81	8.03	6.59	16.78	16.5	15.52	13.29	16.19	111.75	4853	894	25	8.33	4	1
E2F2	TG	1	0	0.4826	0.5174	0.4928	0.5072	0.0102	-0.0102	7.02	7.25	8.37	8.29	7.66	8.32	6.87	8.63	8.62	8.3	7.9	8.63	0	0	187.71	5196	438	7	5.67	2	4
RAB5A	TG	1	-1	0.2637	0.7363	0.235	0.765	-0.0287	0.0287	13.57	12.19	14.12	35.94	38.39	37.02	11.94	11.84	12.64	38.83	39.7	40	29.32	26.88	129.6	2518	216	6	21	1	5
TANK	TG	1	-1	0.3111	0.6889	0.2836	0.7164	-0.0276	0.0276	6.41	6.24	5.8	13.53	14.39	12.93	7.5	5.04	4.34	14.96	14.39	13.3	11.2	12.03	182.57	2098	426	8	13.33	3	0
STK17B	TG	1	-1	0.3488	0.6512	0.3166	0.6834	-0.0322	0.0322	3.65	3.53	5.02	7.38	7.76	7.64	4.33	3.95	2.63	7.72	7.81	8.03	4.4	5.72	159.86	5273	373	8	16.33	5	.
MED21	TG	1	0	0.3372	0.6628	0.3381	0.6619	0.0009	-0.0009	12.8	11.28	12.63	24.86	23.89	23.41	11.27	11.8	13.89	23.87	23.2	25.29	13.88	17.84	108.75	2669	145	4	12.67	6	2
MED17	TG	1	-1	0.4606	0.5394	0.4411	0.5589	-0.0195	0.0195	16.11	13.29	17.08	19.2	18.17	17.06	18.41	15.51	14.49	19.98	20.94	20.42	13.91	14.52	163	5087	652	12	2.67	7	1
MED7	TG	1	0	0.3753	0.6247	0.3789	0.6211	0.0036	-0.0036	4.85	4.82	5.21	9.18	8.45	7.15	4.99	4	5.12	8.14	8.1	6.9	7.33	6.11	702	2071	234	2	.	1	2
BAG3	TG	1	0	0.4768	0.5232	0.4666	0.5334	-0.0102	0.0102	23.87	23.17	24.97	25.23	29.39	24.41	20.58	24.1	24.54	25.85	27.18	26.11	9.41	13.09	432	2561	576	4	11.33	2	4
BAG2	TG	1	0	0.2872	0.7128	0.2848	0.7152	-0.0024	0.0024	3.45	3.56	4.31	9.6	9.21	9.3	3.78	3.58	4.22	9.8	8.99	10.31	4.98	5.91	212	6651	212	3	9.67	*	5
RNF14	TG	1	-1	0.377	0.623	0.3536	0.6464	-0.0234	0.0234	21.08	18.63	20.01	33.4	32.85	32.41	18.72	18.87	18.19	33.05	35.66	33.25	19.54	19.61	203.57	4170	475	9	6	0	3
MTRF1	TG	1	-1	0.3563	0.6437	0.3209	0.6791	-0.0354	0.0354	4.11	2.65	3.84	5.19	7.68	6.29	4.29	3.31	3.27	7.17	8.71	7.12	7.04	6.69	148.67	2184	446	10	1	0	0
BNIP2	TG	1	0	0.3119	0.6881	0.3134	0.6866	0.0015	-0.0015	9.72	10.07	10.86	22.23	22.57	22.81	12.33	10.71	8.72	24.57	23.46	21.54	15.31	17.7	105	6111	315	10	17.33	*	3
OSGIN2	TG	1	0	0.2914	0.7086	0.2911	0.7089	-0.0004	0.0004	4.69	3.64	4.35	8.97	10.79	11.07	4.65	4.11	4.25	9.8	11.59	10.31	7.3	5.54	275	4230	550	6	5.33	0	.
CASP3	TG	1	-1	0.3267	0.6733	0.3053	0.6947	-0.0213	0.0213	9.96	7.22	8.73	18.51	16.02	18.87	8.96	7.5	8.67	19.8	18.8	18.57	9.89	11.94	139	2645	278	8	8.33	5	4
DUSP1	TG	1	1	0.4936	0.5064	0.5108	0.4892	0.0172	-0.0172	10.82	12.18	12.12	11.32	13.21	11.49	10.23	11.77	15.58	10.85	12.86	12.28	11.22	9.44	276	2013	368	4	7	*	8
HSF2	TG	1	0	0.4002	0.5998	0.388	0.612	-0.0122	0.0122	21.05	20.1	23.27	32.47	29.68	34.39	25.66	23.14	23.3	38.09	38.19	37.45	28.05	31.82	123.92	2596	537	13	15.33	8	6
HUS1	TG	1	0	0.3196	0.6804	0.3247	0.6753	0.0051	-0.0051	8.2	8.35	7.57	16.67	17.44	17.23	8.96	8.7	7.71	17.09	16.47	19.19	8.52	10.33	105.38	3007	281	8	10.67	1	1
NFKBIE	TG	1	-1	0.4895	0.5105	0.4673	0.5327	-0.0222	0.0222	7.44	6.19	6.42	6.59	7.19	7.13	4.32	6	7.78	8.11	6.15	6.38	5.5	3.97	181	2344	362	6	.	0	.
PKNOX1	TG	1	0	0.3872	0.6128	0.3764	0.6236	-0.0108	0.0108	10.23	9.08	9.82	15.73	16.72	13.65	9.42	9.41	9.93	15.53	16.39	15.74	7.52	9.81	131.1	5300	437	11	8.67	1	4
RABGGTB	TG	1	0	0.4072	0.5928	0.3973	0.6027	-0.0099	0.0099	63.52	54.75	75.86	93.05	89.29	100.28	56.95	57.03	65.39	95.28	87.4	89.45	80.76	83.94	110.67	1448	332	9	4	*	4
RAD9A	TG	1	1	0.512	0.488	0.5318	0.4682	0.0199	-0.0199	14.75	16.61	17.99	16.34	15.81	14.9	14.54	19.68	21.53	16.19	15.29	17.59	12.14	14.35	106.91	2086	392	11	0.67	*	3
TRAF6	TG	1	-1	0.3558	0.6442	0.3337	0.6663	-0.0221	0.0221	2.43	3.42	3.48	6.41	5.56	4.9	3.29	3.27	2.89	6.75	6.45	5.68	3.96	5.47	261.5	7885	523	7	21.33	1	.
TTC4	TG	1	1	0.438	0.562	0.4545	0.5455	0.0165	-0.0165	45.34	44.12	45.41	59.55	57.7	55.84	40.24	50.17	50.95	56.28	55.39	58.02	28.61	27.66	116.4	2356	388	10	2.33	2	2
BRPF1	TG	1	0	0.5053	0.4947	0.5116	0.4884	0.0063	-0.0063	13.54	13.05	14.25	13.2	13.9	12.89	12.06	15.15	15.56	14.35	13.72	12.76	9.16	9.71	281.77	4743	1221	14	2	0	1
MLLT10	TG	1	-1	0.3777	0.6223	0.3414	0.6586	-0.0363	0.0363	7.7	7.03	4.71	10.07	11.46	10.49	6.47	6.03	6.83	14.98	11.82	10.49	13.52	10.82	145.77	5143	1069	23	15	0	1
COIL	TG	1	0	0.3461	0.6539	0.3459	0.6541	-0.0002	0.0002	21.2	19.69	21.28	40.11	39.37	37.98	20.86	20.76	20.55	39.94	40	37.62	22.62	27.25	247.29	2634	577	7	8	0	1
DPF1	TG	1	1	0.4764	0.5236	0.545	0.455	0.0686	-0.0686	5.53	8.05	6.34	7.27	8.03	6.59	5.76	8.88	9.02	5.68	6.77	7.3	5.71	5.62	97	2301	388	12	0.67	0	7
MTMR6	TG	1	0	0.3078	0.6922	0.3059	0.6941	-0.0019	0.0019	4.23	4.54	4.45	10.16	9.78	9.79	4.47	4.14	3.6	9.32	8.69	9.69	7.14	5.92	133.29	5117	622	14	12.67	9	.
LATS1	TG	1	1	0.2076	0.7924	0.2205	0.7795	0.0128	-0.0128	3.61	4.06	4	15.1	15.75	13.67	6.13	4.14	2.25	14.04	16.28	13.92	12.4	11.28	484.71	7362	1131	8	44.33	*	.
THAP12	TG	1	0	0.3689	0.6311	0.3613	0.6387	-0.0076	0.0076	14.59	13.84	16.24	26.16	25.1	25.16	14.33	14.01	15.28	26.18	26.68	24.27	21.85	21.39	457.2	3490	762	5	5	2	.
STK17A	TG	1	0	0.3857	0.6143	0.3728	0.6272	-0.0129	0.0129	8.02	7.31	8.41	11.51	13.07	13.24	7.36	8.49	8.22	13.41	13.74	13.33	8.1	9.22	177.86	3918	415	7	1.33	1	2
TCEAL1	TG	1	-1	0.3896	0.6104	0.3643	0.6357	-0.0253	0.0253	15.41	15.91	18.82	26.08	27.94	24.53	13.7	13.73	15.9	24.8	24.98	25.85	20.16	22.98	480	1200	160	3	.	2	4
ZFYVE9	TG	1	1	0.3161	0.6839	0.3287	0.6713	0.0126	-0.0126	3.87	3.83	4.65	9.28	9.09	8.34	4.85	3.99	4.02	8.8	9.32	8.14	9.3	8.6	251.65	5148	1426	19	0.67	0	.
MED26	TG	1	1	0.4847	0.5153	0.5092	0.4908	0.0245	-0.0245	4.81	6.94	6.73	6.08	7.48	6.09	6.13	7.07	6.69	6.47	6.57	6.14	4.06	4.52	601	3172	601	3	4.33	0	.
ATG5	TG	1	1	0.3261	0.6739	0.3601	0.6399	0.034	-0.034	14.1	11.58	14.19	27.93	26.57	27.89	14.06	13.81	17.43	25.61	27.29	27.61	16.47	14.86	118.29	3185	276	8	7.67	0	1
KIF23	TG	1	1	0.3244	0.6756	0.3379	0.6621	0.0134	-0.0134	14.87	15.92	18.15	36.17	33.78	31.95	20.79	17.13	16.87	38.28	35.96	33.14	29.32	30.11	121.88	3660	975	24	11	*	5
TBPL1	TG	1	-1	0.3676	0.6324	0.3489	0.6511	-0.0186	0.0186	16.15	15.73	15.6	26.03	28.11	27.56	13.62	12.14	19.62	27.81	27.28	29.57	16.65	17.62	93.5	4199	187	7	4	3	2
VPS4B	TG	1	1	0.3157	0.6843	0.3381	0.6619	0.0224	-0.0224	7.15	5.76	7.69	15.45	15.06	14.11	9.34	6.46	6.9	14.55	15.68	14.22	8.56	9.77	121.36	3337	445	11	13.33	*	1
BAG5	TG	1	0	0.3128	0.6872	0.3185	0.6815	0.0057	-0.0057	7.46	7.57	8.97	18.12	17.16	17.45	8.2	6.77	7.32	15.38	16.45	15.84	11.31	11.35	1344	4684	448	2	.	6	3
RBM39	TG	1	0	0.3678	0.6322	0.3693	0.6307	0.0015	-0.0015	76.78	69.23	80.79	129.33	130.24	130.28	82.43	84.75	71.9	132.07	149.14	127.04	157.26	128.07	99.56	5060	531	17	15	*	5
WTAP	TG	1	0	0.3542	0.6458	0.3648	0.6352	0.0107	-0.0107	31.4	29.26	31.27	57.47	55.5	54.69	29.82	28.46	37.71	54.32	58.7	54.09	39.92	36.92	170.14	2105	397	8	19.33	*	7
IER2	TG	1	1	0.509	0.491	0.5274	0.4726	0.0184	-0.0184	10.15	12.31	11.89	10.51	11.29	11.34	9.25	12.22	15.74	10.93	11.1	11.31	12.88	14.52	672	2110	224	2	.	5	4
ZFP36L1	TG	1	0	0.3517	0.6483	0.3552	0.6448	0.0035	-0.0035	5.09	4.57	4.95	8.88	8.78	9.28	4.43	3.55	4.06	7.65	7.35	6.83	8.42	8.49	508.5	3017	339	2	11.33	*	4
PGGT1B	TG	1	0	0.2614	0.7386	0.2618	0.7382	0.0004	-0.0004	6.11	5.44	5.94	16.8	16.52	16.06	5.96	6.06	4.96	17.66	15.22	14.99	9.83	9.75	126	9550	378	9	21	1	.
ZRSR2	TG	1	1	0.3024	0.6976	0.3187	0.6813	0.0163	-0.0163	4.14	3.67	4.25	8.97	9.6	9.24	4.3	3.72	4.91	8.83	8.9	9.89	7.79	7.29	131.73	1479	483	11	0.33	0	.
EXOG	TG	1	1	0.4203	0.5797	0.4394	0.5606	0.0192	-0.0192	7.89	8.26	9	11.48	12.4	10.81	7.96	8.69	7.92	9.91	11.58	9.86	12.81	9.28	184.5	3076	369	6	5.67	0	2
ABL2	TG	1	0	0.3806	0.6194	0.3806	0.6194	0.0001	-0.0001	5.32	5.09	5.91	8.49	9.26	8.8	6.31	5.45	4.32	8.91	9.01	8.25	7.82	9.73	295.75	12217	1183	12	40.67	6	2
RND3	TG	1	0	0.294	0.706	0.2864	0.7136	-0.0076	0.0076	6.39	6.82	6.95	16.21	15.6	16.6	7.59	5.65	7.09	15.65	19.03	16	14.32	13.82	147	2684	245	6	11.67	*	1
ATF1	TG	1	1	0.2912	0.7088	0.3098	0.6902	0.0186	-0.0186	11.12	9.42	10.7	26.27	25.15	24.62	12.37	9.1	9.76	24.97	23.69	20.92	17.03	16.58	136	2412	272	7	11.67	7	8
E2F1	TG	1	0	0.5513	0.4487	0.5518	0.4482	0.0005	-0.0005	24.43	29.18	26.52	21.91	21.64	21.67	22.15	28.92	33.2	22.74	22.01	23.71	25.6	22.94	187.71	2690	438	7	5.33	1	*
ETV3	TG	1	0	0.3571	0.6429	0.3603	0.6397	0.0031	-0.0031	5.45	5.02	7.07	10.41	10.93	10.23	5.76	6.11	5.89	10.1	11.44	10	9.03	8.83	384.75	5282	513	5	0.33	0	1
GATA6	TG	1	1	0.4638	0.5362	0.4859	0.5141	0.022	-0.022	6.3	7.62	7.4	7.74	8.77	8.14	6.52	6.82	6.77	6.51	7.62	7.14	6.27	6.1	298	3624	596	7	2.33	0	6
GFI1	TG	1	0	0.4798	0.5202	0.4672	0.5328	-0.0126	0.0126	5.12	4.96	5.98	5.9	6.24	5.27	4.83	5.18	6.05	6.28	5.38	6.65	9.82	5.44	211.5	4554	423	7	1.67	0	.
GTF2H1	TG	1	0	0.3309	0.6691	0.3219	0.6781	-0.009	0.009	14.7	13.61	14.82	28.98	29	29.23	14.44	14.42	14.27	30.39	30.56	29.89	15.23	17.93	117.64	3012	549	15	4.33	0	1
JUND	TG	1	1	0.4581	0.5419	0.477	0.523	0.0189	-0.0189	16.52	17.94	14.01	19.33	19.64	18.37	15.51	17.45	18.1	21.26	17.3	17.45	35.16	38.88	1044	1929	348	1	.	*	5
SMAD4	TG	1	0	0.352	0.648	0.3518	0.6482	-0.0002	0.0002	9.58	9.02	9.98	17.54	17.71	17.38	10.87	8.31	8.64	17.02	17.93	16.32	14.57	14.71	150.82	8772	553	12	11	*	5
NFIL3	TG	1	0	0.3735	0.6265	0.3755	0.6245	0.002	-0.002	4.98	4.43	5.11	7.65	8.63	8.06	4.96	4.49	4.9	7.91	7.78	8.2	8.34	4.65	1389	2055	463	2	.	1	.
PDCL	TG	1	0	0.3437	0.6563	0.3464	0.6536	0.0027	-0.0027	10.24	10.85	12.35	21.89	21.32	20.63	11.47	9.69	12.84	20.67	22.7	20.77	12.2	12.7	302	3017	302	4	16.67	8	3
GTF2E1	TG	1	1	0.362	0.638	0.3862	0.6138	0.0243	-0.0243	5.66	6.76	4.79	10.53	9.1	10.7	6.58	5.82	5.27	9.45	8.56	10.06	6.81	7.32	330	3000	440	5	5.33	2	3
HES1	TG	1	1	0.423	0.577	0.4505	0.5495	0.0275	-0.0275	12.35	12.27	14.93	17.48	17.18	19.27	12.16	15.33	17.07	17.11	18.89	18.35	19.54	12.72	210.75	1575	281	4	4.67	3	3
IMPA1	TG	1	-1	0.3495	0.6505	0.3302	0.6698	-0.0192	0.0192	14.33	13	15.18	26.55	25.63	26.96	15.77	11.85	13.41	27.56	25.93	29.73	14.44	17.08	104.25	3369	278	9	20.67	2	2
ING1	TG	1	1	0.3484	0.6516	0.38	0.62	0.0316	-0.0316	5.15	4.7	4.83	8.97	8.81	9.66	5.44	6.27	5.78	9.66	9.84	9.03	5.45	7.84	420	4697	280	2	5	1	2
LIMK2	TG	1	0	0.4702	0.5298	0.471	0.529	0.0008	-0.0008	7.9	10.09	8.25	9.77	11.31	8.49	8.66	10.35	7.53	10.31	10.26	9.24	6.76	6.88	119.81	3667	639	16	1	0	2
PPP3CC	TG	1	-1	0.4268	0.5732	0.4009	0.5991	-0.0258	0.0258	4.81	3.73	4.52	5.95	6.18	5.42	3.85	3.41	3.58	5.3	5.48	5.43	5.6	3.92	109.93	2194	513	14	1.33	0	.
SGK1	TG	1	1	0.4649	0.5351	0.4985	0.5015	0.0336	-0.0336	2.95	3.58	4.2	4.35	4.26	3.75	4.11	3.99	4.58	4.43	4.18	4.13	1.2	1	112.93	3245	527	14	3.67	*	.
TAF7	TG	1	0	0.4182	0.5818	0.4267	0.5733	0.0085	-0.0085	35.74	33.59	37.86	51.47	48.5	49.17	37.19	37.43	39.72	49.2	52.8	51.6	51.36	50.3	1050	2295	350	1	.	6	4
TAF13	TG	1	-1	0.3271	0.6729	0.304	0.696	-0.0231	0.0231	24.57	21.91	29.79	50	53.95	52.98	23.15	24.12	28.98	56.55	57.32	60.72	22.27	24.58	93.75	814	125	4	7	5	.
ZNF354A	TG	1	0	0.2554	0.7446	0.2555	0.7445	0.0001	-0.0001	3.25	3.38	3.84	10.32	10.95	9.28	4.17	3.5	3.29	10.66	10.63	10.64	11.66	9.48	454.5	2521	606	5	1	0	.
ZNF239	TG	1	.	0.3954	0.6046	0.337	0.663	.	.	3.02	2.84	4.14	6.17	5.5	3.62	2.6	2.98	3.39	6.15	6.04	5.46	5.06	2.98	1377	2069	459	4	.	0	1
TAF1B	TG	1	-1	0.3795	0.6205	0.359	0.641	-0.0205	0.0205	7.31	8	8.52	13.31	12.07	13.57	7.87	6.3	6.36	12.44	11.79	12.44	12.11	12.77	117.8	2267	589	15	5.33	7	2
TAF1A	TG	1	0	0.3547	0.6453	0.3666	0.6334	0.0119	-0.0119	5.39	4.25	7.57	11.27	9.77	10.26	7.09	6.12	6.81	13.32	11.71	9.56	9.86	9.81	135.3	1910	451	11	7.33	0	.
ARL4A	TG	1	1	0.3224	0.6776	0.3392	0.6608	0.0167	-0.0167	4.8	3.78	5.25	10.31	10.08	8.66	4.7	4.97	6.08	10.16	9.9	10.63	5.18	7.05	603	2889	201	2	.	2	.
ZNF263	TG	1	0	0.471	0.529	0.4807	0.5193	0.0097	-0.0097	11.38	10.81	12.49	12.71	13.22	13.01	10.99	13.15	15.61	14.03	14.47	14.42	10.58	10.67	342	3282	684	6	1.67	0	1
RBM5	TG	1	0	0.4596	0.5404	0.4485	0.5515	-0.0111	0.0111	32.2	26.99	31.74	38.38	36.11	32.44	33.75	34.02	20.66	38.44	34.76	35.53	47.89	42.28	102	3177	816	25	2.67	5	.
TXNDC9	TG	1	-1	0.3702	0.6298	0.349	0.651	-0.0212	0.0212	17.9	19.2	17.8	31.39	30.86	31.13	19.07	16.87	19.71	36.6	34.13	33.1	24.44	20.19	170.25	1508	227	5	1.67	9	3
PRMT3	TG	1	0	0.3353	0.6647	0.3309	0.6691	-0.0043	0.0043	23.49	21.88	24.93	50.03	45.34	44.03	23.28	19.01	22.21	43.68	43.65	43.07	34.12	25.96	99.75	2552	532	16	3.67	*	2
USPL1	TG	1	0	0.3392	0.6608	0.3414	0.6586	0.0022	-0.0022	4.15	4	5.24	8.76	9.1	8.22	5.65	4.35	3.68	8.81	9.15	8.45	7.81	8.91	409.88	4894	1093	9	5.33	1	2
TOPORS	TG	1	0	0.3019	0.6981	0.3039	0.6961	0.0019	-0.0019	6.7	6.19	7.54	15.89	14.86	16.46	8.8	7.02	6.55	16.96	16.79	17.46	11.6	13.7	1046	4131	1046	3	6.33	3	1
SPRY1	TG	1	1	0.4193	0.5807	0.4381	0.5619	0.0188	-0.0188	3.25	3.04	4.03	3.77	4.95	5.57	3.07	3.45	3.27	4.3	4.47	3.79	5.75	4.82	960	2603	320	3	.	0	.
SPRY2	TG	1	-1	0.4784	0.5216	0.4481	0.5519	-0.0303	0.0303	6.89	6.41	8.24	7.54	8.11	7.85	6.37	5.53	7.57	7.8	7.8	8.37	9.16	5.74	948	2286	316	2	.	1	3
STAM2	TG	1	0	0.302	0.698	0.2868	0.7132	-0.0152	0.0152	3.68	3.33	3.93	8.38	8.55	8.37	4.57	3	2.79	8.62	8.25	8.89	4.64	3.96	112.71	5472	526	14	11.67	0	1
STAG1	TG	1	-1	0.2908	0.7092	0.2698	0.7302	-0.021	0.021	8.13	6.42	8.7	21.1	17.78	17.79	9.65	6.94	4.8	19.93	17.41	20.55	11.77	11.44	114.45	6062	1259	34	5.67	9	.
NET1	TG	1	0	0.439	0.561	0.44	0.56	0.001	-0.001	23.78	22.46	25.59	31.26	30.43	30.08	24.99	24.82	25.64	32.47	31.63	31.95	26.84	25.95	149.25	3989	597	12	23.33	*	2
SMNDC1	TG	1	-1	0.3643	0.6357	0.3424	0.6576	-0.0219	0.0219	30.99	26.42	30.41	50.94	51.78	50.53	28.72	25.28	23.4	44.66	53.29	50.73	28.75	27.94	143.4	4310	239	6	23.67	4	6
TRAIP	TG	1	0	0.5285	0.4715	0.5308	0.4692	0.0023	-0.0023	12.81	12.4	13.88	11.53	12.04	11.31	10.15	12.81	15.46	11.28	11.5	11.16	12	8.24	94	2023	470	15	0.33	0	2
SMAD1	TG	1	1	0.3491	0.6509	0.3664	0.6336	0.0173	-0.0173	5.31	4.64	5	9.64	9.91	8.32	5.26	5.08	5.38	9.36	9.79	8.04	9.66	6.41	233	3002	466	7	5	6	2
SMAD7	TG	1	0	0.4752	0.5248	0.4683	0.5317	-0.0069	0.0069	7.85	7.25	9.37	9.53	9.46	8.04	6.13	7.91	9.45	8.74	9.91	8.02	3.18	2.82	320.25	3341	427	4	3.33	5	4
MAP3K4	TG	1	1	0.3511	0.6489	0.3717	0.6283	0.0205	-0.0205	5.92	5.73	6.13	10.87	10.13	11.88	8.15	5.84	5.8	11.53	11.12	10.82	12.05	11.16	178.78	5500	1609	27	2.67	0	.
RNF6	TG	1	1	0.1809	0.8191	0.1937	0.8063	0.0127	-0.0127	3.76	3.34	3.75	17.09	15.35	16.71	6.27	3.73	2.82	17.04	18.35	17.99	12.05	10.19	686	3520	686	5	14.33	4	1
ZFAND5	TG	1	0	0.3562	0.6438	0.347	0.653	-0.0092	0.0092	32.53	23.1	29.02	49.77	50.82	52.38	29.84	27.16	25.84	53.36	51.52	51.01	31.8	34.92	128.4	5841	214	7	29.67	*	3
ALKBH1	TG	1	0	0.3867	0.6133	0.3915	0.6085	0.0049	-0.0049	10.56	8.86	10.42	15.37	16.86	15.11	9.69	9.7	8.53	13.24	15.6	14.54	8.12	7.89	195	2597	390	6	3.33	0	.
SPATA2	TG	1	-1	0.4291	0.5709	0.4105	0.5895	-0.0186	0.0186	3.64	3.53	4.35	5.24	5.25	4.83	3.68	3.52	3.81	5.54	5.07	5.2	3.23	3.57	781.5	4043	521	3	1.67	1	1
RRAGB	TG	1	-1	0.3831	0.6169	0.3595	0.6405	-0.0236	0.0236	4.27	3.61	2.45	7.41	4.95	4.27	2.77	2.98	3.68	5.89	5.89	5.03	6.12	5.33	104.1	2051	347	10	1.33	0	.
AGFG2	TG	1	-1	0.5197	0.4803	0.4862	0.5138	-0.0335	0.0335	4.11	3.89	5.31	4.68	3.79	3.83	3.98	3.61	5.07	4.61	4.82	3.95	3.1	3.57	120.5	4819	482	12	1	3	3
DNAJB1	TG	1	0	0.4199	0.5801	0.4139	0.5861	-0.006	0.006	44.34	50.44	51.71	67.72	70.65	63.97	43.64	52.38	54.46	71.27	75.74	66.07	22.73	37.39	341	2242	341	3	21.33	3	7
NCK1	TG	1	-1	0.3594	0.6406	0.3165	0.6835	-0.0429	0.0429	12.45	10.24	12.56	21.53	21.31	20	11.74	8.87	9.42	22.48	21.94	20.43	18.79	17.85	378	4451	378	4	10.33	0	0
NFYB	TG	1	-1	0.3531	0.6469	0.328	0.672	-0.0251	0.0251	14.11	11.43	17.45	26.5	26.9	25.36	13.9	12.29	16.02	27.2	32.22	27.07	35.17	24.46	89.14	3424	208	8	7.33	4	1
PIK3CB	TG	1	0	0.2987	0.7013	0.2964	0.7036	-0.0023	0.0023	4.47	4.18	4.26	10.18	10.97	9.17	5.86	4.3	3.22	9.87	10.93	10.95	5.14	6.72	146.05	6259	1071	24	3.67	0	.
PRKAA1	TG	1	-1	0.2932	0.7068	0.2755	0.7245	-0.0177	0.0177	6.43	5.96	8.03	17.21	17.06	14.94	6.83	7.17	4.92	17.14	17.74	14.88	15.84	15.98	186.67	5254	560	9	31	*	2
PRKAB1	TG	1	0	0.5045	0.4955	0.5108	0.4892	0.0062	-0.0062	15.76	17.83	16.31	16.12	16.85	16.02	14.64	18.29	18.85	17.92	15.61	16.07	17.86	14.51	116.14	2219	271	7	4	0	7
STK3	TG	1	-1	0.3436	0.6564	0.2977	0.7023	-0.0458	0.0458	7.04	5.37	5.76	12.29	12.63	9.8	6.45	4.45	4.27	11.5	12.49	11.79	8.18	7.55	134.18	2833	492	11	4.33	0	.
ZSCAN9	TG	1	-1	0.4515	0.5485	0.4105	0.5895	-0.041	0.041	5.25	3.71	4.12	5.47	5.3	5.13	4.09	4.59	4.45	6.27	6.59	6.01	6.9	6.53	395	1659	395	4	1	0	.
USP15	TG	1	0	0.2874	0.7126	0.2741	0.7259	-0.0133	0.0133	9.84	9.08	10.94	24.2	24.61	25.21	11.7	9.25	5.48	23.15	23.26	23.58	13.48	14.5	133.91	14971	982	22	12	0	.
C1D	TG	1	0	0.4143	0.5857	0.4012	0.5988	-0.0131	0.0131	18.01	17.96	19.81	27.39	25.51	25.94	17.04	15.94	19.01	25.47	24.04	28.07	16.76	17.67	106.5	2241	142	5	5.67	2	2
APPBP2	TG	1	1	0.3015	0.6985	0.3178	0.6822	0.0163	-0.0163	8.78	8.11	9.8	21.57	18.98	21.31	11	8.41	6.73	19.17	19.27	17.69	16.83	14.13	135.23	6492	586	13	18	1	1
RPP38	TG	1	0	0.4278	0.5722	0.4208	0.5792	-0.007	0.007	15.85	15.09	16.56	20.73	22.01	20.8	14.01	16.33	17.66	22.39	21.38	22.3	15.74	14.27	852	1484	284	3	.	1	1
PAIP1	TG	1	-1	0.3494	0.6506	0.3311	0.6689	-0.0184	0.0184	20.34	17.14	17.32	33.78	32.53	35.7	16.09	15.82	19.58	34.09	35.75	34.19	28.98	21.93	130.91	2780	480	11	2	1	.
POLR3F	TG	1	-1	0.2963	0.7037	0.2672	0.7328	-0.029	0.029	8.89	7.33	8.67	19.49	19.92	19.71	7.39	7.14	8.06	21.01	21.79	19.12	13.55	12.37	105.67	2156	317	9	7.67	1	3
TXNIP	TG	1	-1	0.4793	0.5207	0.4585	0.5415	-0.0207	0.0207	4.9	4.96	5.4	5.63	5.2	5.76	4.82	4.59	5.25	5.94	5.77	5.6	38.19	9.81	147	2905	392	8	8	2	4
TAF6L	TG	1	1	0.5382	0.4618	0.5636	0.4364	0.0254	-0.0254	16.24	16.15	17.02	16.22	13.71	12.46	14.81	17.96	16.5	11.24	13.42	13.49	6.15	9.99	186.9	2023	623	11	.	0	2
RAD51AP1	TG	1	-1	0.3568	0.6432	0.3203	0.6797	-0.0366	0.0366	22.36	21.35	25.91	41.63	44.35	39.51	22	20.13	21.01	43.79	47.56	42.67	32.63	30.46	112	2112	336	9	12	*	5
SETMAR	TG	1	0	0.3744	0.6256	0.3755	0.6245	0.0011	-0.0011	3.49	3.47	4.63	6.62	6.29	6.45	3.28	3.59	4.28	5.05	6.4	7.08	5.77	4.62	685	2076	685	3	.	0	.
SLBP	TG	1	0	0.3997	0.6003	0.385	0.615	-0.0147	0.0147	55.52	51.11	57.1	77.52	78.69	89.68	49.18	50.38	59.88	84.44	83.7	86.51	42.56	54.62	101.63	1810	271	8	17.33	*	5
YEATS4	TG	1	-1	0.397	0.603	0.3675	0.6325	-0.0295	0.0295	23.9	22.41	25.08	36.75	35.65	36.04	18.95	20.17	24.37	38.86	34.5	35.92	39.57	30.29	97.71	1468	228	7	4.67	4	4
USP3	TG	1	-1	0.4154	0.5846	0.3975	0.6025	-0.0179	0.0179	6.48	6.06	6.64	8.9	9.14	8.96	5.94	5.08	6.43	8.06	9.62	8.77	6.4	7.02	104.2	5517	521	15	4.67	6	2
BCL2L11	TG	1	0	0.3476	0.6524	0.3593	0.6407	0.0116	-0.0116	4.58	3.96	4.54	8.37	8.57	7.62	4.12	5.11	3.54	7.4	8.15	7.22	5.51	6.06	199	5098	199	4	11.33	4	1
CGRRF1	TG	1	-1	0.6714	0.3286	0.6034	0.3966	-0.068	0.068	10.39	9.65	7.99	4.23	5.24	4.25	7.61	7.53	8.2	4.86	4.88	5.6	8.25	6.03	166.5	1962	333	6	1	0	2
DCTN6	TG	1	0	0.3258	0.6742	0.3341	0.6659	0.0083	-0.0083	10.2	12.21	13.97	24.49	24.68	26.11	12.35	9.66	13.82	26.44	21.57	23.41	17.45	18.65	81.86	1054	191	7	3.67	2	4
GMEB1	TG	1	0	0.4353	0.5647	0.4249	0.5751	-0.0104	0.0104	6.24	5.29	7.18	8.68	8.22	7.36	6.05	5.71	5.73	8.45	8.63	6.6	5.05	8.32	188	6358	564	10	8	1	.
POLD3	TG	1	0	0.3359	0.6641	0.3244	0.6756	-0.0116	0.0116	13.18	10.88	12.82	23.34	23.99	25.58	12.44	11.58	10.19	22.63	24.22	24.42	20.97	20.95	116.75	3788	467	12	10.67	7	1
AP4B1	TG	1	0	0.476	0.524	0.4684	0.5316	-0.0076	0.0076	11.17	9.15	9.07	10.95	11.19	10.21	10.82	10.73	9.28	11.82	11.23	11.94	9.33	8.12	222	3173	740	10	0.33	0	.
ZMYND11	TG	1	1	0.2644	0.7356	0.2789	0.7211	0.0144	-0.0144	4.44	3.85	4.78	13.55	11.9	10.92	6.04	4.37	4.03	12.69	13.48	11.18	10.02	9.6	129.21	4100	603	15	5	2	2
SRSF10	TG	1	0	0.2983	0.7017	0.2927	0.7073	-0.0056	0.0056	44.53	35.57	41.32	99.06	90.69	95.82	46.91	35.81	36.39	96.81	103.62	87.43	75.1	79.73	131.5	7656	263	6	25.67	*	.
ZNF266	TG	1	0	0.4155	0.5845	0.4253	0.5747	0.0098	-0.0098	4.1	3.79	4.78	6.08	6.02	5.71	5.03	5.13	5.68	6.82	7.86	6.73	9.02	8.29	308.5	3544	617	11	4	0	.
RPP40	TG	1	-1	0.3995	0.6005	0.3591	0.6409	-0.0404	0.0404	12.48	11.61	13.87	18.78	18.17	20.12	8.05	10.87	11.51	17.06	18.04	19.23	13.35	8.13	136.5	1488	364	8	.	0	2
HSPH1	TG	1	1	0.303	0.697	0.3267	0.6733	0.0237	-0.0237	49.77	46.46	57.77	115.61	113.59	124.94	77.04	56.42	54.55	125.39	135.62	126.45	30.75	67.91	143.17	5244	859	18	17.33	*	4
CLPX	TG	1	0	0.3362	0.6638	0.3304	0.6696	-0.0058	0.0058	13.33	11.72	13.14	22.51	26.16	26.71	14.53	14.03	10.73	24.58	26.99	28.05	15.03	16.27	135.86	4695	634	14	3.67	5	2
DBF4	TG	1	0	0.2238	0.7762	0.2307	0.7693	0.0069	-0.0069	9.01	8.57	10.15	31.67	32.04	32.44	11.08	8.37	9.28	31.98	32.6	31.22	19.53	20.29	168.75	3655	675	12	3	0	.
BTG2	TG	1	-1	0.5213	0.4787	0.4651	0.5349	-0.0562	0.0562	4.75	5.81	7.17	5	5.09	6.2	5.14	4.41	6.2	6.54	5.46	6.13	11.64	13.62	238.5	2729	159	2	2.33	1	2
BRAP	TG	1	1	0.3394	0.6606	0.3531	0.6469	0.0137	-0.0137	9.19	7.92	8.91	17.15	17.69	15.82	9.49	10.2	8.74	16.51	18.16	17.4	8.74	10.94	148.25	3996	593	12	3	0	4
BTG3	TG	1	-1	0.4841	0.5159	0.4602	0.5398	-0.0239	0.0239	20.44	21.52	25.73	23.36	23.63	25.12	17.93	18.4	24.06	23.47	23.2	24.17	35.5	30.64	189.75	1410	253	5	12.67	*	4
CLP1	TG	1	0	0.4292	0.5708	0.4261	0.5739	-0.0031	0.0031	15.89	14.39	16.15	19.91	20.15	21.69	14.44	15.88	15.78	20.87	20.26	20.95	5.66	9.8	639	1828	426	3	3	0	2
ELF2	TG	1	0	0.3134	0.6866	0.3135	0.6865	0.0001	-0.0001	11.52	9.8	11.91	24.27	24.39	24.14	11.33	11.33	10.99	25.56	23.92	24.23	22.84	17.47	222.75	4003	594	10	12.33	1	0
ZFP36L2	TG	1	0	0.3698	0.6302	0.3722	0.6278	0.0024	-0.0024	8.43	8.7	9.55	15.73	15.17	14.54	8.99	9.2	9.46	16.06	15.71	14.86	15.73	15.43	742.5	3693	495	2	20.67	*	3
RIT1	TG	1	0	0.3872	0.6128	0.3792	0.6208	-0.008	0.008	10.63	12.2	10.9	17.54	19.2	16.63	10.71	11.23	9.79	17.24	17.28	17.41	10.52	11.04	132	3390	220	6	16	0	4
TAF5	TG	1	0	0.3536	0.6464	0.3529	0.6471	-0.0007	0.0007	9.24	8.79	9.81	17.36	16.04	17.49	9.62	8.35	9.97	17.11	16.85	17.27	10.39	10.6	218.45	3259	801	11	3	0	2
ZNF16	TG	1	0	0.458	0.542	0.444	0.556	-0.0139	0.0139	3.42	3.16	3.13	4.09	3.75	3.65	3.28	3.23	4.16	4.06	4.71	4.6	3.41	2.96	1024.5	2522	683	3	1	0	1
ZNF22	TG	1	0	0.3399	0.6601	0.3355	0.6645	-0.0045	0.0045	14.36	12.95	14.68	27.75	26.75	27.03	15.04	13.5	16.36	31.84	29.03	28.06	25.14	23.35	675	2103	225	2	.	1	.
ZNF24	TG	1	0	0.2657	0.7343	0.2522	0.7478	-0.0135	0.0135	22.9	21.56	28.55	72.02	63.77	66.01	26.86	20.86	21.04	69.77	68.37	65.77	50.18	55.04	369	6256	369	4	71	*	2
MTERF1	TG	1	1	0.3192	0.6808	0.3418	0.6582	0.0226	-0.0226	4.65	5.59	6.93	13.41	11.28	11.94	6.91	5.75	7.3	11.97	13.75	12.72	8	7.95	600	3941	400	3	3.33	0	.
DNAJB4	TG	1	1	0.2816	0.7184	0.3038	0.6962	0.0222	-0.0222	5.03	4.45	8	14.77	14.61	15.19	8.3	5.93	6.9	16.22	17.58	14.61	9.42	8.84	338	2903	338	3	22.33	9	.
RPP14	TG	1	0	0.3785	0.6215	0.365	0.635	-0.0136	0.0136	18.87	17.98	18.24	30.63	30	29.82	16.15	18.8	17.14	30.56	31.7	28.37	21.31	20.52	75	3266	125	6	30.33	3	2
KATNA1	TG	1	0	0.4153	0.5847	0.4229	0.5771	0.0076	-0.0076	19.33	17.34	20.66	27.4	26.34	26.98	18.28	19.27	19.74	27.12	27.76	23.31	16.66	18.9	147.6	1898	492	11	1	3	2
KAT7	TG	1	0	0.4341	0.5659	0.4253	0.5747	-0.0087	0.0087	23.1	22.46	23.62	29.44	30.65	30.11	22.98	24.55	19.41	28.85	32.2	29.41	22.33	23.33	122.4	9514	612	15	17	0	2
TMF1	TG	1	0	0.1859	0.8141	0.1896	0.8104	0.0038	-0.0038	3.11	2.62	3.76	13.34	13.74	14.47	4.99	2.99	1.99	13.83	14.99	13.75	14.07	14.58	193.06	6879	1094	17	28.33	7	1
NR1H2	TG	1	1	0.5292	0.4708	0.5461	0.4539	0.0169	-0.0169	9.07	10.87	8.35	9.11	9.01	7.05	7.99	9.94	11.8	8.25	7.96	8.48	7.33	10.03	172.88	2416	461	10	0.67	0	9
ZNF79	TG	1	0	0.4377	0.5623	0.4485	0.5515	0.0108	-0.0108	2.95	2.97	3.3	4.06	3.96	3.81	2.74	3.63	3.44	3.82	4.31	3.93	4.7	2.9	299.4	2078	499	5	0.33	0	.
VEZF1	TG	1	-1	0.3148	0.6852	0.2963	0.7037	-0.0185	0.0185	8.4	7.91	9.3	18.98	19.24	17.53	9.3	8.2	5.73	18.62	18.82	17.73	14.45	13.06	261	4630	522	6	23.67	*	3
ZNF195	TG	1	0	0.2387	0.7613	0.2433	0.7567	0.0046	-0.0046	5.73	4.88	6.49	17.64	18.28	18.64	6.75	6.2	5.61	18.52	19.34	19.85	20.71	13.44	315	3187	630	6	3	0	.
NUP50	TG	1	0	0.308	0.692	0.3021	0.6979	-0.0059	0.0059	23.81	20.26	22.88	53.17	50.32	46.95	26.18	20.51	18.27	47.16	54.51	48.4	33.51	33.54	201	5151	469	8	15	*	2
RASSF1	TG	1	1	0.4746	0.5254	0.4874	0.5126	0.0127	-0.0127	9.62	11.03	12.05	12.25	12.89	11.05	10	13.8	12.87	13.02	13.59	11.97	11.94	11.44	170.5	1847	341	6	1	0	7
WBP4	TG	1	0	0.2583	0.7417	0.2549	0.7451	-0.0034	0.0034	3.24	3.06	4.23	10.26	9.68	10.32	4.38	2.81	3.6	10.76	10.63	10.15	8.1	8.04	113.1	2388	377	10	3	0	3
AKAP10	TG	1	0	0.3438	0.6562	0.3399	0.6601	-0.0038	0.0038	5.73	5.88	6.15	11.83	11.5	10.56	6.35	5.31	5.2	10.92	11.45	10.37	10.13	10.25	132.6	4063	663	15	10.67	0	.
DDX20	TG	1	0	0.4092	0.5908	0.4083	0.5917	-0.0009	0.0009	21.49	18.34	21.67	29.32	29.81	29.66	22.45	20.64	19.81	30.69	30.7	29.77	19.76	21.08	225	3600	825	11	6	0	2
POLG2	TG	1	0	0.4068	0.5932	0.418	0.582	0.0112	-0.0112	10.42	7.48	11.27	14.17	13.58	14.78	11.6	8.98	11.98	13.71	15.53	16.1	16.37	16.28	182.25	1582	486	8	0.33	0	.
HPS5	TG	1	0	0.3644	0.6356	0.3553	0.6447	-0.009	0.009	7.26	6.64	6.83	12.46	11.7	12.01	6.73	6.64	7.2	11.79	12.7	12.83	0	0	154.09	4840	1130	23	2.33	0	.
PDCD10	TG	1	0	0.3848	0.6152	0.3693	0.6307	-0.0155	0.0155	33.23	27.85	30.77	52.31	45.39	49.12	33.63	25.82	33.6	54.53	52.73	51.67	31.35	30.66	91.29	2133	213	9	8	7	3
DUSP12	TG	1	1	0.398	0.602	0.4147	0.5853	0.0167	-0.0167	16.45	18.14	15.07	28.14	26.66	20.32	14.91	16.95	18.04	21.46	24.72	24.24	24.97	24.12	170.5	1330	341	6	0.67	0	4
KLHL2	TG	1	0	0.3513	0.6487	0.3606	0.6394	0.0093	-0.0093	4.01	3.44	4.35	8.04	6.72	7.02	4.68	3.45	4.17	7.29	7.59	6.92	6.83	6.49	118.8	3185	594	15	3	0	.
TTF1	TG	1	0	0.3643	0.6357	0.3757	0.6243	0.0114	-0.0114	7.22	5.93	7.34	11.14	12	12.62	8.11	6.99	7.67	12.11	12.51	13.22	9.15	8.87	271.8	3143	906	11	1	0	2
COG2	TG	1	0	0.4483	0.5517	0.4448	0.5552	-0.0034	0.0034	25.98	25.68	25.24	32.38	30.63	31.63	26.76	26.66	24.61	33.35	31.65	32.38	18.35	24.57	123.17	2932	739	18	1	4	2
MTF2	TG	1	1	0.2882	0.7118	0.3068	0.6932	0.0186	-0.0186	16.32	15.52	19.03	42.34	40.34	42.98	21.26	18.36	16.81	43.2	42.54	41.77	25.02	28.67	118.8	4075	594	15	28.67	5	.
SHOC2	TG	1	0	0.2343	0.7657	0.228	0.772	-0.0063	0.0063	6.57	6.66	7.88	23.1	23.25	22.65	8.84	6.06	4.02	22.16	20.24	21.65	16.42	12.73	218.63	3884	583	9	21.67	*	1
CHIC2	TG	1	-1	0.4735	0.5265	0.43	0.57	-0.0435	0.0435	11.92	11.91	11.63	14.13	13.12	12.18	10.57	7.69	15.19	13.79	14.73	15.83	12.31	8.93	83	1109	166	6	1.33	1	3
CDK20	TG	1	-1	0.4647	0.5353	0.4393	0.5607	-0.0254	0.0254	4.93	5.71	5.5	6.27	6.61	5.71	4.52	4.77	5.86	6.41	6.4	6.53	6.39	4.74	130.13	2149	347	8	0.67	0	1
MTO1	TG	1	0	0.3824	0.6176	0.3741	0.6259	-0.0083	0.0083	11.23	9.34	10.04	16.47	15.97	16.98	10.94	9.49	8.68	16.07	16.42	16.21	13.02	11.36	173.25	10698	693	12	1.67	0	1
TFIP11	TG	1	1	0.5181	0.4819	0.5382	0.4618	0.0201	-0.0201	28.01	29.63	31.61	28.39	27.42	27.21	31.61	36.3	34	30.15	29.09	28.21	13.14	16.09	209.5	3539	838	15	1.33	0	3
FBXL3	TG	1	1	0.2678	0.7322	0.2866	0.7134	0.0188	-0.0188	15.86	14.74	18.72	47.83	44.67	42.36	20.67	16.74	15.07	41.92	45.65	43.02	31.17	27.03	321.75	3506	429	5	45.67	8	4
FBXL5	TG	1	-1	0.3978	0.6022	0.3609	0.6391	-0.0368	0.0368	9.73	9.65	7.38	12.79	14.04	13.7	8.31	8.79	7.86	16.04	16.08	12.08	12.52	12.36	188.73	3488	692	11	0.67	0	.
FBXO10	TG	1	-1	0.6731	0.3269	0.6372	0.3628	-0.0359	0.0359	12.22	11.64	12.45	6.99	5.11	5.53	12.01	14.06	9.95	6.97	7.77	5.77	6.29	6.8	287.1	4702	957	11	1	0	0
FBXO5	TG	1	0	0.3283	0.6717	0.3203	0.6797	-0.008	0.008	18.44	16.98	22.05	38.13	36.69	42.77	20.27	16.31	19.81	40.67	38.58	40.44	34.05	32.24	268.8	2054	448	5	19.33	9	3
FBXO8	TG	1	-1	0.3936	0.6064	0.3579	0.6421	-0.0357	0.0357	6.51	6.73	6.56	9.81	10.44	10.26	5.98	4.86	6.46	10.44	9.92	10.69	6.86	6.59	192	1980	320	6	2.33	1	.
TRIM32	TG	1	-1	0.5067	0.4933	0.4852	0.5148	-0.0215	0.0215	7.52	6.95	7.56	6.49	7.37	7.57	6.47	6.86	7.12	7.58	7	7.11	5.91	6.64	1962	3715	654	2	.	3	1
RYBP	TG	1	0	0.2659	0.7341	0.2702	0.7298	0.0043	-0.0043	6.37	6.3	8.17	18.49	20.04	19	7.89	6.67	7.12	19.54	19.41	19.6	13.47	12.74	.	.	.	.	33	4	2
SIRT1	TG	1	0	0.2868	0.7132	0.2774	0.7226	-0.0093	0.0093	8.2	7.52	10.2	22.62	21.42	20.42	9.33	8.07	7.6	22.03	22.25	20.82	13.49	12.89	249.33	4107	748	9	22	8	.
ZNF212	TG	1	1	0.4487	0.5513	0.4948	0.5052	0.0461	-0.0461	10.88	11.45	12.36	14.25	14.13	14.24	10.96	14.67	12.75	13.3	13.14	12.76	9.47	11.66	297.6	2807	496	5	4	4	3
DNAJB5	TG	1	0	0.4306	0.5694	0.4207	0.5793	-0.01	0.01	3.77	3.72	3.7	4.66	5.45	4.68	3.6	3.93	4.6	5.73	5.11	5.86	4.6	4.98	315.75	2651	421	5	1	0	.
KIN	TG	1	1	0.3193	0.6807	0.3476	0.6524	0.0283	-0.0283	6.1	6.37	7.28	14.42	13.54	14.15	5.88	6.36	8.5	13.16	12.3	13.48	8.76	11.41	90.92	6360	394	13	3	0	2
GMEB2	TG	1	0	0.5223	0.4777	0.5217	0.4783	-0.0007	0.0007	7.21	8.17	7.61	7.2	7.28	6.54	7.45	8.41	8.55	7.65	7.34	7.4	6.04	6.9	177	4280	531	10	2.33	1	3
PRDM4	TG	1	0	0.3762	0.6238	0.3662	0.6338	-0.0099	0.0099	15.52	13.72	15.27	24.29	26.08	23.43	14.98	15.16	13.02	24.96	25.32	24.39	16.62	17.39	218.73	4182	802	12	3.67	1	.
RAD54B	TG	1	-1	0.3307	0.6693	0.2834	0.7166	-0.0474	0.0474	6.54	5.77	5.79	12.42	11.86	12.34	6.24	4.64	3.62	12.94	11.8	11.95	8.63	10.51	195.21	3074	911	15	1	0	1
IFIT5	TG	1	-1	0.3887	0.6113	0.3655	0.6345	-0.0232	0.0232	5.26	4.89	5.89	7.74	8.07	9.43	4.36	4.44	5.45	7.81	8.21	8.71	7.09	5.58	724.5	4029	483	2	4.33	1	2
RLF	TG	1	1	0.2331	0.7669	0.252	0.748	0.0189	-0.0189	2.92	2.72	3.62	9.98	10.3	10.17	4.71	3.23	2.39	10.01	10.32	10.3	7.32	8.75	718.13	6232	1915	8	5	0	1
RPS6KC1	TG	1	0	0.4167	0.5833	0.4263	0.5737	0.0096	-0.0096	4.5	3.85	4.25	5.83	6.12	5.7	5.05	4.78	3.74	6.04	6.75	5.47	4.87	6.31	213.4	5505	1067	15	2	0	.
ZNF281	TG	1	0	0.3335	0.6665	0.3265	0.6735	-0.007	0.007	11.07	10.02	12.62	23.87	21.68	21.82	14.43	11.24	7.73	22.52	23.2	23.16	17.41	18.01	2688	4864	896	2	.	*	1
N6AMT1	TG	1	1	0.4417	0.5583	0.4589	0.5411	0.0172	-0.0172	4.59	3.79	4.78	6.33	5.58	4.73	4.19	4.26	5.81	5.51	5.8	5.5	7.29	6.74	107.5	4861	215	6	1.67	0	2
NXT1	TG	1	0	0.5018	0.4982	0.5129	0.4871	0.011	-0.011	22.25	24.67	22.25	23.47	21.23	23.96	21.07	21.02	30.97	21.88	23.25	24.26	15.85	18.59	423	1062	141	2	.	1	2
TBK1	TG	1	0	0.2896	0.7104	0.2876	0.7124	-0.002	0.002	9.23	8.25	11.4	23.22	24.89	22.74	10.78	8.32	10.06	25.65	21.77	24.81	10.49	16.63	109.5	3022	730	21	10.67	4	.
SHPK	TG	1	0	0.5104	0.4896	0.5075	0.4925	-0.0029	0.0029	10.72	12.93	12.38	11.56	11.83	11.17	11.22	11.25	12.84	10.84	11.92	11.5	7.98	8.82	205.29	3788	479	7	1.33	1	.
CNOT4	TG	1	0	0.2756	0.7244	0.2749	0.7251	-0.0006	0.0006	6.05	4.69	6.04	14.32	16.52	13.28	6.61	5.87	4.26	14.54	16.08	13.5	9.32	9.21	194.73	3538	714	12	14	0	1
SNX11	TG	1	0	0.4966	0.5034	0.5034	0.4966	0.0068	-0.0068	16.46	18.48	18.27	19.08	18.34	16.52	17.29	20.39	20.95	19.58	18.48	19.79	9.06	12.54	135.5	2992	271	7	3.33	0	*
SERTAD1	TG	1	1	0.4347	0.5653	0.4912	0.5088	0.0565	-0.0565	3.24	3.66	3.49	4.64	4.64	4.23	3.12	3.96	5.28	4.22	4.38	4.19	1.18	2.15	711	2084	237	2	0.33	0	3
MRM2	TG	1	0	0.3942	0.6058	0.3874	0.6126	-0.0068	0.0068	30.97	28.49	29.75	45.21	47.58	44.33	26.33	28.91	33.15	46.42	47.01	46.34	29.29	29.68	247	1704	247	3	4.33	1	.
USP25	TG	1	0	0.2528	0.7472	0.2421	0.7579	-0.0107	0.0107	6.77	5.47	6.32	18.86	17.52	18.48	8.7	4.78	2.93	18.57	17.08	15.71	17.86	15.81	129.92	5379	1126	26	5.33	8	.
WDR37	TG	1	0	0.4287	0.5713	0.4255	0.5745	-0.0032	0.0032	3.82	3.51	4.48	5.16	5.64	4.93	4.08	4.39	3.81	5.66	5.6	5.3	4.78	5.16	114.23	5137	495	14	5	0	.
ASF1A	TG	1	0	0.3218	0.6782	0.3075	0.6925	-0.0143	0.0143	11.42	9.34	9.88	23.63	20.54	20.42	10.87	9.54	10.23	24.42	22.08	22.49	11.06	12.43	153.75	2434	205	4	2.67	4	4
ASTE1	TG	1	-1	0.563	0.437	0.4481	0.5519	-0.1149	0.1149	7	5.22	6.5	4.55	4.91	5.06	5.65	4.53	4.82	6.71	5.93	5.82	4.54	4.54	510	2687	680	6	1.33	0	.
C16orf72	TG	1	0	0.3216	0.6784	0.3269	0.6731	0.0053	-0.0053	5.92	6	6.94	12.92	13.55	13.32	6.16	5.93	6.73	13.29	13.42	12.05	12.64	8.46	207	5952	276	4	18	2	4
ZC3H7A	TG	1	0	0.3322	0.6678	0.3435	0.6565	0.0113	-0.0113	12.69	12.2	14.59	27.43	25.64	26.3	16.19	12.65	13.47	26.94	27.57	26.35	25.06	22.02	132.55	3805	972	23	5.67	3	.
ARMC8	TG	1	-1	0.3363	0.6637	0.311	0.689	-0.0252	0.0252	9.87	8.02	10.38	18.29	18.79	18.7	9.22	8.28	7.5	19.36	19.13	16.88	12.62	12.68	91.91	4757	674	22	0.67	2	1
SETD2	TG	1	1	0.3174	0.6826	0.3423	0.6577	0.0249	-0.0249	7.56	6.5	7.85	15.63	16.08	15.42	11.15	7.7	6.63	16.54	16.62	15.8	17.43	16.98	366.43	8541	2565	21	7	*	2
NDUFAF4	TG	1	0	0.3595	0.6405	0.3557	0.6443	-0.0038	0.0038	39.21	34.32	33.53	64.08	65.62	61.07	34.52	32.36	42.19	66.43	67.78	63.36	29.72	31.03	176	2407	176	3	1.67	1	6
ZNHIT2	TG	1	0	0.4824	0.5176	0.4771	0.5229	-0.0053	0.0053	10.63	12.23	10.65	12.71	12.05	11.2	10.2	10.48	13.57	12	12.63	12.9	6.32	7.62	1212	1299	404	1	.	0	3
MOK	TG	1	0	0.4087	0.5913	0.3934	0.6066	-0.0154	0.0154	3.15	3.48	4.16	6.55	4.07	5.01	3.47	2.84	3.3	4.79	5.39	4.65	5.13	4.87	105	1909	420	12	0.33	0	1
PLK4	TG	1	0	0.2614	0.7386	0.2681	0.7319	0.0067	-0.0067	5.77	6.28	7.11	18.27	17.72	18.15	8.13	6.27	6.29	18.5	18.29	19.7	17.32	19.57	182.06	3838	971	16	9.33	2	.
CAPN7	TG	1	0	0.3484	0.6516	0.3402	0.6598	-0.0081	0.0081	13.86	11.59	14.15	24.85	24.8	24.41	14.22	11.21	12.12	24.99	25.05	22.78	20.68	16.89	116.29	4348	814	21	3	1	.
TGDS	TG	1	0	0.3844	0.6156	0.3743	0.6257	-0.0101	0.0101	14.93	15.08	17.44	26.68	24.75	24.55	14.5	13.89	16.52	27.01	25.5	22.56	28.83	22.67	87.75	1797	351	12	6	5	.
PDSS1	TG	1	0	0.3863	0.6137	0.3929	0.6071	0.0065	-0.0065	14.28	9.71	12.23	20.42	18.37	18.73	11.53	11.06	13.22	19.63	18.42	17.28	13.7	16.41	104	1584	416	12	1.33	0	2
ORC6	TG	1	-1	0.4549	0.5451	0.4354	0.5646	-0.0195	0.0195	41.77	39.73	45.21	49.03	52.86	49.91	39.11	41.26	48.32	54.28	57.76	54.82	44.17	39.68	108.43	1615	253	7	7.67	4	4
ZNF324	TG	1	0	0.5749	0.4251	0.5646	0.4354	-0.0104	0.0104	7.52	7.45	8.63	5.95	6.3	5.19	7.29	8.37	8.23	6.58	5.99	5.85	5.5	5.68	554	5054	554	4	0.67	0	.
RNF11	TG	1	-1	0.3203	0.6797	0.2847	0.7153	-0.0357	0.0357	15.3	14.64	16.85	32.47	35.2	31.61	16.96	14.41	15.49	39.68	39.02	39.06	23.08	27.44	155	3074	155	3	19	*	6
ZBTB11	TG	1	0	0.2871	0.7129	0.2941	0.7059	0.007	-0.007	4.72	5.06	6.37	13.59	13.25	13.26	6.63	5.66	4.03	13.29	13.47	12.4	11.07	13.43	287.45	5657	1054	11	34.67	2	.
BBC3	TG	1	0	0.4656	0.5344	0.4756	0.5244	0.0099	-0.0099	4.96	6.84	5.37	6.22	7.62	5.87	4.8	5.87	7.56	7.51	5.64	6.95	14.37	11.88	194	1846	194	4	1	3	1
SNX5	TG	1	0	0.374	0.626	0.3711	0.6289	-0.0029	0.0029	87.05	72.65	89.52	140.17	135.44	141.51	84.32	76.69	84.04	140.75	135.87	138.65	102.59	91.2	93.46	2341	405	13	5	6	6
ARFIP1	TG	1	0	0.3172	0.6828	0.3125	0.6875	-0.0047	0.0047	7.26	6.75	6.87	15.4	13.84	15.73	7.08	7.39	5.64	14.54	15.47	14.23	9.97	12.26	140.25	3542	374	9	16	3	3
KLHL20	TG	1	0	0.3369	0.6631	0.3438	0.6562	0.0069	-0.0069	2.83	2.81	3.62	6.39	5.85	6.01	3.63	3.15	3.07	6.15	6.48	6.19	5.65	5.42	166.36	3414	610	12	6.67	1	1
R3HCC1L	TG	1	1	0.3025	0.6975	0.3693	0.6307	0.0668	-0.0668	4.71	5.16	5.67	11.51	11.61	12.71	6.64	6.14	8.59	12.16	12.32	12.01	9.74	8.61	389.5	3393	779	10	0.67	0	.
CRCP	TG	1	0	0.3648	0.6352	0.3609	0.6391	-0.0039	0.0039	13.29	11.46	13.5	22.31	23.13	21.16	12.64	12.78	14.81	23.98	22.85	24.4	15.08	16.65	74.5	2774	149	6	7.33	0	4
MOCS3	TG	1	0	0.4544	0.5456	0.4429	0.5571	-0.0115	0.0115	3.39	3.62	4.03	3.92	4.74	4.6	3.37	3.36	4	4.66	4.44	4.39	2.78	3.49	1383	5112	461	1	.	0	1
RABGEF1	TG	1	0	0.3852	0.6148	0.3736	0.6264	-0.0115	0.0115	9.64	7.88	9.32	14.64	14.05	14.17	9.44	8.49	8.05	14.17	15.43	13.94	8.94	9.35	184.5	3733	492	9	8	0	3
CNOT2	TG	1	0	0.3275	0.6725	0.3372	0.6628	0.0096	-0.0096	15.44	18.66	14.98	32.24	31.59	36.95	16.01	20.17	15.99	37.53	34.39	30.65	17.33	25.66	108.2	2844	541	16	9.33	0	6
ZNF232	TG	1	0	0.4272	0.5728	0.4235	0.5765	-0.0037	0.0037	6.51	6.85	6.42	8.41	8.85	9.25	6.44	5.37	7.42	8.97	8.92	8.28	8.56	6.59	333.75	1479	445	4	0.67	0	1
ZKSCAN5	TG	1	0	0.377	0.623	0.3857	0.6143	0.0088	-0.0088	6.26	5.06	5.91	10	9.12	9.35	6.73	5.8	5.88	10.71	9.82	8.77	7.9	7.63	420	5083	840	7	2.67	0	2
HEYL	TG	1	1	0.4623	0.5377	0.4816	0.5184	0.0193	-0.0193	3.06	3.16	3.11	3.48	3.93	3.44	3.03	3.47	2.71	3.49	3.32	3.11	2.41	2.19	197.4	4077	329	5	.	0	1
DNTTIP2	TG	1	1	0.1831	0.8169	0.1999	0.8001	0.0167	-0.0167	16.01	14.3	17.57	72.35	67.95	73.3	26.56	17.14	14.16	76.76	73.93	80.95	32.6	48.15	324.43	5896	757	7	1.33	8	2
MAD2L1BP	TG	1	0	0.4385	0.5615	0.4357	0.5643	-0.0028	0.0028	21.61	22.19	23.27	28.88	27.95	29.05	19.22	22.39	26.47	30.15	28.27	29.76	12.24	14.41	275	1269	275	3	2.33	0	5
LPIN2	TG	1	0	0.4129	0.5871	0.4234	0.5766	0.0105	-0.0105	3.36	3.31	3.25	4.92	4.71	4.46	3.79	3.7	3.21	4.93	4.9	4.73	3.93	4.1	141.63	6052	897	20	3	0	.
DEPDC5	TG	1	0	0.3809	0.6191	0.3773	0.6227	-0.0036	0.0036	3.76	3.59	4.91	6.72	7.4	5.79	3.58	4.83	3.53	6.23	6.49	6.98	3.64	4.37	114.57	6554	1604	43	0.33	0	.
PUM1	TG	1	0	0.4009	0.5991	0.4034	0.5966	0.0025	-0.0025	30.63	27.9	32.07	44.41	46.23	44.74	36.99	34.17	23.47	46.9	47.8	45.24	38.7	41.93	169.86	5385	1189	22	33	*	8
USP6NL	TG	1	0	0.3118	0.6882	0.2959	0.7041	-0.0159	0.0159	3.42	3.28	3.48	7.37	7.88	7.2	3.51	3.17	2.55	6.96	7.58	7.43	4.87	6.6	177.64	4709	829	15	12.33	2	.
KIAA0232	TG	1	0	0.3572	0.6428	0.3536	0.6464	-0.0036	0.0036	3.49	3.45	3.79	6.38	6.78	6.14	4.21	3.5	2.89	6.79	6.44	6.13	6.58	6.57	523.5	7854	1396	10	14	0	.
IST1	TG	1	0	0.4832	0.5168	0.466	0.534	-0.0173	0.0173	51.81	54.45	58.99	61.7	57.4	57.6	50.36	55.8	56.63	59.45	63.58	63.54	40.77	47.05	122.33	4561	367	10	9.33	0	4
EFCAB14	TG	1	0	0.4299	0.5701	0.431	0.569	0.0011	-0.0011	7.08	6.46	6.71	8.57	10.04	8.25	8.41	6.67	5.21	8.97	9.37	8.45	9.13	10.22	135.27	5817	496	11	15	9	.
TSC22D2	TG	1	0	0.3666	0.6334	0.3606	0.6394	-0.006	0.006	7.52	6.38	7.57	12.36	13.03	11.68	9.33	7.12	6.53	12.96	14.67	13.09	11.85	9.26	757	11110	757	3	26	9	.
MELK	TG	1	0	0.3768	0.6232	0.375	0.625	-0.0018	0.0018	30.37	27.32	32.06	51.37	47.75	49.32	31.43	28.61	31.53	52.45	49.25	50.91	32.92	35.81	115.06	2452	652	18	2.33	6	3
ZBTB24	TG	1	-1	0.3047	0.6953	0.2823	0.7177	-0.0224	0.0224	3.72	3.59	4.24	8.82	8.94	8.61	3.98	3.39	3.55	9.09	9.46	9.18	5.68	7.75	349	5501	698	7	25.67	0	2
KIAA0753	TG	1	1	0.3395	0.6605	0.3852	0.6148	0.0456	-0.0456	4.22	4.25	4.61	8.28	7.91	9.25	5.73	6.13	3.82	7.7	8.88	8.45	6.2	7.28	161.33	4647	968	19	3	0	.
ZC3H11A	TG	1	1	0.3473	0.6527	0.3679	0.6321	0.0206	-0.0206	17.58	15.73	17.78	32.75	32.32	30.96	23.66	18.06	13.69	32.61	33.37	29.24	48.31	43.81	152.06	5917	811	18	13.67	*	1
ZBTB39	TG	1	-1	0.4539	0.5461	0.432	0.568	-0.022	0.022	5.63	5.11	5.74	6.89	6.8	6.14	5.85	5.75	4.39	7.34	7.41	6.27	6.15	6.66	2139	6268	713	2	.	2	.
RHOBTB1	TG	1	.	0.3591	0.6409	0.3773	0.6227	.	.	2.94	2.59	3.37	5.04	5.77	5.07	2.78	4.48	3.58	5.75	5.21	6.92	3.96	4.64	232.33	4411	697	11	1	0	.
ZBTB5	TG	1	0	0.4504	0.5496	0.443	0.557	-0.0074	0.0074	6.68	6.04	7.06	8.3	8.08	7.75	7.77	7.13	6.8	9.08	9.19	9	7.62	10.61	2034	4690	678	2	.	3	1
PUM3	TG	1	0	0.2813	0.7187	0.2822	0.7178	0.0008	-0.0008	9.14	8.24	9.31	22.36	21.97	23.86	11.83	9.13	10.04	26.19	27.92	24.76	15.04	17.35	114.53	2187	649	18	1	3	.
DCLRE1A	TG	1	0	0.33	0.67	0.3246	0.6754	-0.0054	0.0054	7.66	6.95	8.4	15.25	15.32	16.15	8.46	7.07	6.68	15.13	15.12	15.98	19.05	12.05	347	4450	1041	9	2.67	0	1
FAM13A	TG	1	0	0.3137	0.6863	0.3166	0.6834	0.0029	-0.0029	4.11	3.01	4.53	9.3	9.11	7.07	4.07	4.22	4.06	9.55	8.81	8.28	5.34	5.77	128	5866	1024	24	4.67	0	0
ANAPC10	TG	1	-1	0.3555	0.6445	0.335	0.665	-0.0205	0.0205	17.44	16.54	18.67	32.63	31.64	31.19	16.72	14.23	15.39	30.53	31.08	30.39	20.81	16.7	139.5	1444	186	5	1.33	2	5
SCAF8	TG	1	1	0.4068	0.5932	0.4269	0.5731	0.0201	-0.0201	14.35	13.59	15.04	20.14	22.04	20.48	19.17	14.76	12.1	20.1	22.53	19.15	21.52	18.37	190.8	5127	1272	20	17	*	4
ZNF507	TG	1	0	0.2324	0.7676	0.2274	0.7726	-0.005	0.005	3.62	3.46	4.22	13.06	12.07	12.18	5.08	3.54	2.53	13.11	13.07	11.7	10.26	11.7	572.4	7716	954	7	25	4	2
ADNP2	TG	1	0	0.4124	0.5876	0.3976	0.6024	-0.0148	0.0148	9.53	8.95	11.25	14.18	13.88	14.29	9.76	9.14	8.68	14.56	13.98	13.27	10.48	11.01	1132	5157	1132	4	19	8	3
FOXJ3	TG	1	0	0.3604	0.6396	0.3553	0.6447	-0.005	0.005	8.55	7.49	10.13	16.29	15.29	14.86	9.01	8.17	7.94	15.23	15.45	14.9	11.21	11.63	155.75	5225	623	13	39.33	*	4
UBOX5	TG	1	1	0.4769	0.5231	0.5262	0.4738	0.0494	-0.0494	6.47	5.62	5.48	5.8	6.59	6.88	5.55	7.77	4.88	6.15	5.55	4.68	2.96	4.47	406.5	4300	542	5	.	0	3
ZBTB1	TG	1	0	0.3506	0.6494	0.3471	0.6529	-0.0034	0.0034	4.87	4.65	5.71	8.89	10	9.31	5.57	5.01	4.72	9.58	9.96	9.25	11.05	9.94	2142	3642	714	2	1	0	1
WDR47	TG	1	0	0.3723	0.6277	0.3609	0.6391	-0.0114	0.0114	3.19	3.06	3.7	5.52	5.66	5.61	4	3.37	3.21	6.29	6.59	5.85	4.53	4.92	197.14	4226	920	15	5	1	.
RAB21	TG	1	0	0.2999	0.7001	0.2909	0.7091	-0.009	0.009	15.18	16.13	17.8	40	39.27	35.39	15.3	16.4	14.66	35.12	39.65	38.24	18.77	21.7	96.86	15558	226	7	35.67	9	7
RBM34	TG	1	0	0.3048	0.6952	0.3012	0.6988	-0.0036	0.0036	36.99	34.38	34.35	81.45	82.16	77.46	39.44	29.27	40.51	85.01	81.58	86.81	52.8	56.81	117.55	1847	431	11	1.33	0	4
DOP1A	TG	1	0	0.3128	0.6872	0.3239	0.6761	0.0111	-0.0111	3.06	3.46	3.61	7.27	7.39	7.6	4.38	3.76	3.13	8.16	7.71	7.65	9.18	8	199.95	7957	2466	39	1.67	0	.
SETX	TG	1	0	0.276	0.724	0.282	0.718	0.006	-0.006	3.73	3.02	4.34	9.47	9.26	10.34	4.79	3.35	3.02	9.69	9.18	9.55	7.84	8.81	334.75	11101	2678	26	6.33	5	.
TRAK2	TG	1	-1	0.3917	0.6083	0.3735	0.6265	-0.0182	0.0182	4	3.72	4.91	7.08	6.69	5.84	4.41	4.6	3.94	7.26	7.51	6.96	5.22	5.22	183	6389	915	16	11	1	1
DCUN1D4	TG	1	0	0.2951	0.7049	0.2863	0.7137	-0.0088	0.0088	4.06	4.93	6.35	11.07	12.49	13.06	6.07	4.59	4.45	13.68	13.15	10.84	15.73	13.62	79.91	4222	293	11	22.33	6	1
WDR43	TG	1	0	0.336	0.664	0.3376	0.6624	0.0015	-0.0015	37.3	33.23	40.16	71.31	73.27	74.13	42.21	37.67	32.39	73.83	75.13	71.38	48.05	49.25	113	3506	678	18	27.67	*	2
FBXO28	TG	1	-1	0.3014	0.6986	0.2804	0.7196	-0.0211	0.0211	15.94	13.48	16.74	35.16	36.35	35.46	17.86	15.78	11.17	39.31	39.31	36.42	16.1	20.19	221.4	5427	369	5	31.33	*	5
OTUD3	TG	1	0	0.3157	0.6843	0.3237	0.6763	0.0081	-0.0081	3.01	3.15	3.37	7.34	6.72	6.59	3.48	2.85	2.79	6.26	6.83	5.97	7.08	9.23	149.63	6515	399	8	15.67	2	.
CYLD	TG	1	0	0.362	0.638	0.3698	0.6302	0.0078	-0.0078	4.53	4.11	5.66	8.53	8.75	7.92	5.71	4.94	4.46	8.58	8.62	8.55	7.74	5.87	168.88	8540	957	19	3.67	2	.
BICD2	TG	1	1	0.4446	0.5554	0.4607	0.5393	0.0161	-0.0161	12.71	12.55	14.14	15.68	18.36	15.19	13.96	14.1	15.49	16.64	18.63	15.7	9.87	16.35	366.86	6448	856	7	5.33	7	4
ATMIN	TG	1	0	0.3657	0.6343	0.3732	0.6268	0.0076	-0.0076	12.28	11.65	15.43	23.22	23.07	21.99	14.07	12.71	15.23	23.89	24.84	21.82	16.57	14.24	618	4881	824	4	2.33	1	.
UBR2	TG	1	1	0.3987	0.6013	0.4153	0.5847	0.0166	-0.0166	4.85	4.17	5.84	7.52	7.13	7.77	7.03	5.03	4.2	8.03	7.87	7	6.73	7.82	112.09	7891	1756	47	4	0	.
FKBP15	TG	1	0	0.4769	0.5231	0.4777	0.5223	0.0008	-0.0008	7.29	5.45	8.76	7.04	7.98	8.57	7.43	7.84	4.98	6.67	8.23	7.24	6.99	5.23	130.71	8766	1220	28	4.33	0	.
FNBP4	TG	1	0	0.3247	0.6753	0.3103	0.6897	-0.0145	0.0145	12.13	9.19	12.96	23.09	26.9	21.28	12	12.7	9.31	24.35	29.09	22.16	39.96	37.53	179.65	4035	1018	17	5.33	3	.
KIAA0895	TG	1	-1	0.5729	0.4271	0.5393	0.4607	-0.0336	0.0336	10.19	12.03	12.42	9.75	7.97	8.1	13.15	12.58	5.47	8.69	9.71	8.25	9.71	7.84	222	4462	518	7	23.33	0	.
PPP1R13B	TG	1	1	0.4742	0.5258	0.4884	0.5116	0.0142	-0.0142	5.25	4.74	5.16	5.82	5.76	5.22	4.65	5.34	4.74	5.18	5.43	4.82	4.33	4.05	192.53	5500	1091	17	1	1	.
PUM2	TG	1	0	0.2969	0.7031	0.3005	0.6995	0.0036	-0.0036	10.23	10.6	9.7	26.72	24.04	21.55	14.39	9.65	5.11	21.44	24.44	21.99	18.94	17.96	159.75	6309	1065	21	40	*	.
RRP8	TG	1	0	0.4301	0.5699	0.4236	0.5764	-0.0065	0.0065	13.99	14.53	12.23	18.88	17.37	17.72	10.77	13.43	12.62	17.31	16.76	16.03	10.9	11.55	195.86	6559	457	7	1	0	4
MAU2	TG	1	0	0.6168	0.3832	0.6262	0.3738	0.0094	-0.0094	18.78	20.21	18.88	12.04	12.44	11.47	19.2	22.68	18.03	11.86	12.19	11.7	14.84	15.04	96.95	4845	614	19	3	0	2
SPECC1L	TG	1	1	0.4574	0.5426	0.4761	0.5239	0.0187	-0.0187	24.33	21.73	24.75	28.92	29	26.08	28.81	25.94	18.95	27.24	28.51	25.36	28.79	22.28	223.6	6763	1118	17	4.67	1	2
ADNP	TG	1	0	0.351	0.649	0.3534	0.6466	0.0024	-0.0024	15.59	14.13	16.32	26.92	29.49	28.71	21.08	15.46	12.82	30.32	30.54	29.46	29.25	25.73	1103	6672	1103	6	21	*	6
KCTD2	TG	1	0	0.4759	0.5241	0.4808	0.5192	0.0049	-0.0049	15.23	14.99	18.28	18.82	17.54	17.05	15.56	18.38	18.97	18.62	19.74	18.76	12.23	13.26	132	3657	264	6	4	0	3
MORC3	TG	1	-1	0.3623	0.6377	0.3439	0.6561	-0.0184	0.0184	9.7	8.34	9.75	16.99	15.14	16.78	9.89	8.26	7.53	15.75	16.35	16.88	13.84	13.99	165.88	4224	940	17	20	5	.
DSTYK	TG	1	0	0.4134	0.5866	0.3973	0.6027	-0.0161	0.0161	5.96	5.13	6.04	8.1	8.21	8	5.74	5.84	4.81	8.82	8.09	7.95	6.47	6.89	214.62	8010	930	13	17	0	.
ZNF473	TG	1	1	0.4047	0.5953	0.4174	0.5826	0.0127	-0.0127	6.81	6.09	6.11	9.45	10.3	8.2	7.06	7.26	6.38	9.28	10.44	9.16	8.64	8.67	654	4642	872	5	6	0	2
INTS7	TG	1	1	0.3964	0.6036	0.409	0.591	0.0126	-0.0126	24.41	21.59	28.48	40.48	37.68	35.24	26.37	26.47	26.28	37.61	37.46	39.26	26.32	22.83	144.45	4430	963	20	2.33	0	0
RCHY1	TG	1	-1	0.349	0.651	0.3146	0.6854	-0.0344	0.0344	18.94	16.98	19.86	36.71	33.5	33.84	19.09	17.16	12.24	36.69	34.77	34.21	19.1	18.29	87.33	4408	262	9	14	1	5
RAB11FIP5	TG	1	0	0.5276	0.4724	0.5375	0.4625	0.0099	-0.0099	7.11	6.54	8.37	6.96	6.53	6.22	6.29	8.11	8.64	6.41	6.71	6.7	5.78	6.19	662.5	6285	1325	6	1.67	0	.
KBTBD2	TG	1	1	0.3553	0.6447	0.3758	0.6242	0.0205	-0.0205	6.66	5.4	7.62	12.47	11.94	11.3	6.79	7.44	6.86	11.53	11.72	11.77	11.37	8.61	624	3608	624	4	9.33	3	3
VIRMA	TG	1	1	0.41	0.59	0.4403	0.5597	0.0304	-0.0304	21.05	16.01	21.85	29.86	25.49	29.42	25.53	20.65	20.44	29.26	27.51	27.9	16.52	21.82	226.63	6478	1813	24	1.67	1	.
TIPARP	TG	1	-1	0.3341	0.6659	0.3158	0.6842	-0.0183	0.0183	5.42	4.06	5.62	12.25	9.03	8.81	4.89	4.28	4.23	10.21	9.8	9.01	4.52	4.26	394.8	3861	658	6	14.33	2	3
NECAP1	TG	1	0	0.3894	0.6106	0.373	0.627	-0.0165	0.0165	19	15.86	17.37	27.82	26.38	27.67	16.54	17.39	15.08	28.08	28.02	26.28	19.08	16.44	103.5	2634	276	8	8	0	4
AAR2	TG	1	0	0.5107	0.4893	0.4997	0.5003	-0.011	0.011	26.48	28.49	28.98	28.16	27.08	25.2	24.79	30.59	30.76	28.9	28.79	28.57	14.99	16.6	385	2417	385	4	2	1	.
NGDN	TG	1	0	0.4688	0.5312	0.4664	0.5336	-0.0024	0.0024	49.47	45.39	56.53	55.56	55.55	60.46	49.16	52.18	58.89	65.92	57.66	59.77	33.62	35.7	86.18	1108	316	11	1	3	2
ZZZ3	TG	1	1	0.2513	0.7487	0.2746	0.7254	0.0233	-0.0233	9.2	8.3	10.27	29.13	28.25	25.36	13.38	9.46	8.46	28.74	28.16	25.76	24.04	21.76	246.55	6412	904	15	32	1	2
PTCD1	TG	1	-1	0.5228	0.4772	0.5014	0.4986	-0.0214	0.0214	97.55	106.51	94.91	88.36	90.73	93.8	77.14	99.4	100.5	88.87	90.41	96.19	43.54	52.91	300.43	5464	701	8	1.67	1	2
LTN1	TG	1	0	0.2302	0.7698	0.239	0.761	0.0087	-0.0087	2.8	2.91	3.49	10.49	9.66	10.59	4.96	3.01	2	11.33	10.32	10.1	11.85	11.67	176.7	7677	1767	30	20.33	0	.
FAM169A	TG	1	0	0.2315	0.7685	0.2191	0.7809	-0.0124	0.0124	3.08	2.82	3.98	10.88	10.63	11.31	3.44	2.57	2.64	10.46	10.04	10.33	12.25	8.74	167.75	6125	671	13	14	2	.
DCAF4	TG	1	-1	0.4699	0.5301	0.4157	0.5843	-0.0542	0.0542	7.1	8.06	7.07	8.78	7.25	9.04	7.05	5.91	5.56	8.54	8.71	8.79	7.26	6.47	114.46	2474	496	14	2.33	0	.
EPC2	TG	1	0	0.253	0.747	0.2456	0.7544	-0.0074	0.0074	3.49	3.18	4.61	11.11	11.31	10.88	4.55	3.55	3.22	11.68	12.24	10.83	11.95	9.53	173.14	3883	808	14	9.67	0	1
GADD45B	TG	1	1	0.4687	0.5313	0.5216	0.4784	0.0529	-0.0529	6.96	7.42	6.81	8.2	9.2	6.62	6.9	9.09	13	8.21	8.05	10.33	4.6	4.9	120.75	1371	161	4	1	1	3
ARRDC2	TG	1	0	0.4976	0.5024	0.481	0.519	-0.0166	0.0166	5.92	6.01	6.49	5.93	6.15	6.51	3.6	5.36	7.05	5.86	5.32	6.1	3.63	4.05	153	2501	408	8	0.33	0	1
BRPF3	TG	1	1	0.4412	0.5588	0.4547	0.5453	0.0135	-0.0135	10.73	10.52	10.66	13.62	14.18	12.61	11.73	12.24	10.67	13.78	14.7	13.06	10.96	8.5	301.5	6052	1206	13	9	5	1
GMNN	TG	1	0	0.3991	0.6009	0.4008	0.5992	0.0017	-0.0017	91.82	84.78	94.09	142.65	129.45	135.42	84.72	86.03	103.38	140.84	133.96	135.04	78.49	84.84	105	1263	210	7	8.33	*	5
ZNF226	TG	1	-1	0.4185	0.5815	0.3729	0.6271	-0.0456	0.0456	5.42	3.96	4.3	7.59	6.09	5.34	4.23	5.02	5.17	7.41	9.83	7.01	7.81	9.11	603	2563	804	6	0.67	0	5
NOP58	TG	1	0	0.2787	0.7213	0.2837	0.7163	0.005	-0.005	50.22	45.3	53.93	125.7	124.7	136.4	61.45	50.06	49.54	137.48	133.34	135.74	112.28	99.17	106	1994	530	15	2	2	1
NMD3	TG	1	0	0.3641	0.6359	0.3718	0.6282	0.0077	-0.0077	28.02	24.67	27.86	47.67	48.45	44.53	33.25	25.75	22.42	44.15	46.72	46.7	31.47	30.37	100.8	3028	504	16	9.33	2	.
TRMT6	TG	1	0	0.3303	0.6697	0.3356	0.6644	0.0053	-0.0053	16.6	15.53	18.25	35.14	33.41	33.59	17.46	15.74	14.55	32.18	30.87	31.49	11.81	15.93	135.82	2929	498	11	7	1	3
MTERF3	TG	1	0	0.4231	0.5769	0.4127	0.5873	-0.0104	0.0104	19.47	15.56	20.1	24.3	25.27	25.59	15.88	15.07	18.28	23.89	22.4	23.78	17.1	16.09	179.14	1463	418	8	1	1	.
ATP6V1D	TG	1	-1	0.3804	0.6196	0.3603	0.6397	-0.0201	0.0201	32.43	34.44	34.58	54.22	49.92	61.09	30.58	28.62	36.37	57.47	54.12	58.11	23.47	31.36	82.67	1599	248	9	3.33	5	9
ABHD5	TG	1	-1	0.4078	0.5922	0.354	0.646	-0.0538	0.0538	9.98	9.14	8.35	13.98	13.56	12.35	8.01	7.82	8.5	15.05	14.56	14.8	7.32	7.66	150	5298	350	7	12.67	3	.
ABHD17B	TG	1	0	0.3897	0.6103	0.3846	0.6154	-0.0051	0.0051	7.47	8.02	7.13	12.06	11.8	11.56	7.8	8.27	7.14	12.92	12.09	12.11	8.49	9.66	289	3065	289	4	0.33	1	.
KMT5B	TG	1	0	0.2565	0.7435	0.2573	0.7427	0.0008	-0.0008	5.39	5.37	6.14	17.05	17.34	14.6	5.98	6.21	5.39	16.85	19.13	14.78	14.8	12.07	265.8	5718	886	11	1	0	.
MED31	TG	1	-1	0.4531	0.5469	0.3962	0.6038	-0.0569	0.0569	17.24	15.69	17.55	21.47	16.99	22.48	14.17	13.12	15.61	22.9	21.55	20.94	11.06	11.09	99	1629	132	4	1	6	3
PTRH2	TG	1	1	0.41	0.59	0.4379	0.5621	0.028	-0.028	53.5	47.33	54.27	75.74	68.55	78.92	76.56	54.96	35.81	75.7	69.46	69.59	36.31	47.51	540	731	180	2	1.67	0	5
RBM7	TG	1	0	0.2805	0.7195	0.2659	0.7341	-0.0146	0.0146	10.53	9.65	11.17	28.08	25.79	26.54	10.99	10.66	9.46	28.42	30.95	26.52	13.87	14.74	160.8	3610	268	5	6.33	2	.
COMMD10	TG	1	-1	0.362	0.638	0.3341	0.6659	-0.0279	0.0279	5.63	5.46	4.38	8.78	9.12	9.36	4.24	4.24	4.51	9.57	6.96	9.37	6.5	6.79	87	1435	203	7	3.67	0	6
PIAS1	TG	1	0	0.3038	0.6962	0.3126	0.6874	0.0088	-0.0088	7.72	7.88	8.4	18.93	18.44	17.63	10.63	9.51	5.81	19.35	19.48	18.23	10.91	15.16	139.71	7980	652	14	16.33	6	.
PRKAG2	TG	1	0	0.3958	0.6042	0.3883	0.6117	-0.0075	0.0075	8.51	6.61	7.69	11.24	11.97	11.6	6.75	7.61	6.85	11.63	11.69	10.07	9.93	9.36	106.88	3279	570	16	4	1	.
TRIP4	TG	1	0	0.4308	0.5692	0.4372	0.5628	0.0064	-0.0064	10.17	8.43	10.53	11.63	12.7	14.15	10.78	11.06	9.99	14.46	13.71	12.81	8.3	8.69	134.31	2013	582	13	1	0	1
DBR1	TG	1	-1	0.4115	0.5885	0.3813	0.6188	-0.0303	0.0303	12.16	12.09	13.05	17.58	17.61	18.15	12.35	10.03	10.8	17.3	18.09	18.47	9.28	10.22	204.38	2662	545	8	11.67	4	2
AADAT	TG	1	0	0.3703	0.6297	0.3749	0.6251	0.0047	-0.0047	5.3	5.23	4.18	9.05	9	6.97	5.88	5.95	5.42	10.09	9.77	8.9	7.27	9.64	98.31	2250	426	13	1	0	.
CYB5R4	TG	1	0	0.3064	0.6936	0.31	0.69	0.0037	-0.0037	8.05	6.23	8.12	17.49	17.15	16.07	8.49	7.5	7.87	18.11	17.38	17.62	6.62	9.29	97.88	9205	522	16	5.33	0	.
YTHDF2	TG	1	0	0.4341	0.5659	0.4271	0.5729	-0.007	0.007	60.32	55.41	64.07	77.3	77.73	79.35	59.45	56.99	59.39	77.02	80.08	78.7	54.7	57.79	348	2744	580	5	19.67	*	6
TUBE1	TG	1	-1	0.3909	0.6091	0.359	0.641	-0.0318	0.0318	11.79	10.78	12.57	21.4	17.41	15.95	10.82	11.56	10.44	18.5	19.24	20.85	24.56	15.33	119	2225	476	12	6	2	2
RNF138	TG	1	0	0.2628	0.7372	0.2616	0.7384	-0.0012	0.0012	47.97	43.66	53.35	143.9	132.33	130.39	54.37	43.5	43.76	132.37	143.8	123.56	101.44	94.5	105.43	3551	246	8	47.33	*	1
TOB2	TG	1	0	0.483	0.517	0.4882	0.5118	0.0052	-0.0052	12.39	12.63	15.33	14.35	14.96	13.88	12.15	11.92	13.19	13.66	13.48	11.92	11.33	12.82	1035	4337	345	2	.	*	1
RAB23	TG	1	0	0.2589	0.7411	0.2628	0.7372	0.004	-0.004	3.92	3.56	5.17	12.6	11.05	12.56	4.89	4.11	4.16	12.15	11.9	12.87	9.96	10.27	119	4830	238	7	12	6	.
HSPA14	TG	1	0	0.385	0.615	0.3717	0.6283	-0.0133	0.0133	27.25	24.31	28.16	42.24	39.74	45.37	24.58	22.49	27.71	42.32	42.44	41.64	24.98	22.48	109.29	1762	510	14	1	0	2
CRBN	TG	1	0	0.3408	0.6592	0.3489	0.6511	0.0081	-0.0081	11.02	11.25	12.69	23.57	21.77	22.27	12.7	11.18	9.55	23.51	19.59	19.3	15.15	16.74	120.82	2187	443	11	3	0	2
SS18L2	TG	1	-1	0.3923	0.6077	0.3666	0.6334	-0.0257	0.0257	19.32	16.79	19.55	29.07	27.21	29.93	13.82	14.99	22.6	29.01	30.29	29.52	19.74	20.92	78	2697	78	3	6.33	4	2
REV1	TG	1	1	0.324	0.676	0.3678	0.6322	0.0438	-0.0438	4.86	3.85	5.74	9.47	10.55	10.13	5.49	5.02	5.48	9.86	9.46	8.16	7.42	9.01	170.73	4731	1252	23	3.33	0	.
ZNF274	TG	1	-1	0.4214	0.5786	0.3968	0.6032	-0.0246	0.0246	3.54	3.83	5.09	6.11	5.88	5.12	3.8	4.57	4.88	6.94	6.02	7.17	9.56	6.32	280.29	2808	654	8	1	0	4
SFMBT1	TG	1	0	0.3811	0.6189	0.3886	0.6114	0.0075	-0.0075	4.69	3.95	5.13	7.81	7.55	7	4.37	4.41	4.62	7.1	7.58	6.4	5.68	5.51	130.05	4553	867	21	2	0	1
ZNF639	TG	1	-1	0.3559	0.6441	0.3308	0.6692	-0.0252	0.0252	11.25	10.2	13.44	20.39	21.63	21.11	10.09	10.76	12.39	22.42	21.84	22.98	16.66	18.99	364.5	5962	486	6	8.33	0	2
ARID4B	TG	1	0	0.2737	0.7263	0.2692	0.7308	-0.0045	0.0045	15.6	13.98	14.9	39.94	39.11	38.98	17.32	12.53	16.36	42.56	41.06	41.86	29.71	30.17	171.26	6022	1313	24	35.33	*	.
CTDSPL2	TG	1	0	0.3109	0.6891	0.2979	0.7021	-0.013	0.013	9.3	6.23	8.45	17.77	18.21	17.17	7.56	6.73	6.34	14.88	17.22	16.51	14	18.17	116.75	6433	467	13	47.33	*	1
CWC15	TG	1	-1	0.3678	0.6322	0.336	0.664	-0.0318	0.0318	39.56	37.98	38.23	64.92	69.85	64.24	35.81	28.31	43.93	72.1	70.12	71.31	34.04	39.61	115	1522	230	7	1.67	5	2
DTL	TG	1	0	0.4776	0.5224	0.4752	0.5248	-0.0024	0.0024	30.71	28.12	28.74	32.29	30.36	33.14	32.77	32.76	23.36	32.1	31.71	34.34	34.12	34.07	146.2	4409	731	15	31.67	*	4
OSER1	TG	1	-1	0.4302	0.5698	0.3943	0.6057	-0.0359	0.0359	13.18	13.63	12.78	18.33	17.49	16.61	10.81	12.83	13.68	18.18	19.84	19.31	11.7	12.58	293	2109	293	4	3.67	0	.
GSKIP	TG	1	-1	0.3516	0.6484	0.311	0.689	-0.0407	0.0407	7.63	7.79	7.61	12.66	14.59	15.22	7.6	8.14	5.74	15.45	16.23	15.92	9.29	9.59	210	2169	140	4	3.33	0	.
CCDC174	TG	1	0	0.3411	0.6589	0.3256	0.6744	-0.0155	0.0155	4.72	5.79	7.49	10.48	12.99	11.29	5.96	5.91	6.71	12	13.27	13.22	11.23	11.44	127.64	2940	468	11	2.67	1	.
TRMO	TG	1	-1	0.4254	0.5746	0.3981	0.6019	-0.0272	0.0272	8.34	6.17	9.4	11.05	10.86	10.4	7.8	8.15	7.65	11.9	11.62	12.15	6.51	6.26	265.2	1577	442	5	1.33	0	.
VTA1	TG	1	0	0.3381	0.6619	0.3234	0.6766	-0.0147	0.0147	36.77	34.89	42.38	75.55	73.25	74.47	40.56	33.7	35.82	77.29	75.27	77.72	39.83	46.6	115.5	6991	308	8	17.33	1	9
PBDC1	TG	1	0	0.3387	0.6613	0.3502	0.6498	0.0115	-0.0115	16.05	15.19	15.85	30.6	30.16	31.15	16.13	14.47	19.09	29.93	31.07	31.2	21.5	18.82	117	1185	234	6	3.33	0	.
SIRT7	TG	1	0	0.5294	0.4706	0.5297	0.4703	0.0003	-0.0003	8.88	10.53	11.76	9.22	8.86	9.62	8.2	12.29	13.53	9.67	10.15	10.39	6.03	8.21	120.3	1725	401	10	1.33	2	.
MBIP	TG	1	-1	0.3576	0.6424	0.3324	0.6676	-0.0252	0.0252	15.93	15.65	16.13	28.06	28.25	29.41	17	13.66	13.95	28.51	29.68	31.41	16.52	20.03	115	1603	345	9	10.33	8	2
FAM13B	TG	1	0	0.2949	0.7051	0.2918	0.7082	-0.003	0.003	4.42	4	5.56	12.58	10.69	10.17	5.53	5.15	4.31	11.98	12.26	12.12	7.28	7.55	127.91	5579	938	24	12.33	6	1
ZNF644	TG	1	1	0.1784	0.8216	0.1948	0.8052	0.0164	-0.0164	5.59	4.61	6.33	26.03	22.27	27.8	7.72	5.17	5.4	24.76	24.87	25.97	22.07	19.57	796.8	5541	1328	6	26.33	*	7
WAC	TG	1	0	0.313	0.687	0.3211	0.6789	0.0082	-0.0082	21.24	17.94	20.63	42.05	44.6	44.64	23.06	21.67	16.69	44.98	43.61	41.25	42.18	39.01	138.86	5912	648	14	22.67	*	6
CRNKL1	TG	1	1	0.3782	0.6218	0.4002	0.5998	0.022	-0.022	13.69	10.74	15.28	21.46	21.61	22.23	12.77	13.01	17.31	22.62	21.7	20.26	13.43	12.56	147.43	4015	688	14	3.33	0	6
SETD4	TG	1	0	0.4639	0.5361	0.4567	0.5433	-0.0072	0.0072	8.48	6.22	6.38	8.17	9.38	6.81	6.36	9.58	5.98	8.28	9.25	8.54	7.42	9.54	132.3	2991	441	12	1.67	0	2
OTUD4	TG	1	0	0.2604	0.7396	0.2617	0.7383	0.0013	-0.0013	9.37	8.3	9.81	25.79	26.49	25.77	10.45	8.82	6.7	25.55	25.07	22.66	17.52	16.16	159.29	7741	1115	21	.	8	.
ZNF821	TG	1	1	0.4455	0.5545	0.4604	0.5396	0.0149	-0.0149	3.62	5.53	4.51	5.91	5.96	5.13	4.62	4.6	6.2	5.73	5.54	6.8	5.13	4.17	206.5	1987	413	8	.	0	1
NKRF	TG	1	0	0.3963	0.6037	0.393	0.607	-0.0032	0.0032	25.18	23.61	27.68	39.78	37.17	39.55	29.24	23.87	24.1	39.24	41.23	38.76	23.55	25.53	785	3799	785	3	14.67	9	2
MIER2	TG	1	1	0.4644	0.5356	0.5206	0.4794	0.0562	-0.0562	4.66	5.84	6.91	5.51	6.42	8.15	5.95	7.05	7.95	7	6.58	5.7	5.8	6.07	117	2769	546	14	1	2	1
INO80	TG	1	1	0.391	0.609	0.4099	0.5901	0.019	-0.019	5.56	5.77	6.1	9.16	8.92	9.08	6.94	5.53	5.68	9.06	9.19	7.87	7.25	7.53	133.46	6365	1557	36	2.33	1	1
NAGK	TG	1	0	0.4711	0.5289	0.4693	0.5307	-0.0018	0.0018	16.05	15.94	16.8	18.99	17.02	18.76	13.34	16.54	19.42	16.96	18.62	20.16	12.55	11.77	103.5	2371	345	10	0.33	0	3
ZRANB1	TG	1	0	0.3396	0.6604	0.3511	0.6489	0.0115	-0.0115	7.26	6.51	7.6	13.61	13.5	14.44	7.91	6.41	7.67	13.12	14.36	13.17	12.2	12.37	236.33	5695	709	9	11.33	1	2
RNF111	TG	1	-1	0.3807	0.6193	0.354	0.646	-0.0267	0.0267	3.65	3.39	4.02	6.16	6.13	5.73	4.25	3.22	3.21	6.75	6.22	6.51	5.16	4.44	227.77	5905	987	14	18.67	6	3
ZCCHC8	TG	1	0	0.3912	0.6088	0.4037	0.5963	0.0125	-0.0125	10.32	8.95	12.08	16.46	16.59	15.74	12.96	9.96	11.36	17.41	16.44	16.78	21.34	14.9	151.71	4113	708	14	4.33	1	.
CDKN2AIP	TG	1	1	0.3659	0.6341	0.3788	0.6212	0.0129	-0.0129	6.19	5	7.2	9.63	10.53	11.71	6.06	8.31	7.69	10.51	11.8	13.86	9.05	9.92	581	3542	581	3	13.33	0	3
TRIT1	TG	1	-1	0.4338	0.5662	0.396	0.604	-0.0378	0.0378	13.24	8.19	11.83	15.36	13.29	14.77	9.92	9.18	10.96	14.71	16.35	14.78	13.12	12.64	127.64	5051	468	11	4.33	1	2
ZNF562	TG	1	0	0.3063	0.6937	0.3165	0.6835	0.0102	-0.0102	3.25	2.76	3	6.75	6.8	6.86	3.83	3.53	2.45	7.09	7.38	6.71	6.29	6.8	256.2	12639	427	6	20	0	.
AFTPH	TG	1	-1	0.3365	0.6635	0.2936	0.7064	-0.0429	0.0429	5.13	4.78	6.14	10.56	10.9	10.19	5.26	4.81	4.9	11.52	12.4	12.06	7.25	7.12	312.33	4098	937	10	7.33	0	.
ANKRD10	TG	1	-1	0.4358	0.5642	0.396	0.604	-0.0398	0.0398	3.73	5.44	6.23	7.14	5.93	6.87	5.92	4.77	5.51	8.55	8.36	7.8	17	16.68	210.5	2495	421	6	6.67	9	2
ZCCHC10	TG	1	0	0.3242	0.6758	0.3317	0.6683	0.0075	-0.0075	13.16	14.09	13.61	30.4	28.29	26.5	15.82	13.17	14.1	27.69	28.72	30.42	15.07	14.26	115.8	2189	193	5	12	0	1
VPS50	TG	1	1	0.3493	0.6507	0.394	0.606	0.0447	-0.0447	4.76	4.34	5.92	9.47	9.48	9.02	6.76	5.78	5.22	9.02	9.24	9.06	5.28	6.3	103.39	5684	965	28	1.67	0	.
FBXL12	TG	1	0	0.4917	0.5083	0.478	0.522	-0.0137	0.0137	11.56	11.08	12.01	11.12	11.8	12.9	11.03	13.18	12.04	13.28	13.16	13.15	9.96	9.39	327	1873	327	3	1	2	1
ANKRD49	TG	1	-1	0.3232	0.6768	0.3042	0.6958	-0.019	0.019	5.05	5.77	6.97	10.93	13.09	13.21	6.15	5.06	4.68	12.46	12.04	11.81	9.7	11.12	360	1908	240	3	6.67	0	.
TASP1	TG	1	0	0.3183	0.6817	0.3174	0.6826	-0.0009	0.0009	2.73	3.07	3.24	6.41	7.02	5.93	2.98	3.26	3.06	6.78	7.06	6.16	4.93	5.36	97.15	2342	421	14	2	0	.
ZNF3	TG	1	0	0.4975	0.5025	0.4961	0.5039	-0.0014	0.0014	11.61	12.12	12.49	12.55	12.28	11.76	11.41	12.82	13.7	12.72	13.54	12.27	14	13.07	335.25	2797	447	6	.	0	4
SNRK	TG	1	1	0.3529	0.6471	0.3663	0.6337	0.0134	-0.0134	3.51	3.57	4.44	7.1	6.95	7.08	4.12	4	3.74	6.75	7.12	6.62	5.97	5.68	459.6	5188	766	7	16.33	3	.
THUMPD1	TG	1	0	0.2552	0.7448	0.2615	0.7385	0.0064	-0.0064	6.69	6.14	6.74	19.32	18.35	19.48	7.96	5.94	6.36	19.23	19.86	18.11	14.22	16.57	265.5	4357	354	4	31	*	3
DPP8	TG	1	-1	0.2818	0.7182	0.2568	0.7432	-0.025	0.025	4.51	3.75	6.02	13.39	13.1	9.91	4.38	4.12	3.06	11.15	10.45	11.85	8.31	11.85	139.42	7281	883	20	6.33	5	1
TEX10	TG	1	-1	0.4617	0.5383	0.4321	0.5679	-0.0295	0.0295	26.97	24.21	25.1	30.25	29.36	29.33	25.3	23.96	23.6	33.16	32.28	30.31	14.32	16.85	199.29	3077	930	15	1	0	3
AMBRA1	TG	1	0	0.5559	0.4441	0.5633	0.4367	0.0074	-0.0074	15.55	17.27	15.27	14.33	12.89	11.19	15.2	15.66	16.47	12.13	12.36	12.2	6.75	8.17	229.24	5249	1299	18	0.67	1	2
PNRC2	TG	1	-1	0.2747	0.7253	0.2567	0.7433	-0.018	0.018	20.4	19.5	21.26	53.42	53.25	54.84	18.18	17.3	21.3	55.31	55.96	53.15	37.11	36.33	420	2400	140	3	.	1	1
TBC1D22B	TG	1	-1	0.4659	0.5341	0.4229	0.5771	-0.043	0.043	5.75	6.15	6.54	6.65	7.33	7.14	5.16	6.11	6.49	8.18	8.41	7.65	6.52	6.41	116.77	3462	506	13	3	0	0
KRBOX4	TG	1	0	0.3496	0.6504	0.3344	0.6656	-0.0152	0.0152	4.92	4.06	4.36	8.22	7.69	8.89	4.37	3.98	4.26	9.14	7.78	8.17	10.12	6.54	129	2334	172	6	1.67	0	.
NSD3	TG	1	0	0.3021	0.6979	0.2917	0.7083	-0.0104	0.0104	6.98	6.96	6.65	16.1	15.55	15.95	9.26	6.59	4.97	16.97	16.86	16.72	18.08	18.08	187.57	10768	1438	24	4.67	*	.
YTHDF1	TG	1	0	0.4554	0.5446	0.4569	0.5431	0.0015	-0.0015	22.38	20.78	24.75	27.95	26.94	26.31	20.88	22.69	24.44	26.19	27.39	27.25	21.01	21.73	336	3198	560	5	21.67	*	9
KANSL2	TG	1	0	0.4673	0.5327	0.4633	0.5367	-0.0041	0.0041	20.35	19.03	19.47	21.8	22.53	22.75	17.27	18.19	24.11	24.4	22.28	22.33	19.71	17.33	164.33	2373	493	10	3.33	4	5
TIPIN	TG	1	-1	0.388	0.612	0.37	0.63	-0.018	0.018	45.84	39.74	48.12	69.34	68.11	73.44	44.09	39.15	47.53	74.7	73.99	73.98	42.68	39.91	129.43	1728	302	8	7.67	6	4
C2orf42	TG	1	1	0.3441	0.6559	0.3784	0.6216	0.0343	-0.0343	6.02	5.72	4.98	10.86	11.46	9.54	6.89	5.55	5.32	9.1	9.88	10.2	7.81	11.14	215.63	2524	575	10	1.67	0	.
ZSCAN2	TG	1	0	0.4908	0.5092	0.4872	0.5128	-0.0036	0.0036	8.51	7.89	8.1	9.65	7.99	7.78	6.45	8.22	9.25	8.62	9.11	7.46	7.36	6.26	922.5	3756	615	3	.	0	3
OXSM	TG	1	1	0.5427	0.4573	0.5723	0.4277	0.0297	-0.0297	14.71	14.87	16.48	12.93	13.12	12.76	18.1	15.28	17.35	14.86	10.85	12.21	10.08	8.22	690	1506	460	3	1	0	.
RMND1	TG	1	1	0.3467	0.6533	0.3602	0.6398	0.0134	-0.0134	11.84	11.43	12.04	21.59	21.56	23.36	11.44	12.55	13.63	22.42	22.75	21.64	14.2	17.86	122.73	1948	450	12	1.33	0	.
PPP2R3C	TG	1	0	0.3533	0.6467	0.3384	0.6616	-0.015	0.015	14.88	14.04	12.32	24.19	25.27	26.04	12.8	11.64	13.46	24.7	26.3	23.11	22.66	18.25	104.77	1511	454	13	0.33	0	2
URGCP	TG	1	-1	0.5385	0.4615	0.5125	0.4875	-0.026	0.026	12.44	12.42	11.44	10.76	11.38	8.98	8.98	14.14	11.27	10.93	11.61	10.17	8.07	6.1	466	3571	932	6	0.67	0	2
PRPF39	TG	1	-1	0.3345	0.6655	0.3166	0.6834	-0.018	0.018	11.86	10.05	13.47	22.95	23.1	24.34	11.04	11.28	12.13	24.88	25.65	23.84	32.71	30.49	154.62	3532	670	14	8.67	*	2
NOL8	TG	1	1	0.2179	0.7821	0.234	0.766	0.0161	-0.0161	6.4	5.92	8.1	24.49	23.36	25.45	9.82	7.28	6.18	25.57	26.68	23.96	19.78	22.68	219	4075	1168	17	1.33	0	1
NRDE2	TG	1	1	0.4823	0.5177	0.5205	0.4795	0.0383	-0.0383	7.96	7.26	7.47	8.61	8.16	7.59	7.12	8.4	7.35	6.72	7.5	6.84	5.81	6.05	249.64	14008	1165	14	8.67	1	.
ATG16L1	TG	1	0	0.4873	0.5127	0.4722	0.5278	-0.015	0.015	8.82	9.65	10.48	10.8	9.4	10.26	9.25	8.91	10.38	10.68	10.27	10.94	0	0	101.33	3298	608	18	3.67	3	.
MREG	TG	1	1	0.4249	0.5751	0.447	0.553	0.0221	-0.0221	5.69	4.47	5.29	6.56	7.62	6.73	4.62	4.79	5.44	6.76	6.19	5.43	4.8	5.34	129	3148	215	5	4.67	3	.
MED9	TG	1	1	0.4381	0.5619	0.4532	0.5468	0.0151	-0.0151	11.98	12.98	14.66	17.04	16.67	17.1	10.83	12.69	15.05	15.2	15.86	15.48	9.99	12.84	220.5	2209	147	2	4.33	0	4
GPATCH1	TG	1	1	0.4154	0.5846	0.4445	0.5555	0.0291	-0.0291	4.36	4.11	4.8	6.68	6.07	5.91	4.58	4.46	4.91	5.77	6.44	5.23	4.14	4.6	139.8	3191	932	20	1	0	.
HELLS	TG	1	1	0.2913	0.7087	0.3146	0.6854	0.0233	-0.0233	12.63	12.24	16.46	34.84	30.63	35.1	16.89	12.35	11.87	30.33	28.99	30.25	20.48	26.21	114.41	3128	839	22	11	*	1
TRIM68	TG	1	1	0.4393	0.5607	0.4821	0.5179	0.0428	-0.0428	3.76	4.22	4.64	4.82	6.06	5.23	4.91	5.33	3.76	4.74	5.8	4.5	4.18	4	243	3324	486	7	2	0	3
HAUS2	TG	1	-1	0.3731	0.6269	0.3283	0.6717	-0.0448	0.0448	10.54	12.19	11.06	18.49	17.51	20.77	9.01	9.74	8.69	18.49	17.14	20.51	11.81	12.85	118	3921	236	6	8.33	3	5
THAP1	TG	1	-1	0.3135	0.6865	0.2854	0.7146	-0.0281	0.0281	5.47	6.08	4.21	11.78	12.64	10.09	4.96	3.29	3.87	11.85	8.97	9.51	6.03	5.57	214	2161	214	3	15	0	2
RBM23	TG	1	1	0.4173	0.5827	0.4404	0.5596	0.0231	-0.0231	37.11	39.03	40.04	58.21	48.91	55.11	37.14	38.56	42.49	52.81	49.1	48.28	34.23	36.96	101.54	10007	440	14	5	1	5
MTPAP	TG	1	0	0.3665	0.6335	0.3669	0.6331	0.0003	-0.0003	8.64	7.47	8.05	13.63	14.64	13.49	8.1	8.35	7.28	12.8	15.04	13.09	11.4	11.16	194.33	5560	583	9	11.33	3	3
ARMC1	TG	1	0	0.2832	0.7168	0.2777	0.7223	-0.0055	0.0055	11.53	10.58	11.45	28	28.37	28.55	12.54	10.68	10.27	29.2	30.31	27.62	14.65	16.14	141.5	3000	283	7	10.33	1	3
RFWD3	TG	1	-1	0.4212	0.5788	0.4015	0.5985	-0.0197	0.0197	30.99	29.32	32.62	41.41	42.89	43.41	30.89	28.89	28.47	42.59	44.73	44.24	29.84	28.45	193.75	4948	775	13	22.67	*	4
SHQ1	TG	1	-1	0.4082	0.5918	0.3687	0.6313	-0.0396	0.0396	17.48	17.26	18.93	25.3	26.13	26.35	17.45	17.39	13.01	27.75	26.58	27.6	11.05	15.03	157.64	2846	578	11	10.67	1	.
CENPQ	TG	1	0	0.3256	0.6744	0.3311	0.6689	0.0055	-0.0055	5	5.1	6.16	10.95	11.75	10.97	6.13	5.12	6.52	11.9	11.33	12.66	13.13	12.19	100.88	1741	269	9	12	0	6
MSL2	TG	1	0	0.3425	0.6575	0.3369	0.6631	-0.0057	0.0057	5.23	4.6	5.42	10.11	9.64	9.5	5.5	5.8	4.73	10.99	10.87	9.69	14.19	13.02	867	5186	578	2	21.67	2	.
IQCC	TG	1	1	0.4884	0.5116	0.5063	0.4937	0.0179	-0.0179	10.4	11.37	11.17	11.83	11.73	10.94	9.5	12.56	13.37	10.92	12.52	11.1	12.48	10.29	280.2	2012	467	5	.	0	.
RNF220	TG	1	0	0.4792	0.5208	0.4772	0.5228	-0.0021	0.0021	38.88	42.9	43.77	45.64	45.1	45.69	39.43	42.96	46.37	48.95	46.5	45.61	37.57	40.02	121.5	3042	567	15	5.67	4	8
RIC8B	TG	1	0	0.3538	0.6462	0.3654	0.6346	0.0116	-0.0116	3.13	3.18	3.19	5.81	5.55	5.99	3.54	3.13	3.96	5.73	6.63	6.09	5.2	6.17	168.3	5048	561	10	4.67	0	1
DHX32	TG	1	0	0.3733	0.6267	0.3702	0.6298	-0.0032	0.0032	11.39	10.67	12.35	18.55	19.42	19.81	10.22	9.85	10.99	18.2	16.96	17.69	17.39	13.18	202.91	3050	744	11	1	0	1
ARL8B	TG	1	0	0.4344	0.5656	0.4219	0.5781	-0.0125	0.0125	27.2	24.85	28.06	34.44	34.68	35.18	22.97	22.9	24.05	34.32	31.76	29.73	26.47	26.76	80.14	2933	187	7	25	5	5
NAXD	TG	1	0	0.4732	0.5268	0.4635	0.5365	-0.0097	0.0097	7.79	7.44	8.03	9.2	8.67	8.02	6.52	8.53	9.53	9.27	9.81	9.37	8.11	7.98	99	2515	330	10	1.33	0	.
CHFR	TG	1	0	0.4563	0.5437	0.4612	0.5388	0.0049	-0.0049	6.87	5.81	6.71	7.2	8.48	7.41	5.78	6.1	8.44	8.54	8.36	6.85	7.39	9.14	115.24	11228	653	18	1.67	1	3
NEIL3	TG	1	0	0.3641	0.6359	0.364	0.636	-0.0002	0.0002	7.63	6.75	8.12	12.75	13.28	13.27	7.97	7.26	7.38	13.64	12.82	13.04	17.14	12.05	181.8	2363	606	10	2	5	.
RCOR3	TG	1	0	0.2803	0.7197	0.2678	0.7322	-0.0125	0.0125	4.54	5.46	4.96	12.22	13.34	12.83	6.19	4.52	3.96	13.19	14.04	12.87	13.23	13.75	138.5	4474	554	12	10	0	0
UBE2W	TG	1	0	0.3032	0.6968	0.2991	0.7009	-0.004	0.004	4.13	4.52	4.95	10.75	9.99	10.53	4.82	4.7	4.27	11.25	10.44	10.61	7.59	8.79	76	8379	152	6	38	6	3
TBC1D23	TG	1	0	0.3021	0.6979	0.3023	0.6977	0.0002	-0.0002	6.46	5.75	7.04	14.91	14.36	15.2	8.43	6.11	5.07	15.43	15.25	14.56	9.18	12.43	110.53	3697	700	19	9	1	1
BRF2	TG	1	1	0.5286	0.4714	0.5452	0.4548	0.0166	-0.0166	10.31	9.37	11.24	9.62	9.66	8.28	9.51	11.7	13.65	9.36	9.56	10.16	6.32	7.55	315	2560	420	4	1.33	0	6
UEVLD	TG	1	0	0.3035	0.6965	0.3001	0.6999	-0.0033	0.0033	3.67	3.62	3.64	8.83	8.23	8.02	4.04	3.32	2.33	7.33	7.65	7.62	7.08	3.53	118	4207	472	12	1	0	0
FBXW7	TG	1	1	0.3142	0.6858	0.3278	0.6722	0.0136	-0.0136	2.73	2.25	3.85	7.26	6.22	5.81	3.44	2.63	2.92	5.65	7.06	5.72	6.57	6.79	193.09	5639	708	14	7.67	0	1
BRIX1	TG	1	0	0.335	0.665	0.3393	0.6607	0.0043	-0.0043	56.74	50.53	57.99	113.63	106.84	107.53	58.39	49.44	66.47	116.12	115.17	108.12	58.81	63.94	106.2	1591	354	10	1.33	*	4
C9orf72	TG	1	-1	0.3464	0.6536	0.2939	0.7061	-0.0525	0.0525	3.43	3.11	2.92	6.21	5.79	5.86	3.92	3.2	2.09	7.5	7.64	6.99	10.82	9.42	144.6	3231	482	11	6.67	0	.
RIOK2	TG	1	1	0.3156	0.6844	0.3642	0.6358	0.0486	-0.0486	11.18	9.27	13.24	24.48	26.3	22.28	14.93	12.38	16.2	25.74	26.63	23.6	13.86	15.61	165.9	3909	553	10	1.33	1	4
C5orf22	TG	1	1	0.3112	0.6888	0.3245	0.6755	0.0133	-0.0133	11.41	10.57	11.79	24.07	25.23	25.46	11.81	10.95	10.65	23.06	23.26	23.24	13.48	13.44	147.67	3572	443	9	9.33	*	7
RSBN1	TG	1	-1	0.3685	0.6315	0.3337	0.6663	-0.0349	0.0349	4.48	4.8	4.55	7.43	8.51	7.77	5.24	3.04	3.7	7.29	8.89	7.73	5.58	5.52	344.14	6621	803	7	38	4	.
LRIF1	TG	1	-1	0.2718	0.7282	0.2364	0.7636	-0.0354	0.0354	4.16	4.17	4.15	10.48	11.55	11.39	3.95	3.79	3.88	11.6	13.03	12.91	12.41	8.85	577.5	3313	770	4	9	7	3
DDX28	TG	1	1	0.5467	0.4533	0.5867	0.4133	0.04	-0.04	13.94	16.6	14.88	12.39	12.16	13.11	14.16	16.83	17.25	11.65	11.29	11.04	6.84	7.6	1623	2317	541	1	.	0	2
WDR33	TG	1	-1	0.5871	0.4129	0.5516	0.4484	-0.0354	0.0354	27.05	25.1	29.43	20.06	19.56	17.76	27.27	26.68	20.83	21.23	20.81	18.75	20.02	25.31	191	9490	1337	22	10.33	1	6
DCP1A	TG	1	0	0.3619	0.6381	0.3588	0.6412	-0.0031	0.0031	9.16	8.6	8.83	16.34	15.64	14.89	10.25	9.04	5.25	14.58	16.37	12.89	14.39	12.12	174.9	5926	583	10	44.67	*	3
HJURP	TG	1	0	0.456	0.544	0.4389	0.5611	-0.0171	0.0171	16.13	15.36	17.13	19.14	20.52	18.36	17.12	15.4	15.23	20.13	20.59	20.33	17.85	17.5	249.67	3157	749	9	2.67	6	3
PDP1	TG	1	0	0.3493	0.6507	0.3352	0.6648	-0.0142	0.0142	2.74	2.7	3.68	5.58	5.28	6.13	4.18	2.36	1.82	4.52	6.52	5.55	5.91	6.64	1614	4210	538	2	.	1	.
EAPP	TG	1	0	0.3777	0.6223	0.3786	0.6214	0.0008	-0.0008	22.68	22.2	22.15	36.6	36.69	37.13	19.97	20.65	28.35	36.64	37.48	39.11	25.61	23.14	143	1303	286	6	1.67	5	3
CENPN	TG	1	-1	0.3278	0.6722	0.305	0.695	-0.0228	0.0228	25.69	24.24	28.2	51.94	52.64	55.62	20.9	24.89	24.27	52.48	55.64	51.52	30.03	31.24	102	3928	340	11	.	3	7
EAF2	TG	1	-1	0.3701	0.6299	0.3202	0.6798	-0.05	0.05	4.01	3.07	2.89	5.27	5.42	6.26	2.69	2.15	3.49	5.79	5.75	6.16	4.27	2.97	130.5	998	261	6	0.33	0	.
MCM10	TG	1	0	0.3436	0.6564	0.3411	0.6589	-0.0025	0.0025	25.39	21.08	23.16	44.89	42.65	45.52	25.6	24.77	17.53	44.6	45.21	41.38	26.35	26.44	138.16	4549	875	20	32.33	7	1
YOD1	TG	1	0	0.2305	0.7695	0.2357	0.7643	0.0052	-0.0052	4.14	3.96	6.49	16.49	16.21	15.98	5.24	4.96	4.4	15.52	16.08	15.72	9.09	13.29	523.5	6396	349	2	59.67	3	1
MARK1	TG	1	-1	0.342	0.658	0.3031	0.6969	-0.0389	0.0389	4.78	4.39	4.77	9.14	9.18	8.5	5.24	3.92	3.49	9.46	9.71	9.92	5.72	7.31	132.67	5370	796	18	3.67	0	1
MYNN	TG	1	1	0.3663	0.6337	0.3794	0.6206	0.0132	-0.0132	6.18	5.9	6.57	11.22	10.88	10.16	7.3	6.65	7.45	11.11	13.1	10.78	10.17	9.72	261.86	4969	611	8	5.33	0	1
ERRFI1	TG	1	0	0.3644	0.6356	0.3659	0.6341	0.0015	-0.0015	8.09	7.45	9.33	14.01	14.86	14.5	8.18	7.83	9.26	14.87	13.76	15.16	9.64	8.31	463	3097	463	4	11.33	1	.
FBXO42	TG	1	-1	0.4668	0.5332	0.4418	0.5582	-0.0249	0.0249	9.81	9.15	10.37	9.83	11.93	11.75	9.78	10.38	8.93	13.11	11.11	12.53	10.22	9.71	239.33	6227	718	10	5.33	0	1
MIOS	TG	1	0	0.3522	0.6478	0.3469	0.6531	-0.0052	0.0052	7.12	7.01	8.29	13.81	14.06	13.37	7.95	6.84	7.87	13.75	15.18	13.75	12.35	10.66	262.8	4877	876	13	1.67	0	1
ZFAND6	TG	1	-1	0.3642	0.6358	0.3396	0.6604	-0.0245	0.0245	28.59	25.95	26.37	49.19	45.34	46.74	26.91	25.32	26.58	51.5	50.02	51.72	34.67	36.01	125.4	1706	209	7	9.67	4	3
ASNSD1	TG	1	-1	0.3055	0.6945	0.2853	0.7147	-0.0202	0.0202	25.78	25.76	24.9	58.88	57.1	57.8	23.91	24.09	22.72	60.68	58.25	58.28	40.38	35.06	644	2411	644	6	1	0	5
MRPL50	TG	1	0	0.3454	0.6546	0.3381	0.6619	-0.0073	0.0073	10.1	8.66	10.16	19.05	17.53	18.21	8.88	8.43	10.52	17.9	18.23	18.33	10.39	12.37	238.5	3336	159	2	10.33	3	4
EXOC6	TG	1	1	0.3125	0.6875	0.3314	0.6686	0.0189	-0.0189	7.36	6.95	7.26	16.31	15.3	15.82	7.81	6.91	5.74	13.64	14.23	13.4	8.7	10.37	109.77	3564	805	22	2.67	0	.
SHLD2	TG	1	0	0.3534	0.6466	0.3578	0.6422	0.0044	-0.0044	12.81	16.1	12.3	25.16	24.88	25.36	12.16	14.14	9.92	21.45	23.13	20.4	16.6	20.07	339.38	3601	905	10	2	0	.
ING3	TG	1	0	0.3218	0.6782	0.3232	0.6768	0.0014	-0.0014	6.37	8	8.13	14.48	17.09	15.85	8.35	6.62	8.38	16.17	17.3	15.41	12.16	10.89	104.75	3749	419	12	5.67	0	7
PLEKHA3	TG	1	1	0.3094	0.6906	0.3249	0.6751	0.0155	-0.0155	4.26	4.39	4.06	9.73	10.15	8.5	4.13	5.52	4.87	9.58	11.37	9.23	6.63	7.34	112.88	13892	301	8	13	0	3
GPCPD1	TG	1	-1	0.3465	0.6535	0.2905	0.7095	-0.056	0.056	5.17	3.75	4.93	8.28	9.99	7.85	4.25	3.36	3.49	8.89	8.41	9.8	8.26	6.26	106.26	5434	673	20	6.33	0	.
TUFT1	TG	1	0	0.4316	0.5684	0.4369	0.5631	0.0053	-0.0053	5.57	5.74	6.47	8.17	7.77	7.48	5.37	6.38	7.04	8.17	8.2	7.86	4.88	3.79	90.23	3107	391	13	2.33	1	5
OTUD7B	TG	1	1	0.3521	0.6479	0.3699	0.6301	0.0178	-0.0178	5.95	5.56	6.39	11.3	11.84	9.79	6.51	5.96	5.22	10.3	10.45	9.4	10.03	7.22	230.18	8922	844	12	19	0	1
MRPL1	TG	1	-1	0.3552	0.6448	0.3239	0.6761	-0.0312	0.0312	28.88	21.53	26.56	45.15	50.77	43.82	24.25	20.77	24.06	45.66	50.11	48.4	24.95	20.34	108.67	1175	326	9	1	0	.
CDC42SE2	TG	1	-1	0.3379	0.6621	0.3166	0.6834	-0.0214	0.0214	4.54	3.87	5.5	8.8	9.56	8.9	4.14	4.28	4.67	9.57	9.53	9.15	8.33	7.23	85	4404	85	5	17.33	7	1
CCNL1	TG	1	1	0.3937	0.6063	0.4248	0.5752	0.0311	-0.0311	10.99	8.8	11.97	15.61	18.37	14.93	10.81	11.19	11.5	15.68	15.73	13.96	34.03	31.14	143.73	2322	527	11	8.33	2	.
RARS2	TG	1	1	0.3719	0.6281	0.3872	0.6128	0.0153	-0.0153	17.54	17.78	16.06	27.65	29.45	29.67	17.12	19.3	19.64	29.48	29.09	30.16	17.02	23.64	86.85	2242	579	20	1.67	0	.
NKIRAS1	TG	1	-1	0.3151	0.6849	0.2774	0.7226	-0.0377	0.0377	13.06	12.63	15.28	29.37	28.44	31.22	9.09	10.58	13.42	29.61	26.39	30.2	23.29	18.53	193	4069	193	5	6.33	6	3
C12orf4	TG	1	0	0.3196	0.6804	0.3212	0.6788	0.0016	-0.0016	8.24	7.96	7.99	16.93	16.92	17.66	7.4	8.12	6.01	14.88	16.28	14.34	10.06	8.77	127.62	3817	553	14	4.67	0	4
TIGAR	TG	1	0	0.365	0.635	0.351	0.649	-0.014	0.014	12.68	10.57	10.08	19.29	18.7	19.99	12.48	10.03	11.1	20.36	21.91	19.89	14.37	15.75	135.5	8209	271	6	13.33	1	.
INTS12	TG	1	0	0.3856	0.6144	0.3712	0.6288	-0.0144	0.0144	11.67	11	11.08	18.49	18.02	17.26	10.61	10.77	11.58	19.12	17.14	19.57	16.33	12.21	231.5	1718	463	8	1	0	2
MRPL47	TG	1	0	0.4045	0.5955	0.388	0.612	-0.0165	0.0165	42.21	43.33	39.6	60.26	61.02	62.91	37.74	32	47.67	62.94	58.36	63.87	30.3	33.69	107.57	1354	251	7	1	7	8
SCYL3	TG	1	0	0.3982	0.6018	0.4101	0.5899	0.0119	-0.0119	3.54	3.47	3.93	5.54	5.58	5.43	3.55	3.99	3.65	5.39	5.4	5.31	7.16	5.39	172.25	6308	689	13	2	1	.
SMURF1	TG	1	0	0.4407	0.5593	0.4426	0.5574	0.0019	-0.0019	5.28	4.81	5.63	6.82	6.71	6.41	5.46	5.26	4.61	6.89	6.32	6.1	6	6.13	122	5668	732	18	2	0	.
NFKBIA	TG	1	0	0.4613	0.5387	0.4718	0.5282	0.0105	-0.0105	10.16	10.24	11.29	12.48	12.53	12	9.01	9.96	13.72	11.21	12.26	13.13	9.37	8.16	159	1559	318	6	4.33	5	.
RIPK4	TG	1	1	0.4893	0.5107	0.5338	0.4662	0.0445	-0.0445	4.81	4.8	5.36	4.73	5.14	5.75	4.42	5.68	6.2	4.8	4.29	5.15	4.08	4.22	294.38	3831	785	8	2.33	0	.
DCUN1D1	TG	1	0	0.2597	0.7403	0.2464	0.7536	-0.0133	0.0133	7.47	4.21	5.44	16.24	15.99	16.59	6.29	6.19	3.85	18.84	15.04	16.04	10.8	10.05	111.43	7849	260	7	10.67	1	.
HACE1	TG	1	.	0.2938	0.7062	0.3012	0.6988	.	.	2.84	2.68	3.4	6.89	7.54	7.03	3.34	3.07	2.87	6.58	7.29	7.67	13.85	10.33	113.75	4575	910	24	3.67	1	.
NUFIP2	TG	1	0	0.2306	0.7694	0.241	0.759	0.0104	-0.0104	11.16	9.61	10.33	33.71	36.36	33.69	13.15	9.7	6.37	31.11	30.23	30.66	28.38	34.55	522	10877	696	4	120.7	*	2
ZNF398	TG	1	1	0.4257	0.5743	0.4392	0.5608	0.0135	-0.0135	8.28	7.27	8.76	11.33	10.66	10.81	8.75	9.07	8.65	11.22	11.76	10.83	8.64	10.82	321.5	5460	643	6	9.33	0	1
VPS18	TG	1	1	0.5821	0.4179	0.6078	0.3922	0.0258	-0.0258	13.65	14.59	14.9	10.35	10.56	10.08	12.72	15.65	17.61	9.6	9.55	10.53	4.56	6.52	584.4	3875	974	5	0.33	0	.
ZBTB2	TG	1	1	0.314	0.686	0.3404	0.6596	0.0264	-0.0264	7.12	6.18	8.24	15.28	16.53	15.23	9.01	8.53	8.72	16.99	17.3	16.59	11.39	9.05	772.5	3103	515	3	28	*	.
PHF12	TG	1	1	0.4112	0.5888	0.4481	0.5519	0.0369	-0.0369	10.8	9.76	11.54	14.38	15.85	15.72	11.06	12.07	10.5	13.09	14.85	13.47	11.9	10.39	201	4506	1005	15	.	3	1
DTX2	TG	1	-1	0.5227	0.4773	0.4861	0.5139	-0.0366	0.0366	4.46	5.32	4.42	4.23	4.33	4.41	3.99	4.83	4.92	4.49	5.5	4.53	0	0	207.67	2641	623	11	.	0	.
RDH14	TG	1	1	0.6024	0.3976	0.6219	0.3781	0.0196	-0.0196	21.85	19.68	21.85	11.68	16.21	13.94	20.72	19.06	22.33	12.69	13.61	11.46	21.65	18.77	505.5	1560	337	2	3.33	0	.
ZSWIM6	TG	1	-1	0.3785	0.6215	0.3553	0.6447	-0.0232	0.0232	4.35	4.41	5.62	7.67	7.67	8.25	5.03	4.44	4.08	7.89	8.34	8.37	5.64	6.23	260.57	5518	1216	14	15.33	8	.
KIAA1586	TG	1	-1	0.2534	0.7466	0.22	0.78	-0.0334	0.0334	4.15	3.73	5.09	13.92	11.96	12.35	4.9	2.79	2.8	11.36	13.08	12.76	10.93	12.9	591	2789	788	4	2.67	0	2
ZNF317	TG	1	0	0.4156	0.5844	0.4109	0.5891	-0.0047	0.0047	9.76	9.12	11.03	12.97	15.48	13.61	10.48	11.55	10.51	15.1	16.69	14.86	9.46	10.51	298	4056	596	7	8.67	0	1
USP37	TG	1	0	0.2702	0.7298	0.2751	0.7249	0.0049	-0.0049	3.15	3.14	4.03	8.87	10.03	8.95	5.26	3.56	1.89	8.7	10.56	8.97	9.9	7.37	127.83	8022	980	26	52.33	4	1
DDX55	TG	1	0	0.3986	0.6014	0.4066	0.5934	0.008	-0.008	19.1	16.8	19.62	29.72	28.6	25.47	18.8	20.96	20.2	31.55	28.26	27.7	20.39	22.3	128.79	2656	601	14	4	1	5
CWC22	TG	1	1	0.1878	0.8122	0.2099	0.7901	0.0221	-0.0221	4.71	4.4	4.78	20.31	19.63	20.15	7.64	5.47	3.4	21.09	20.47	20.56	11.83	15.31	143.53	3524	909	20	2.67	1	1
MIER1	TG	1	0	0.253	0.747	0.2419	0.7581	-0.0111	0.0111	9.04	8.19	9.55	27.63	25.57	25.91	11.52	7.56	6.92	27.61	29.22	24.67	18.72	20.96	121.29	5456	566	14	55	*	5
METTL14	TG	1	0	0.2975	0.7025	0.2995	0.7005	0.002	-0.002	7.42	6.62	8.92	20.27	16.52	17.42	8.99	8.49	6.59	18.42	18.54	19.32	13.7	13.96	124.64	6642	457	11	11.33	2	.
NCOA5	TG	1	0	0.4438	0.5562	0.4421	0.5579	-0.0017	0.0017	21.43	20.93	23.4	30.21	27.56	24.66	23.5	22.57	18.56	28.02	28.78	24.76	14.74	14.86	248.57	3224	580	8	2	7	3
PPM1A	TG	1	0	0.3124	0.6876	0.3093	0.6907	-0.0031	0.0031	7.52	6.83	9	16.58	17.69	17.15	9.16	6.67	8.18	17.89	19.53	16.18	13.7	13.37	229.8	8231	383	6	14.67	4	2
ZNFX1	TG	1	1	0.3986	0.6014	0.4241	0.5759	0.0255	-0.0255	15.9	13.46	16.36	23.76	21.78	23.44	15	17.56	17.23	22.61	22.66	22.34	9.8	13.74	442.85	7209	1919	14	4	5	.
MTMR3	TG	1	-1	0.4801	0.5199	0.4554	0.5446	-0.0247	0.0247	8.93	8.35	10.59	9.75	11.25	9.18	9.08	8.98	6.67	10.02	10.11	9.45	9.54	8.44	199.83	8987	1199	20	10.33	1	1
CRY2	TG	1	1	0.5037	0.4963	0.518	0.482	0.0143	-0.0143	3.86	4.54	4.04	3.94	4.17	4.14	3.79	4.59	4.04	3.75	4.19	3.62	3.33	3.76	162	4131	594	12	2.67	0	.
KDM6A	TG	1	0	0.4324	0.5676	0.421	0.579	-0.0114	0.0114	7.97	7.05	8.22	10.13	10.32	10.06	8.99	7.71	6.39	10.14	11.32	10.28	11.94	9.91	145.4	6094	1454	30	10.33	4	.
DMTF1	TG	1	1	0.2577	0.7423	0.2739	0.7261	0.0162	-0.0162	6.02	5.37	7.22	18.18	17.92	17.52	8.17	6.66	6.47	18.96	17.88	19.6	26.65	22.12	142.69	3702	761	18	5.33	0	.
CCNB1IP1	TG	1	0	0.3814	0.6186	0.3641	0.6359	-0.0173	0.0173	32.94	29.75	31.56	52.87	51.8	48.17	28.65	27.09	37.07	55.57	51.55	54.97	78.41	62.17	278	1470	278	7	1	0	4
ZNF410	TG	1	0	0.4116	0.5884	0.4114	0.5886	-0.0002	0.0002	18.24	18.62	18.76	27.59	27.07	24.87	15.88	17.82	17.23	25.49	24.04	23.35	20.59	14.76	130.64	2623	479	12	2	0	3
PTBP2	TG	1	-1	0.3815	0.6185	0.3594	0.6406	-0.0221	0.0221	10.87	10.88	9.48	17.68	18.61	14.33	10.15	9.01	7.2	15.19	17.04	14.77	10.87	13.45	114	3321	532	14	17.33	4	1
ZBED5	TG	1	0	0.3378	0.6622	0.344	0.656	0.0062	-0.0062	9.6	9.2	11.55	19.89	21.19	18.42	11	10.32	7.07	16.99	19.92	17.25	19.37	18.82	2082	2687	694	3	.	0	1
RPRD1B	TG	1	1	0.3894	0.6106	0.4044	0.5956	0.015	-0.015	14.92	14.65	14.22	24.07	21.61	22.98	16.02	16.78	13.16	24.93	20.83	21.94	20.1	16.31	140.14	3672	327	7	16.33	*	5
ZNF77	TG	1	0	0.4604	0.5396	0.4618	0.5382	0.0014	-0.0014	3.47	3.11	3.83	3.9	4.04	4.27	3.18	3.78	3.71	3.91	4.37	4.15	4.81	4.57	409.5	2040	546	4	2	0	1
INIP	TG	1	0	0.346	0.654	0.3305	0.6695	-0.0155	0.0155	9.37	7.99	8.97	16.37	17.34	16.06	7.8	9.43	9.37	18.04	18.24	17.6	14.01	11.71	78.75	4114	105	5	11.67	2	.
RAB18	TG	1	-1	0.2988	0.7012	0.2706	0.7294	-0.0282	0.0282	13.18	14.99	12.63	31.27	35.25	29.22	15.32	10.2	12.95	31.71	34.18	37.77	20.47	23.02	88.71	4875	207	7	12.67	7	4
TRIM39	TG	1	-1	0.4246	0.5754	0.3831	0.6169	-0.0416	0.0416	5.5	4.51	6.18	7.63	7.37	6.93	3.53	5.19	4.86	7.29	7.67	6.89	6.66	6	244.5	3166	489	8	1	0	.
ZFYVE1	TG	1	1	0.4741	0.5259	0.4989	0.5011	0.0248	-0.0248	4.06	4.01	4.9	5.13	4	5.27	4.18	4.81	4.49	4.7	4.67	4.17	3.41	3.09	212.18	4380	778	12	3	0	1
GPBP1L1	TG	1	0	0.4181	0.5819	0.412	0.588	-0.0061	0.0061	21.65	19.15	24.46	30.96	28.72	31.15	21.53	20.7	26.13	32.4	33.08	32.06	32.97	34.46	142.5	3641	475	13	14	*	3
ZNF500	TG	1	-1	0.567	0.433	0.5415	0.4585	-0.0255	0.0255	5.06	6.18	5.99	4.53	4.35	4.28	5.69	5.96	5.27	4.7	4.96	4.67	4.67	5.54	288.6	5824	481	6	0.33	1	.
AVPI1	TG	1	-1	0.4488	0.5512	0.4064	0.5936	-0.0423	0.0423	4.5	5.43	5.4	5.87	6.12	6.83	4.02	4.84	5.59	7.32	6.18	7.6	4.68	4.31	222	1375	148	3	0.67	0	4
RINT1	TG	1	-1	0.3787	0.6213	0.3612	0.6388	-0.0175	0.0175	13.91	13.52	14.37	24.24	22.09	22.26	15.2	12.59	12.53	23.32	24.44	23.56	14.58	12.25	158.6	2860	793	15	2.33	0	3
LAMTOR3	TG	1	-1	0.3134	0.6866	0.2919	0.7081	-0.0215	0.0215	18.48	16.51	19.83	41.04	37.49	41.58	16.05	14.89	19.81	41.29	39.58	42.22	20.41	25.55	62.5	4163	125	7	14	4	6
SPHK1	TG	1	1	0.568	0.432	0.5973	0.4027	0.0293	-0.0293	5.81	6.93	6.97	4.97	5.18	4.83	5.08	6.58	9.65	4.6	4.2	5.56	2.69	2.49	231	1816	385	6	.	0	.
HEATR6	TG	1	-1	0.53	0.47	0.5077	0.4923	-0.0223	0.0223	16.79	13.27	15.94	12.56	14.85	13.38	14.56	13.84	15.06	14.84	12.82	14.49	14.42	12.91	177.3	6108	1182	20	4.33	0	1
NSUN3	TG	1	1	0.2817	0.7183	0.3209	0.6791	0.0393	-0.0393	3.15	3	3.26	7.77	8.88	7.35	4.44	3.17	3.15	7.59	7.98	7.21	5.77	4.88	170.5	6431	341	6	11.33	0	.
GPATCH3	TG	1	0	0.4922	0.5078	0.4957	0.5043	0.0036	-0.0036	11.63	12.43	11.38	12.04	13.48	11.05	9.11	12.98	14.16	12.58	12.55	11.75	4.15	7.41	225.43	2125	526	7	0.67	0	5
FKBPL	TG	1	0	0.463	0.537	0.4629	0.5371	-0.0001	0.0001	12.43	12.93	11.94	14.72	13.25	15.3	10.64	11.31	15.91	13.63	13.69	16.61	0	0	1050	1342	350	2	.	0	.
FIGNL1	TG	1	-1	0.3448	0.6552	0.3166	0.6834	-0.0282	0.0282	11.56	10.68	13.9	23.17	22.18	23.32	11.82	10.93	9.34	23.4	23.01	22.87	20.2	21.65	2025	3930	675	4	.	3	.
RRAGC	TG	1	0	0.3688	0.6312	0.3603	0.6397	-0.0086	0.0086	13.23	12.63	13.92	23.98	21.79	22.31	12.92	12.35	13.53	23.42	22.93	22.52	11.29	12.36	171.43	2681	400	7	8.33	4	1
RBSN	TG	1	0	0.3949	0.6051	0.3935	0.6065	-0.0014	0.0014	8.17	8.02	8.89	13.09	13.22	12.13	8.13	9.35	7.8	12.42	13.67	12.87	10.73	11.06	214.09	6678	785	14	18	1	.
TFB2M	TG	1	-1	0.4465	0.5535	0.4121	0.5879	-0.0343	0.0343	13.38	10.95	12	14.81	14.69	15.53	10.62	10.98	13.31	17.05	15.85	16.89	6.69	9.47	148.88	1784	397	8	2.33	2	.
NOC3L	TG	1	-1	0.324	0.676	0.3	0.7	-0.024	0.024	15.61	15.04	17.12	33.32	32.95	33.37	16.21	12.59	12.32	32.55	33.2	30.19	23.32	25.05	114.43	3455	801	21	7	5	3
RNF25	TG	1	0	0.462	0.538	0.464	0.536	0.002	-0.002	23.23	26.64	22.69	27.86	28.33	28.3	21.01	26.18	27.39	28.38	28.02	29.73	11.97	13.87	138	1477	460	10	0.67	0	2
COP1	TG	1	0	0.3832	0.6168	0.3853	0.6147	0.0021	-0.0021	17.51	13.93	19.35	29.4	26.35	26.02	14.67	19.1	19.26	27.65	28.61	28.36	22.12	20.64	109.8	2826	732	20	1.33	3	.
AKTIP	TG	1	-1	0.4378	0.5622	0.3797	0.6203	-0.0581	0.0581	5.73	6.41	6.51	7.58	8.46	7.91	5.8	4.93	5.05	8.86	7.93	8.98	10.06	9.19	97.67	2384	293	10	2	0	.
KLHL25	TG	1	1	0.509	0.491	0.5666	0.4334	0.0576	-0.0576	4.65	4.82	5.7	5.64	4.68	4.31	4.18	5.83	5.85	4.15	4.29	3.69	3.31	3.53	1770	3650	590	3	.	0	.
GZF1	TG	1	0	0.3898	0.6102	0.3812	0.6188	-0.0086	0.0086	8.02	5.88	5.38	9.6	10.28	10.29	6.58	7.23	6.52	9.85	10.8	12.37	7.75	8.09	427.2	4834	712	6	5.67	0	.
ACTR6	TG	1	0	0.4014	0.5986	0.3935	0.6065	-0.0079	0.0079	26.53	23.88	30.12	40.33	37.74	42.03	25.82	24.09	28.86	39.95	40.71	40.75	24.26	26.27	108.27	1737	397	11	3.67	9	4
ACBD3	TG	1	0	0.2865	0.7135	0.2835	0.7165	-0.003	0.003	27.94	25.42	28.67	68.92	68.67	66.7	34.51	27.75	22.65	71.25	71.73	71.65	38.95	51.06	198.38	3584	529	8	38.33	*	6
ZNF574	TG	1	1	0.5011	0.4989	0.5197	0.4803	0.0186	-0.0186	8.25	8.71	7.97	8.2	8.53	8.08	8.34	10.22	9.72	8.36	9.18	8.59	3.82	6.22	2691	3087	897	2	.	0	5
S100PBP	TG	1	-1	0.454	0.546	0.4286	0.5714	-0.0254	0.0254	16.06	15.08	16.11	19.31	18.98	18.54	14.66	14.92	11.3	18.08	20.52	15.89	28.85	24.63	245.4	4220	409	7	10	*	3
IPPK	TG	1	0	0.452	0.548	0.4464	0.5536	-0.0056	0.0056	9.62	9.49	9.56	12.27	11.28	11.2	9.77	9.09	9.14	10.99	12.09	11.63	8.47	8.97	113.54	4268	492	13	2	2	.
AEN	TG	1	0	0.4774	0.5226	0.4899	0.5101	0.0125	-0.0125	24.97	26.7	26.5	29.27	27.92	28.39	26.16	30.59	36.02	32.14	32.25	32.23	38.71	45.81	326	3072	326	4	10.67	3	6
RBM15	TG	1	0	0.3957	0.6043	0.3856	0.6144	-0.0101	0.0101	5.89	5.18	7.14	8.97	9.93	8.93	7.13	5.53	5.25	8.93	10.13	9.48	9.48	12.51	1467	3373	978	3	2.67	2	.
GINS3	TG	1	0	0.4043	0.5957	0.3943	0.6057	-0.01	0.01	19.19	20.17	19.3	29.18	29.89	27.39	18.91	18.92	21.85	30.64	31.06	29.98	20.47	18.76	217	2200	217	3	6.67	0	3
DDX31	TG	1	0	0.5014	0.4986	0.4882	0.5118	-0.0132	0.0132	7.91	7.24	8.08	8.08	8.15	6.89	7.43	8.38	8.36	8.32	8.89	8.13	5.17	6.85	112.05	4159	747	20	1.33	0	1
RNF38	TG	1	0	0.2716	0.7284	0.2697	0.7303	-0.002	0.002	4.34	4.39	5.06	12.49	12.11	12.38	5.61	5.12	3.99	13.06	13.32	13.49	8.33	9.93	129	5061	516	12	31	8	1
DCLRE1B	TG	1	-1	0.4422	0.5578	0.4159	0.5841	-0.0263	0.0263	12.29	12.3	13.12	15.65	16.95	14.96	12.21	12.34	11.48	16.34	17.5	16.75	13.69	11.24	399.75	3755	533	4	5.33	5	.
ARMCX5	TG	1	0	0.3898	0.6102	0.3913	0.6087	0.0015	-0.0015	9.55	8.83	8.81	13.96	14.27	14.32	10.02	8.37	9.09	13.5	14.3	14.96	11.9	9.98	1677	2772	559	4	.	1	.
PAPOLG	TG	1	0	0.3467	0.6533	0.3351	0.6649	-0.0116	0.0116	4.6	3.83	5.23	8.58	8.82	8.34	4.91	4.54	3.97	9.23	9.08	8.3	7.31	7.48	100.5	7348	737	22	16.67	8	.
CCDC71	TG	1	1	0.508	0.492	0.5284	0.4716	0.0204	-0.0204	18.62	19.85	18.69	18.87	18.12	18.36	17.37	20.39	24.9	18.99	17.97	18.95	13.53	11.91	1404	1791	468	2	.	0	.
GPBP1	TG	1	0	0.3201	0.6799	0.3325	0.6675	0.0124	-0.0124	21.92	19.87	24.13	46.23	46.88	46.92	26.39	21.56	26.29	50.37	51.12	47.55	42.12	47.06	142.2	4506	474	12	8.33	0	4
RSRC2	TG	1	0	0.2434	0.7566	0.2421	0.7579	-0.0013	0.0013	18.66	17.5	20.64	53.83	63.74	58.95	22.11	18.13	18.44	60.28	65.87	57.56	51.18	57.14	130.5	3461	435	10	17.67	*	5
ANKRA2	TG	1	-1	0.438	0.562	0.4008	0.5992	-0.0372	0.0372	6.55	4.06	4.85	6.39	6.79	6.64	5.12	4.14	3.9	5.57	7.06	7.05	8.53	8.01	117.75	2161	314	9	1	1	0
COA7	TG	1	1	0.3171	0.6829	0.337	0.663	0.0199	-0.0199	21.38	19.07	19.75	46.52	41.85	41.28	20.12	20.76	20.33	42.69	40.39	37.33	19.69	23.05	232	3988	232	3	25.33	0	.
BRD9	TG	1	0	0.4615	0.5385	0.474	0.526	0.0125	-0.0125	11.61	13.46	13.8	15.83	15.29	14.23	11.24	14.65	13.94	14.88	14.75	14.56	13.71	14	112.13	2665	598	16	1	6	.
AUNIP	TG	1	0	0.3846	0.6154	0.3746	0.6254	-0.01	0.01	13.66	13.78	14.25	23	20.96	22.74	12.43	13.42	13.48	22.38	22.33	20.95	16.55	16.16	358	2161	358	3	3	0	.
MIS12	TG	1	0	0.3578	0.6422	0.362	0.638	0.0042	-0.0042	12.28	10.72	13.56	21.47	21.93	22.2	11.24	10.96	13.18	20.41	21.29	20.64	21.65	21.13	618	2502	206	3	.	1	4
DDX50	TG	1	1	0.3385	0.6615	0.3704	0.6296	0.0319	-0.0319	22.08	20.13	23.03	42.12	41.41	43.97	22.06	21.89	27.2	38.72	42.06	40.15	34	30.73	147.6	2501	738	15	1	0	1
SPATA5L1	TG	1	-1	0.5177	0.4823	0.4926	0.5074	-0.0251	0.0251	9.52	11.39	9.77	9.52	8.97	10.09	8.04	11.05	10.37	9.96	10.37	10.02	5.14	6.37	282.75	2561	754	8	1	2	2
C7orf26	TG	1	1	0.5365	0.4635	0.5588	0.4412	0.0223	-0.0223	12.06	13.99	13.07	9.65	13.26	10.87	12.54	16.02	14.53	10.72	12.16	11.14	8.56	7.36	225	2178	450	6	1	0	2
FASTKD3	TG	1	1	0.4039	0.5961	0.4272	0.5728	0.0233	-0.0233	7.68	7.95	9.14	11.2	12.8	12.55	9.02	6.74	9.8	12.18	10.44	11.63	8.79	8.73	331.5	2431	663	7	3	1	.
C2orf49	TG	1	0	0.3432	0.6568	0.3338	0.6662	-0.0093	0.0093	9.98	9.3	9.39	17.75	17.65	19.48	10.54	8.7	8.66	18.97	18.29	18.41	11.11	15.37	174.75	4587	233	4	23.33	5	.
DSCC1	TG	1	-1	0.3766	0.6234	0.3516	0.6484	-0.025	0.025	15.02	14.3	18.39	27.39	24.02	27.56	14.02	12.81	15.66	26.18	25.07	27.1	17.55	17.11	131.33	2198	394	9	7.33	5	1
CHAC1	TG	1	1	0.474	0.526	0.5397	0.4603	0.0656	-0.0656	6.56	6.59	4.64	6.58	6.61	6.55	6.77	6.42	6.67	5.98	5.48	5.48	32.49	4.41	223	1520	223	3	2	0	5
TAF1D	TG	1	0	0.3471	0.6529	0.344	0.656	-0.0032	0.0032	28.42	26.58	32.66	56.94	56.33	51.58	26.27	25.66	34.19	54.12	56.89	53.25	66.79	59.88	167.4	1632	279	6	1.67	4	1
NDUFAF5	TG	1	0	0.3957	0.6043	0.3796	0.6204	-0.0161	0.0161	11.57	12.94	11.89	19.13	18.45	18	12.11	11.23	13.8	18.62	20.86	21.2	12.53	11.84	94.36	5449	346	11	1.33	0	.
ZSCAN5A	TG	1	1	0.4092	0.5908	0.4494	0.5506	0.0402	-0.0402	3.51	2.71	3.34	4.9	4.25	4.65	3.5	3.17	3.69	3.69	4.81	4.18	1.36	1.64	372.75	2151	497	6	1	0	.
ZNF343	TG	1	-1	0.4034	0.5966	0.3555	0.6445	-0.0479	0.0479	4.81	4.91	5.53	8.4	6.37	7.77	4.25	4.96	3.58	7.15	8.64	7.38	8.43	6.49	450	3415	600	6	2	0	1
TTPAL	TG	1	-1	0.3967	0.6033	0.3554	0.6446	-0.0413	0.0413	5.15	3.46	4.98	7.38	7.18	6.11	4.63	4.35	3.18	7.55	8.25	6.27	6.27	5.15	257.25	6224	343	5	12	1	.
ZKSCAN3	TG	1	-1	0.3969	0.6031	0.358	0.642	-0.0389	0.0389	2.93	3.07	3.61	4.63	5.35	4.62	2.86	3.19	2.64	5.07	5.32	5.19	4.06	3.77	323.4	4687	539	6	6	0	.
HAUS3	TG	1	0	0.2767	0.7233	0.2661	0.7339	-0.0106	0.0106	2.98	3.43	3.58	9.2	8.39	8.52	4.37	3.3	2.91	9.13	10.87	9.19	10.54	9.77	453	5879	604	6	6.33	4	1
FYCO1	TG	1	0	0.4794	0.5206	0.4818	0.5182	0.0024	-0.0024	4.26	4.24	4.68	4.94	4.7	4.68	4.59	4.51	4.03	4.75	4.81	4.56	4.64	5.13	261	8514	1479	18	2.33	0	.
FAM118B	TG	1	0	0.4002	0.5998	0.3873	0.6127	-0.0129	0.0129	17.36	14.56	14.97	22.46	23.22	24.58	14.32	14.47	15.36	22.36	23.21	24.26	10.87	11.4	150.86	2016	352	9	1.67	0	1
EFL1	TG	1	1	0.374	0.626	0.3987	0.6013	0.0247	-0.0247	8.17	8.21	9.63	15.07	14.39	14.07	10.12	9.13	8.67	14.96	14.28	12.88	10.4	10	177	3643	1121	20	1	0	.
MCPH1	TG	1	0	0.3722	0.6278	0.3614	0.6386	-0.0107	0.0107	6.5	6.2	6.63	10.37	11.74	10.5	6.28	6.83	5.86	10.68	10.9	11.93	7.42	7.46	179.14	8008	836	14	2	1	1
HSPBAP1	TG	1	-1	0.4527	0.5473	0.4006	0.5994	-0.0521	0.0521	3.66	3.03	3.89	4.57	4.21	4.02	3.03	3.45	3.34	4.46	5.65	4.58	5.2	3.49	183.38	1964	489	8	1	1	.
PLEKHF2	TG	1	0	0.3289	0.6711	0.3126	0.6874	-0.0162	0.0162	3.34	2.72	2.96	7.02	5.22	6.17	2.39	2.65	2.39	4.96	6.03	5.33	4.53	3.87	750	2901	250	2	.	1	1
QTRT2	TG	1	-1	0.3441	0.6559	0.3267	0.6733	-0.0174	0.0174	15.55	13.89	18.38	30.92	31.49	28.71	16.18	14.1	13.6	29.58	29.53	31.31	15.65	21.5	156	4023	416	10	23.33	1	.
YRDC	TG	1	-1	0.4971	0.5029	0.4734	0.5266	-0.0237	0.0237	26.97	31.9	29.02	30.41	29.65	28.86	24.53	27.18	32.42	30.85	31.87	30.86	17.01	20.51	168	1848	280	5	9	1	8
TBL1XR1	TG	1	-1	0.2929	0.7071	0.2749	0.7251	-0.018	0.018	7.17	5.85	7.73	16.28	16.05	17.75	7.42	5.97	6.22	18.83	16.5	16.4	12.69	12.54	110.36	8182	515	16	35.67	*	2
VPS37B	TG	1	-1	0.5118	0.4882	0.4944	0.5056	-0.0174	0.0174	18.42	20.78	16.26	18.63	17.05	17.22	16.75	18.79	20.8	18.33	21.14	18.14	11.5	12.57	214.5	2706	286	4	4.67	6	9
PALB2	TG	1	0	0.3177	0.6823	0.3253	0.6747	0.0076	-0.0076	3.63	3.44	4.38	7.72	7.92	8.96	4.31	3.74	3.22	7.75	7.62	7.98	8.1	6.73	273.92	4008	1187	13	2.33	1	.
E2F8	TG	1	0	0.3447	0.6553	0.3423	0.6577	-0.0024	0.0024	4.24	3.92	4.98	8.09	8.28	8.6	4.34	4.08	4.02	7.87	7.92	8.13	7.49	6.01	217	3706	868	13	10.67	0	1
SNIP1	TG	1	1	0.4314	0.5686	0.4532	0.5468	0.0217	-0.0217	7.85	7.02	7.28	9.84	10.57	8.79	7.38	8.09	7.54	9.2	9.81	8.75	5.39	7.77	297.75	4554	397	4	19.67	3	4
ASB7	TG	1	0	0.3488	0.6512	0.3467	0.6533	-0.0022	0.0022	4.42	4.14	3.7	7.9	7.95	7.02	4.32	5.23	3.26	7.79	9.37	6.98	6.73	6.2	319	4926	319	6	.	3	1
ZNF408	TG	1	1	0.5114	0.4886	0.5523	0.4477	0.0409	-0.0409	7.88	8.24	8.46	8.06	7.76	7.67	8.06	11.23	11.45	7.52	8.43	8.97	4.76	5.46	432.6	2229	721	5	.	0	1
SHCBP1	TG	1	-1	0.3719	0.6281	0.3517	0.6483	-0.0202	0.0202	14.32	11.56	12.95	22.6	21.72	21.25	15.62	12.75	10.81	22.12	23.19	26.92	12.55	14.18	155.31	5177	673	13	20.33	*	2
ZNF552	TG	1	-1	0.4345	0.5655	0.4035	0.5965	-0.031	0.031	3.83	3.17	3.55	4.74	4.67	4.33	3.22	3.44	3.62	5.19	5.14	4.86	3.78	3.48	408	2352	408	3	0.67	1	.
KDM8	TG	1	0	0.5006	0.4994	0.5054	0.4946	0.0048	-0.0048	3.87	4.7	4.26	4.56	4.13	4.12	4.19	4.37	4.66	4.32	4.61	4.01	2.28	3.21	178.71	2431	417	8	0.67	0	.
LONRF3	TG	1	-1	0.3818	0.6182	0.3365	0.6635	-0.0453	0.0453	4.46	3.92	5.31	6.37	7.7	8.1	4.26	3.45	3.12	6.89	7.06	7.4	7.67	6.19	207.27	3108	760	11	2.67	6	.
CSPP1	TG	1	0	0.3414	0.6586	0.3264	0.6736	-0.015	0.015	3.13	3.1	3.44	6.42	6.12	6.13	4.07	3.53	2.5	6.86	7.35	6.6	8.75	8.93	122.7	4859	1227	31	4	0	.
BORA	TG	1	-1	0.3491	0.6509	0.3306	0.6694	-0.0185	0.0185	17.9	15.52	16.11	31.56	30.24	30.53	17.32	14.19	14.7	31.28	31.39	30.89	26.91	23.14	152.73	2760	560	12	4.67	0	1
CAAP1	TG	1	-1	0.3579	0.6421	0.3232	0.6768	-0.0347	0.0347	14.34	11.48	15.97	24.78	25.28	24.91	10.87	11.77	13.25	26.85	24.91	23.36	17.75	19.93	181	2789	362	6	6.67	*	.
TGS1	TG	1	0	0.367	0.633	0.3591	0.6409	-0.0079	0.0079	9.45	8.46	10.01	16.62	14.9	16.63	10.98	7.52	8.94	17.19	15.49	16.27	13.03	13.84	197.08	4477	854	13	7	6	1
GGNBP2	TG	1	1	0.3455	0.6545	0.3766	0.6234	0.0312	-0.0312	11.89	9.97	16.06	22.67	23.54	25.65	15.84	13.11	15.01	23.85	25.02	23.87	0	0	161.08	2816	698	14	3.67	0	5
ZNF672	TG	1	1	0.4917	0.5083	0.5045	0.4955	0.0129	-0.0129	7.44	8.89	8.25	8.54	8.41	8.46	6.72	8.93	9	8.1	7.62	8.49	5.86	6.82	1359	3045	453	4	.	0	.
AGO3	TG	1	-1	0.3097	0.6903	0.2656	0.7344	-0.0441	0.0441	4.03	2.76	2.68	7.9	7.49	5.72	2.76	2.39	2.21	6.88	7.22	6.26	7.06	3.73	135.95	19660	861	19	34	9	.
CEP76	TG	1	-1	0.4661	0.5339	0.3943	0.6057	-0.0718	0.0718	5.71	4.14	6.64	5.25	7.66	5.97	5.26	6.06	3.71	8.17	7.4	7.53	3.71	3.96	165	2895	660	12	1	0	0
JADE1	TG	1	-1	0.3783	0.6217	0.3473	0.6527	-0.031	0.031	7.41	8.29	8.63	12.42	13.49	14.06	7.36	8.07	5.7	14.02	13.36	12.34	11.65	10.51	252.9	5695	843	11	1	7	.
WDR76	TG	1	-1	0.3762	0.6238	0.3523	0.6477	-0.0239	0.0239	12.67	9.8	11.93	19.16	17.95	19.95	12.11	11.17	8.79	17.95	20.76	20.25	19.24	14.76	144.69	3932	627	13	7.67	3	2
DSN1	TG	1	-1	0.4072	0.5928	0.3835	0.6165	-0.0237	0.0237	26.18	25.23	23.63	39.48	32.6	37.16	22.3	22.6	22.89	35.99	35.2	37.81	33.45	26.62	107.1	2181	357	11	5.33	0	4
TRAPPC13	TG	1	-1	0.3562	0.6438	0.3368	0.6632	-0.0194	0.0194	12.56	13.19	14.66	25.2	23.92	23.91	12.65	12.16	12.51	25.71	24.04	23.73	17.03	19.01	96.46	2910	418	13	4.67	0	.
C10orf88	TG	1	1	0.3673	0.6327	0.393	0.607	0.0257	-0.0257	5.83	5.81	7.98	10.47	13.46	9.86	7.7	7.81	6.84	10.88	12.15	11.49	12.89	10.56	223	2913	446	6	5.33	1	1
NAA25	TG	1	0	0.3841	0.6159	0.3837	0.6163	-0.0005	0.0005	14.03	14.86	12.98	20.63	23.56	22.93	17.16	13.97	8.37	22.51	21.08	19.86	18.34	22.8	121.63	5771	973	24	16.67	5	3
KLHL18	TG	1	-1	0.4644	0.5356	0.4465	0.5535	-0.0179	0.0179	10.1	10.64	11.41	12.64	12.83	11.62	9.16	10.99	10.41	13.35	13	11.54	6.89	7.44	172.5	4622	575	10	6.33	0	0
TOE1	TG	1	1	0.4804	0.5196	0.4932	0.5068	0.0128	-0.0128	13.82	15.19	14.21	15.74	14.6	16.41	13.03	15.49	16.96	15.27	14.87	16.59	10.11	10.24	191.63	1887	511	8	1	0	4
TTI2	TG	1	0	0.4541	0.5459	0.4591	0.5409	0.005	-0.005	8.79	8.8	8.92	10.74	10.7	10.42	8.74	9.27	10.86	12.12	10.86	11.03	6.2	6.17	218.14	2131	509	8	1	2	3
COQ10B	TG	1	-1	0.3324	0.6676	0.3114	0.6886	-0.021	0.021	7.79	7.68	7.82	15.87	14.2	16.7	6.82	7.22	8.71	15.26	17.87	17.18	7.93	11.04	143.4	2112	239	5	14	2	4
ITPKC	TG	1	1	0.5132	0.4868	0.5493	0.4507	0.0361	-0.0361	4.37	5.82	6.52	5.41	5.34	5.11	5.39	6.67	6.66	5.01	4.61	5.75	3.24	3.26	293.14	3376	684	7	0.33	0	.
TRIB1	TG	1	0	0.4907	0.5093	0.5014	0.4986	0.0107	-0.0107	9.29	9.05	9.28	9.25	8.12	11.28	9.84	8.91	8.69	8.98	8.38	9.93	10.26	11.02	373	3596	373	3	9.33	1	.
WDCP	TG	1	0	0.3878	0.6122	0.3803	0.6197	-0.0075	0.0075	9.91	8.92	10.06	15.65	14.74	15.22	10.26	10.77	9.37	16.89	16.85	15.8	9.22	9.71	722	3848	722	4	8.67	1	.
EPC1	TG	1	.	0.3925	0.6075	0.3504	0.6496	.	.	3.05	2.88	3.22	5.03	4.88	4.24	3.26	3.11	2.6	5.19	6.56	4.88	5.35	4.8	174.43	3997	814	14	5	0	0
THUMPD2	TG	1	0	0.3454	0.6546	0.3522	0.6478	0.0068	-0.0068	9.46	9.71	10.59	18.84	18.99	18.57	10.73	9.89	11.08	19.81	18.63	19.86	15.08	15.11	151.2	2205	504	10	5.67	1	3
KLHL15	TG	1	0	0.3429	0.6571	0.3363	0.6637	-0.0066	0.0066	6.3	5.58	6.81	12.2	11.69	11.92	7.49	5.59	5.81	12.41	12.89	11.99	14.15	11.93	907.5	6272	605	4	70.67	*	*
DUSP16	TG	1	1	0.3897	0.6103	0.4101	0.5899	0.0204	-0.0204	6.07	5.82	5.76	9.33	10.12	8.18	6.63	6.16	5.57	8.97	9.17	8.27	0	0	333	6661	666	7	5.33	0	.
NRBF2	TG	1	0	0.3493	0.6507	0.338	0.662	-0.0113	0.0113	8.12	7.72	9.47	14.94	16.28	15.93	8.82	8.16	9.32	17.81	17.24	16.44	10.12	10.37	216	1813	288	4	2.33	0	2
FBXO38	TG	1	1	0.3878	0.6122	0.4322	0.5678	0.0445	-0.0445	5.01	5.17	6.42	8.93	9.01	8.26	6.16	6.26	6.74	8.52	8.93	7.71	5.81	6.83	169.86	4401	1189	22	3.33	2	2
NDEL1	TG	1	0	0.3786	0.6214	0.3814	0.6186	0.0028	-0.0028	12.59	12.58	15.85	20.83	24.48	22.01	17.47	15.43	13.38	24.35	25	25.72	23.14	19.15	129.75	2352	346	9	1.33	1	.
CSRNP2	TG	1	0	0.4136	0.5864	0.4033	0.5967	-0.0104	0.0104	5.85	5.12	6.12	8.29	8.28	7.65	5.99	5.94	5.8	8.42	8.88	8.92	6.45	5.95	408	4517	544	5	5.67	0	1
PDRG1	TG	1	0	0.4137	0.5863	0.3988	0.6012	-0.0149	0.0149	18.81	19.93	19.34	28.6	28.53	25.18	15.99	20.22	23.63	28.29	29.14	32.77	14.23	12.08	80.4	1957	134	5	1	0	6
ANKRD13C	TG	1	1	0.263	0.737	0.2796	0.7204	0.0166	-0.0166	7.94	7.98	9.33	24.39	21.83	24.52	10.44	9.25	7.57	23.6	22.58	24.03	18.29	21.02	125.08	5658	542	13	16.33	3	1
APOL2	TG	1	1	0.3835	0.6165	0.4042	0.5958	0.0207	-0.0207	5.26	5.38	4.7	8.68	7.44	8.54	5.04	5.51	6.01	7.1	8.56	8.76	4.51	5.68	338	2429	338	5	1	0	1
ZNF696	TG	1	0	0.4641	0.5359	0.4499	0.5501	-0.0142	0.0142	4.28	3.32	3.82	4.53	4.79	3.87	3.03	3.85	3.04	4.01	4.62	3.51	4.89	5.18	562.5	4658	375	3	1.33	0	.
RNF146	TG	1	0	0.3171	0.6829	0.3191	0.6809	0.002	-0.002	8.03	6.91	9.21	17.3	17.07	17.65	7.09	7.56	10.18	18.23	17.23	17.51	13.33	15.81	540	2119	360	3	.	1	3
HDHD3	TG	1	1	0.5574	0.4426	0.5705	0.4295	0.0131	-0.0131	14.05	15.07	12.88	11.57	10.83	10.95	11.57	14.75	16.53	10.7	9.66	11.91	9.24	10.34	756	1481	252	3	.	0	2
PUS3	TG	1	1	0.44	0.56	0.4603	0.5397	0.0202	-0.0202	9.43	8.18	9.13	10.25	12.34	11.43	8.88	7.82	10.38	10.51	10.53	10.72	9.1	9	482	1829	482	4	2.33	0	1
COG3	TG	1	0	0.3787	0.6213	0.3853	0.6147	0.0066	-0.0066	4.87	4.4	5.63	8.38	8.2	7.86	6.25	5.45	4.59	8.75	8.35	8.9	9.68	8.46	108.13	4555	829	23	3.67	1	0
AMMECR1L	TG	1	-1	0.4632	0.5368	0.4397	0.5603	-0.0235	0.0235	11.19	10.06	12.73	13.23	13.51	12.64	10.34	11.05	10.26	13.72	13.3	13.32	14.96	12.39	155.5	4692	311	8	16	8	3
C18orf21	TG	1	0	0.3545	0.6455	0.3567	0.6433	0.0022	-0.0022	38.08	32.42	36.43	68.02	64.96	61.71	36.69	29.98	38.23	60.92	63.47	64.8	44.59	38.9	132.6	985	221	5	4.67	0	5
RPS6KL1	TG	1	0	0.4763	0.5237	0.4756	0.5244	-0.0007	0.0007	4.84	5.98	4.78	5.79	6.02	5.34	4.31	5.98	4.68	5.22	5.41	5.88	6.44	3.88	165	5322	550	12	.	0	.
RIOK1	TG	1	0	0.3142	0.6858	0.3267	0.6733	0.0125	-0.0125	21.8	17.61	24.13	50.23	45.05	43.38	24.12	19.27	21.69	46.34	43.72	44.05	29.28	33.51	100.41	2498	569	17	2	4	2
ITCH	TG	1	0	0.3629	0.6371	0.3623	0.6377	-0.0006	0.0006	24.53	22.66	23.41	41.63	41.21	41.14	25.76	23.69	20.95	39.93	41.88	42.1	27.59	28.57	112.57	6743	863	25	26.33	*	1
RBM4B	TG	1	0	0.4225	0.5775	0.4191	0.5809	-0.0034	0.0034	12.61	10.17	12.99	17.48	15.18	16.21	11	13.97	12.69	17.31	17.13	17.76	14.66	13.4	540	1806	360	4	4.33	5	1
TBC1D10A	TG	1	0	0.4968	0.5032	0.5004	0.4996	0.0036	-0.0036	7.3	8.31	7.37	7.45	8.08	7.75	6.73	7.57	8.06	7.41	7.06	7.86	4.67	5.19	169.67	1972	509	9	1	0	2
KATNAL1	TG	1	0	0.2945	0.7055	0.2778	0.7222	-0.0167	0.0167	3.09	2.84	3.15	7.02	6.48	8.26	2.86	3.1	2.35	7.45	7.51	6.63	4.12	5.28	147.3	7618	491	11	15.33	0	2
PCGF6	TG	1	-1	0.3215	0.6785	0.2909	0.7091	-0.0306	0.0306	16.44	15.27	20.35	36.88	35.53	37.44	14.42	13.67	15.93	36.12	33.13	38.04	24.69	22.5	105.3	2236	351	10	12	1	.
ZNF394	TG	1	1	0.4133	0.5867	0.4339	0.5661	0.0206	-0.0206	6.14	5.52	6.1	8.29	8.95	7.98	5.91	6.69	7.24	9.19	8.5	8.19	5.61	6.52	562	2163	562	3	.	0	1
USP42	TG	1	0	0.41	0.59	0.3935	0.6065	-0.0165	0.0165	5.29	4.27	4.21	6.56	6.25	7.01	5.34	5.44	3.5	6.4	8.78	6.82	5.76	8.22	246.94	5090	1317	18	7.67	9	.
PHAX	TG	1	1	0.2725	0.7275	0.3087	0.6913	0.0362	-0.0362	18.63	16.9	19.56	49.59	47.74	49.74	24.56	19.89	20.4	46.28	51.52	47.43	23.8	27.41	237	3609	395	5	15.33	5	3
ABRAXAS2	TG	1	1	0.3149	0.6851	0.3421	0.6579	0.0272	-0.0272	8.5	7.33	9.28	18.11	18.23	18.28	8.92	8.69	8.58	16.37	16.79	17.2	11.9	11.97	138.67	2955	416	9	13.67	0	.
RPF2	TG	1	0	0.3515	0.6485	0.3421	0.6579	-0.0094	0.0094	54.13	46.82	53.6	90.08	96.97	98.09	55.57	45.32	54.07	100.66	97.72	99.58	60.37	63.22	92.1	3671	307	10	5.67	9	.
MINDY4	TG	1	0	0.4956	0.5044	0.4904	0.5096	-0.0052	0.0052	3.22	2.9	3.07	3.25	3.03	3.06	2.98	3.26	2.93	2.55	3.35	3.63	2.91	2.36	126.33	2733	758	18	.	0	.
BTBD10	TG	1	0	0.3179	0.6821	0.3212	0.6788	0.0033	-0.0033	6.89	5.6	6.66	14.65	13.66	12.79	6.91	7	6.66	14.63	15.74	13.09	8.55	8.43	178.5	2439	476	9	2	0	3
EIF1AD	TG	1	-1	0.4743	0.5257	0.4392	0.5608	-0.0351	0.0351	20.24	19.03	20.35	21.86	21.27	22.96	16.37	20.06	17.04	22.34	23.4	22.55	12.85	15.22	99.6	2916	166	6	13.33	3	2
UTP23	TG	1	0	0.3105	0.6895	0.319	0.681	0.0084	-0.0084	16.51	18.24	16.82	37.9	38.08	38.51	20.78	18.95	13.91	38.31	41.44	34.77	29.53	28.19	250	3672	250	3	6.67	0	1
BRMS1L	TG	1	-1	0.2751	0.7249	0.2535	0.7465	-0.0216	0.0216	7.11	5.74	8.86	19.63	17.71	19.86	7.8	6.6	6.47	20.77	21.56	19.11	15.63	14.66	97.2	2637	324	10	10	6	1
CCDC77	TG	1	0	0.3611	0.6389	0.3495	0.6505	-0.0115	0.0115	10.01	7.02	8.86	15.7	14.65	15.46	8.51	7.76	9.75	17.01	15.56	15.86	14.98	12.85	133.36	2300	489	13	2	0	1
COG8	TG	1	0	0.4794	0.5206	0.4773	0.5227	-0.0021	0.0021	16.91	17.07	16.56	18.16	18.65	18.08	14.79	15.94	18.49	18.22	18.69	17	11.06	13.14	367.8	4629	613	6	2	7	4
NIFK	TG	1	0	0.3386	0.6614	0.3259	0.6741	-0.0128	0.0128	54.6	42.6	52.51	100.97	93.87	97.55	45.42	45.69	48.65	96.11	97.86	95.17	49.85	59.04	126	1686	294	7	7	3	.
MSANTD4	TG	1	-1	0.2953	0.7047	0.2769	0.7231	-0.0184	0.0184	4.93	4.89	6.16	13.48	13.18	11.46	5.41	4	4.57	13.11	11.58	11.83	10.4	10.62	519	4103	346	3	12	0	.
EFCAB7	TG	1	0	0.3566	0.6434	0.3575	0.6425	0.0009	-0.0009	4.76	4.27	5.46	8.56	8.61	8.99	5.18	4.33	5.38	9.68	7.99	9.08	7.17	8.16	145.38	2178	630	14	1.67	0	1
ZC3H8	TG	1	0	0.2754	0.7246	0.2746	0.7254	-0.0009	0.0009	5.71	5.4	5.5	15.6	14.01	14.08	7.18	4.55	5.85	17.72	14.98	13.76	19.37	11.04	109.5	5892	292	9	10	0	.
PGBD1	TG	1	0	0.3918	0.6082	0.3916	0.6084	-0.0003	0.0003	4.13	3.9	4.82	6.38	6.74	6.82	4.44	4.39	4.08	6.93	6.26	6.86	6.11	5.62	405	3080	810	7	2	0	.
USP38	TG	1	-1	0.3108	0.6892	0.2933	0.7067	-0.0175	0.0175	6.63	5.92	7.65	14.84	14.93	15.03	7.71	5.82	6.07	15.8	15.43	16	10.68	9.65	312.9	7081	1043	10	9.67	0	.
PCGF1	TG	1	0	0.4083	0.5917	0.4195	0.5805	0.0112	-0.0112	11.11	11.53	11.65	15.25	17.69	16.74	10.03	12.4	13.86	17.34	15.7	17.19	12.05	13.33	86.67	907	260	9	1	0	1
BUD13	TG	1	1	0.4051	0.5949	0.4237	0.5763	0.0186	-0.0186	9.27	9.91	9.98	15.12	13.89	13.82	9.62	10.45	11.06	13.53	14.75	14.04	8.86	9.34	186	2192	620	10	1.33	1	.
ZC3H10	TG	1	-1	0.4885	0.5115	0.4408	0.5592	-0.0477	0.0477	2.78	4.13	3.74	3.57	4.18	3.4	3	2.27	4.58	3.96	3.96	4.56	2.84	2.96	1305	7121	435	3	.	0	.
FIZ1	TG	1	1	0.4795	0.5205	0.5133	0.4867	0.0339	-0.0339	3.41	3.9	3.77	3.97	3.95	4.11	3.14	4.4	4.77	3.46	4.29	3.92	4.06	4.13	745.5	2645	497	3	0.33	0	2
FAM104A	TG	1	0	0.3468	0.6532	0.3416	0.6584	-0.0052	0.0052	15.01	15.64	13.83	29.61	26.67	27.48	13.21	14.36	16.12	25.66	30.54	28.02	16.58	19.32	156	2876	208	4	12.67	5	4
SPRYD3	TG	1	0	0.5371	0.4629	0.5431	0.4569	0.006	-0.006	7.34	6.81	7.46	6.63	6.37	5.62	6.98	7.17	9.64	6.4	6.55	7.06	3.7	3.38	120.82	2902	443	11	1	0	1
MASTL	TG	1	0	0.345	0.655	0.3304	0.6696	-0.0147	0.0147	8.34	8.02	9.67	15.16	16.43	17.81	8.85	6.8	9.12	16.68	15.87	17.67	18.13	16.37	220	4132	880	12	2.33	5	4
C8orf76	TG	1	0	0.4815	0.5185	0.4806	0.5194	-0.0008	0.0008	20.15	20.21	18.73	21.65	20.92	21.06	17.14	18.58	21.79	19.46	24.25	18.45	16.66	17.87	190.5	1310	381	6	1	0	3
LTV1	TG	1	0	0.3107	0.6893	0.3073	0.6927	-0.0034	0.0034	39.12	35.27	41.73	86.16	85.87	85.6	40.77	35.87	38.98	89.79	85.65	85.15	37.58	47.44	129.82	1853	476	11	2	3	4
CSRNP1	TG	1	0	0.571	0.429	0.5734	0.4266	0.0024	-0.0024	6.1	7.19	7.15	4.59	5.88	4.88	5	7.67	7.54	4.57	4.93	5.53	3.25	2.94	442.5	3164	590	5	3	1	.
EAF1	TG	1	0	0.3458	0.6542	0.3436	0.6564	-0.0022	0.0022	10.29	10.02	11.86	20.79	20.38	19.69	11.27	10.08	10.3	19.26	21.25	19.96	9.51	12.46	134.5	4447	269	6	28.67	6	5
STRIP1	TG	1	0	0.5628	0.4372	0.5473	0.4527	-0.0155	0.0155	16.8	17.92	18.54	14.04	13.58	13.75	15.88	18.4	15.91	14.3	13.38	13.83	16.18	16.17	119.71	3257	838	21	1.33	0	.
GTPBP10	TG	1	0	0.3532	0.6468	0.3481	0.6519	-0.005	0.005	13.2	10.63	12.19	23.82	23.47	18.67	12.09	10.66	10.88	20.45	21.97	20.55	23.64	13.26	116.4	7489	388	10	9	0	2
ZNF101	TG	1	0	0.3975	0.6025	0.3904	0.6096	-0.0071	0.0071	5.02	3.93	4.66	6.52	6.76	7.33	3.66	4.1	4.96	6.48	6.46	6.91	5.02	5.63	327.75	4642	437	4	3.33	0	.
CENPL	TG	1	-1	0.4147	0.5853	0.3808	0.6192	-0.0338	0.0338	8.74	8.02	9.25	11.98	12.62	12.12	7.06	8.39	7.29	12.23	12.54	12.22	9.01	8.46	258.75	2706	345	6	6	0	.
ZNF764	TG	1	0	0.4735	0.5265	0.4839	0.5161	0.0105	-0.0105	5.65	6.42	5.76	6.99	6.47	6.37	5.14	5.78	7.06	6.64	6.32	6.22	6.29	8.19	408	2846	408	3	2.67	3	.
ZNF622	TG	1	0	0.5108	0.4892	0.5172	0.4828	0.0064	-0.0064	22.63	22	22.51	21.21	22.5	20.58	21.44	24.06	27.4	22.39	22.09	23.57	11.03	13.12	239	1707	478	6	1	0	3
HAUS8	TG	1	0	0.4288	0.5712	0.4306	0.5694	0.0018	-0.0018	9.88	10.06	9.96	13.62	13.39	12.8	10.13	10.87	11.99	14.07	13.79	15.75	8.96	9.29	112.09	1407	411	11	1	2	1
METTL18	TG	1	1	0.3208	0.6792	0.3422	0.6578	0.0214	-0.0214	4.69	3.1	4.24	8.26	8.41	8.81	4.21	4.2	3.76	8.42	7.35	7.62	6.89	6.4	1119	1462	373	2	.	0	.
ZNF830	TG	1	-1	0.3769	0.6231	0.3502	0.6498	-0.0267	0.0267	6.32	7.19	8.76	11.67	11.69	13.45	7.48	6.05	7.82	13.34	14.99	11.28	14.06	12.41	1119	2238	373	1	.	6	.
TIFA	TG	1	-1	0.3646	0.6354	0.3434	0.6566	-0.0212	0.0212	5.98	5.43	6.54	10.21	9.13	11.94	4.65	4.64	5.83	9.7	9.52	9.7	7.22	7.5	555	4163	185	2	.	2	3
SMYD4	TG	1	0	0.51	0.49	0.5214	0.4786	0.0114	-0.0114	8.84	9.06	9.36	8.15	9.5	8.54	8.71	9.63	8.87	8.25	8.22	8.5	10.79	11.96	241.5	4405	805	11	2	0	2
RBM33	TG	1	0	0.3514	0.6486	0.344	0.656	-0.0074	0.0074	8.28	7.74	8.05	15.32	16.39	12.73	9.54	8.32	4.64	12.71	15.5	14.69	16.87	18.72	195.17	10168	1171	18	35.33	7	1
TADA1	TG	1	-1	0.4026	0.5974	0.3681	0.6319	-0.0345	0.0345	13.57	11.54	14.12	18.81	19.44	19.99	12.17	10.94	12.6	20.83	20.31	20.17	14.17	18.04	126	2096	336	8	14.33	0	1
GLMN	TG	1	0	0.3436	0.6564	0.3418	0.6582	-0.0018	0.0018	13.84	12.83	16.26	27.58	24.88	29.53	14.11	12.38	16.32	27.24	26.9	28.28	21.7	17.01	99.17	2006	595	19	1	0	1
CCNE2	TG	1	-1	0.3447	0.6553	0.3185	0.6815	-0.0261	0.0261	10.83	9.27	10.69	19.4	17.67	21.47	11.16	7.28	8.67	19.34	18.94	19.7	11.13	9.71	110.45	2674	405	12	16.67	7	3
MED30	TG	1	-1	0.4257	0.5743	0.4047	0.5953	-0.021	0.021	10.2	11.07	9.03	12.27	14.66	13.95	10.02	7	13.7	15.68	14.75	14.74	17.22	15.09	134.25	985	179	4	3.33	1	1
ERI2	TG	1	1	0.2721	0.7279	0.2932	0.7068	0.0212	-0.0212	5.46	6.39	5.63	15.02	18.08	13.65	6.95	6.27	5.3	13.54	14.19	16.92	13.33	10.36	230.67	3502	692	9	.	1	.
WDR89	TG	1	1	0.2774	0.7226	0.2969	0.7031	0.0194	-0.0194	4.62	4.62	5.76	13.47	13.28	12.3	6.36	4.84	5.42	13.64	13.4	12.32	8.57	7.93	1164	3109	388	3	.	0	.
CDCA5	TG	1	0	0.44	0.56	0.4522	0.5478	0.0121	-0.0121	47.8	49.87	48.95	64.04	64.35	58.2	44.93	53.99	57.43	63.49	63.96	61.97	40.1	41.4	126.5	2475	253	6	7.67	1	*
EDARADD	TG	1	.	0.45	0.55	0.4015	0.5985	.	.	3.23	2.97	3.32	3.93	3.75	3.95	3	2.46	3.22	4.2	4.25	4.48	3.43	2.82	108	3088	216	6	1.33	0	3
JDP2	TG	1	1	0.4945	0.5055	0.5438	0.4562	0.0492	-0.0492	3.34	3.58	3.74	3.64	3.77	3.48	3.58	4.04	4.3	3.58	3.42	3	11.69	4.36	164	5378	164	4	1.33	5	.
ZNF526	TG	1	-1	0.5256	0.4744	0.4962	0.5038	-0.0294	0.0294	4.39	5.37	6.44	4.92	4.96	4.74	4.26	5.7	6.03	5.77	5.78	4.69	3.44	4.48	2013	3982	671	3	.	0	1
RHOV	TG	1	1	0.3873	0.6127	0.4168	0.5832	0.0295	-0.0295	3.34	3.33	3.39	5.28	5.74	4.9	2.64	3.79	4.62	5.11	5.34	5.01	2.58	2.68	237	1650	237	3	.	0	2
PYGO2	TG	1	0	0.4468	0.5532	0.4538	0.5462	0.007	-0.007	20.84	22.69	23.63	27.97	27.51	27.68	19.92	25.26	26.61	28.86	28.31	29.25	21.6	20.74	407	3180	407	3	9.67	3	7
THAP3	TG	1	1	0.4377	0.5623	0.4577	0.5423	0.0199	-0.0199	19.58	21.23	21.44	27.8	27.48	24.67	19.65	23.7	27.02	28.56	26.82	28.01	14.71	17.92	144	1361	240	6	0.33	3	3
PRMT9	TG	1	1	0.4064	0.5936	0.431	0.569	0.0246	-0.0246	5.54	4.61	5.89	8	7.62	7.81	6.32	5.57	5.1	7.86	7.86	6.71	8.1	7.59	211.5	3461	846	12	1	0	.
KTI12	TG	1	0	0.5125	0.4875	0.5137	0.4863	0.0011	-0.0011	10.3	11.87	12.2	11.44	10.46	10.79	10.05	12.96	14.45	11.42	11.5	12.53	5.6	7.7	1065	1708	355	1	.	1	2
MTFR2	TG	1	-1	0.4044	0.5956	0.3834	0.6166	-0.021	0.021	8.93	9.63	9.91	12.93	13.3	15.71	8.23	8.44	10.12	15.45	13.33	14.3	10.35	11.77	165.43	1789	386	8	2	2	.
ADAT3	TG	1	1	0.5663	0.4337	0.6054	0.3946	0.039	-0.039	6.43	8.69	7.12	6.18	6.05	4.8	6.19	9.15	10.09	5.23	6.04	5.32	4.18	4.74	1104	1599	368	2	.	0	5
PWWP2B	TG	1	1	0.5802	0.4198	0.6074	0.3926	0.0272	-0.0272	4.16	5.41	4.44	3.05	3.61	3.48	3.75	4.69	6.32	3.08	3.36	3.1	3.25	4.4	886.5	2615	591	3	.	0	1
ALKBH8	TG	1	0	0.2302	0.7698	0.2273	0.7727	-0.0029	0.0029	4.63	3.93	4.95	15.7	16.09	13.4	5.25	4.4	3.55	16	15.61	13.24	9.3	7.34	181.36	4067	665	12	9.33	0	1
DPH7	TG	1	0	0.4931	0.5069	0.4916	0.5084	-0.0015	0.0015	16.3	17.87	16.55	18.06	17.11	16.96	13.77	17.49	20.48	18.91	16.73	17.84	14.9	16.17	151	2302	453	9	1	0	.
MITD1	TG	1	-1	0.3979	0.6021	0.3332	0.6668	-0.0647	0.0647	13.89	10.57	11.16	17.86	16.97	19.07	11	10.5	12.19	23.09	21	23.32	16.64	20.89	107.14	939	250	7	1	1	2
PPIL4	TG	1	0	0.2728	0.7272	0.2843	0.7157	0.0115	-0.0115	11.4	12.36	14.65	34.36	34.35	33.7	16.21	11.89	12.38	34.74	34.55	32.63	28.08	26.51	113.77	2475	493	13	12.67	*	2
DEPDC7	TG	1	0	0.3733	0.6267	0.3642	0.6358	-0.0091	0.0091	5.75	5.74	6.36	9.74	9.88	10.34	5.78	6.98	5.82	11.31	9.42	11.71	6.06	7.37	170.67	1741	512	9	1	0	.
TSTD2	TG	1	0	0.3666	0.6334	0.3502	0.6498	-0.0164	0.0164	6.84	5.89	6.53	11.23	10.9	11.13	6.12	6.33	6.16	11.4	11.08	12.04	13.31	10.03	172.33	4116	517	10	6	0	1
BORCS7	TG	1	-1	0.3559	0.6441	0.3169	0.6831	-0.039	0.039	10.13	10.04	11.93	19.91	18.75	19.44	9.67	8.99	11.61	22.09	22	21.15	21.67	14.52	64.2	2386	107	5	4.33	0	.
FLCN	TG	1	0	0.5037	0.4963	0.4951	0.5049	-0.0086	0.0086	10.26	12.08	12.05	11.82	11.01	11.05	9.99	12.04	10.55	11.93	10.85	10.45	8.4	7.87	158.18	3667	580	14	.	0	1
UHMK1	TG	1	0	0.2555	0.7445	0.2412	0.7588	-0.0143	0.0143	6.2	6.13	8.8	21.55	20.76	19.27	8.18	6.83	5.4	21.47	21.86	20.87	13.25	15.75	157.5	8524	420	8	101.3	*	3
ZNF513	TG	1	0	0.5296	0.4704	0.5184	0.4816	-0.0112	0.0112	6.51	7.85	6.81	5.77	6.71	6.32	4.63	7.27	8.25	6.41	5.46	6.86	6.44	6.82	406.5	2144	542	4	0.67	0	.
FAM131A	TG	1	-1	0.5076	0.4924	0.4881	0.5119	-0.0195	0.0195	2.53	3.79	2.91	2.99	3.34	2.63	2.36	2.67	2.63	2.03	2.86	3.14	3.26	3.4	183.5	2437	367	6	1	0	.
ZNF18	TG	1	1	0.4573	0.5427	0.4737	0.5263	0.0164	-0.0164	3.84	2.92	3.49	4.06	4.24	3.87	3.38	3.54	3.58	3.75	3.92	3.98	4.89	3.63	275	2295	550	7	0.33	0	.
SPICE1	TG	1	.	0.3108	0.6892	0.3099	0.6901	.	.	3.35	2.45	3.05	5.78	7.74	6.12	3.32	3.5	3.05	6.73	7.46	7.8	7.96	7.6	151.06	5417	856	18	4.67	*	1
HYLS1	TG	1	-1	0.4166	0.5834	0.3904	0.6096	-0.0262	0.0262	7.1	5.87	7.09	8.87	9.38	9.83	6.12	5.39	7.64	9.92	10.44	9.54	7.05	6.62	900	1451	300	3	.	0	1
DDIAS	TG	1	0	0.2901	0.7099	0.3002	0.6998	0.0101	-0.0101	4.54	4.35	5.63	12.28	11.64	11.6	6	5.6	5.06	12.29	14.27	12.26	8.44	8.11	749.25	3524	999	6	1.33	0	.
OSCP1	TG	1	-1	0.585	0.415	0.5297	0.4703	-0.0553	0.0553	6.03	5.59	5.1	3.82	4.42	3.61	5.04	4.81	4.74	5.01	3.86	4.09	5.52	3.78	114	1455	380	10	.	0	1
C18orf25	TG	1	0	0.3259	0.6741	0.3122	0.6878	-0.0137	0.0137	3.44	3.32	4.07	7.49	7.38	7.54	3.86	3.37	3.22	8.35	7.3	7.35	6.27	5.71	303.75	5456	405	5	27.33	*	1
ZUP1	TG	1	0	0.3647	0.6353	0.3735	0.6265	0.0087	-0.0087	9.38	6.23	9.46	14.96	14.73	13.99	10.45	9.38	10.33	16.79	17.19	16.62	12.27	14.52	193	2167	579	10	1	3	.
ZSCAN25	TG	1	0	0.4675	0.5325	0.4656	0.5344	-0.0018	0.0018	7.36	6.86	8	8.24	8.91	8.17	7.11	8.44	6.37	8.48	8.18	8.49	7.12	6.87	327	4352	545	8	11.67	0	.
TRIM11	TG	1	1	0.5451	0.4549	0.5803	0.4197	0.0352	-0.0352	27.21	31.82	28.37	24.8	25.85	22.29	29.26	38.25	35.19	26.23	25.01	23.04	17.92	25.81	234.5	2710	469	6	1	3	7
ZNF23	TG	1	0	0.2811	0.7189	0.2687	0.7313	-0.0123	0.0123	3.8	3.05	3.38	8.92	8.84	8.41	3.66	3.44	3.9	10.34	10.94	8.66	10.29	7.63	515.25	2627	687	5	1.33	0	.
ZSCAN21	TG	1	-1	0.4324	0.5676	0.3973	0.6027	-0.035	0.035	6.68	6.33	7.25	8.77	8.78	9.06	6.01	5.79	6.51	10.46	9	8.31	8.41	8.18	474	2009	474	4	1.33	0	2
TRAF3IP2	TG	1	0	0.4365	0.5635	0.4278	0.5722	-0.0086	0.0086	4.19	4.68	4.17	5.11	5.54	6.18	3.92	3.74	4.66	4.86	5.75	5.87	3.71	3.95	212.25	5833	566	9	1	0	.
TICRR	TG	1	1	0.488	0.512	0.5054	0.4946	0.0175	-0.0175	11.51	10.43	11.47	11.17	12.45	11.44	13.9	13.94	10.15	12.22	13.47	11.48	12.54	14.54	260.59	6788	1911	22	2.67	4	.
ZNF561	TG	1	0	0.3865	0.6135	0.3891	0.6109	0.0026	-0.0026	7.63	5.69	8.48	12.56	12.68	9.38	8.96	7.15	7.43	11.9	12.74	12.31	9.37	10.66	292.2	4529	487	6	4.33	2	.
ARL14EP	TG	1	-1	0.3107	0.6893	0.2794	0.7206	-0.0314	0.0314	9.31	9.98	10.72	24.07	21.66	20.82	7.59	9.82	9.3	22.89	23.26	22.75	20.84	14.9	261	2373	261	4	4.67	5	.
ZNF641	TG	1	1	0.363	0.637	0.3848	0.6152	0.0218	-0.0218	3.57	2.9	3.39	6.64	5.56	5.1	2.87	3.37	2.8	5.02	5	4.43	4.29	4.41	255	7227	425	6	4	0	1
SPATA2L	TG	1	1	0.5643	0.4357	0.5914	0.4086	0.0271	-0.0271	7.1	9.6	7.15	6.22	5.65	6.55	6.02	8.27	10.71	6.05	5.16	6.06	4.79	4.85	637.5	2331	425	3	.	0	1
WDR81	TG	1	1	0.5743	0.4257	0.6064	0.3936	0.0321	-0.0321	11.12	12.16	12.81	10.03	8.6	8.12	9.22	14.23	11.78	6.77	7.5	8.6	0	0	582.6	6982	1942	10	.	0	.
C1orf131	TG	1	0	0.327	0.673	0.3224	0.6776	-0.0045	0.0045	25.19	22.15	24.28	52.41	49.25	45.77	25.39	21.44	24.1	51.27	49	48.79	25.27	25.27	126	1430	294	7	4	1	5
METTL6	TG	1	-1	0.392	0.608	0.362	0.638	-0.0301	0.0301	14.69	13.99	13.93	22.29	21.59	22.2	12.55	12.21	13.21	22	24.3	20.62	19.3	16.88	171	2618	285	6	2	0	1
GRPEL2	TG	1	1	0.2754	0.7246	0.2896	0.7104	0.0142	-0.0142	7.93	8.27	8.92	22.19	21.6	22.31	8.77	7.6	10.13	22.26	21.58	21.14	16.43	14.95	169.5	4020	226	4	79.67	*	4
POC5	TG	1	-1	0.4104	0.5896	0.3789	0.6211	-0.0315	0.0315	6.6	5.53	6.66	8.79	8.87	9.35	5.63	5.8	6.31	8.89	11.01	9.18	9.49	7.59	157.09	2185	576	12	1	0	2
ZNF786	TG	1	0	0.466	0.534	0.4539	0.5461	-0.0121	0.0121	5.08	4.78	6.34	6.13	6.68	5.76	4.51	5.31	5.77	6.11	6.58	6.07	6.2	5.53	587.25	3209	783	4	3	0	.
VPS37A	TG	1	-1	0.3557	0.6443	0.3373	0.6627	-0.0184	0.0184	5.66	5.08	6.29	10.23	9.53	11.09	6.8	5.11	5.19	10.24	11.67	11.69	9.85	7.96	108.55	4519	398	12	3.67	2	.
FAM161B	TG	1	0	0.4113	0.5887	0.4153	0.5847	0.004	-0.004	9.63	9.85	10.33	15.88	13.72	13.08	8.33	10.46	10.76	14.19	14.13	13.28	11.01	9.32	216	3992	648	9	0.33	0	.
ZSCAN29	TG	1	0	0.3883	0.6117	0.3866	0.6134	-0.0017	0.0017	5.1	4.57	4.55	7.76	7.35	7.29	5.2	5	4.27	8.11	7.5	7.34	8.39	6.82	511.8	6055	853	6	7.67	0	.
TRMT44	TG	1	1	0.4864	0.5136	0.5054	0.4946	0.019	-0.019	5.61	4.73	5.16	5.81	5.14	5.41	4.88	5.23	6.37	5.51	5.47	5.14	4.06	5.59	206.73	2874	758	11	.	0	.
RASGEF1B	TG	1	0	0.4406	0.5594	0.4295	0.5705	-0.0111	0.0111	3.61	3.48	4.68	4.46	5.39	5.08	3.55	3.53	3.01	4.18	4.48	4.75	2.65	2.05	109.38	2941	474	14	2.67	0	.
SRFBP1	TG	1	0	0.3208	0.6792	0.3211	0.6789	0.0003	-0.0003	4.26	3.49	3.9	8.15	8.38	8.11	4.44	4.94	4.39	10.64	10.28	8.18	6.08	7.35	161.25	2855	430	8	13.67	1	1
ZNF746	TG	1	0	0.5158	0.4842	0.5152	0.4848	-0.0006	0.0006	14.54	16.21	16.06	14.76	15.52	13.67	13.71	16.97	16.7	14.56	15.6	14.42	10.78	11.75	283.29	3846	661	7	2	1	1
SDE2	TG	1	-1	0.3781	0.6219	0.3497	0.6503	-0.0284	0.0284	17.65	16	21.42	30.96	29.46	30.15	19.42	16.37	18.55	34.58	33	33.48	25.14	25.01	193.71	3987	452	7	59.67	*	.
RNF168	TG	1	1	0.2801	0.7199	0.3137	0.6863	0.0335	-0.0335	3.34	3.15	3.42	9.24	7.97	8.24	4.39	3.5	3.37	7.94	8.91	7.78	5.46	6.07	286	5347	572	6	16.33	1	2
MIER3	TG	1	0	0.2989	0.7011	0.2874	0.7126	-0.0115	0.0115	4.26	4.42	5.3	11.55	11	10.22	5.72	4.23	3.15	11	11.22	10.28	10.93	9.54	127.15	5199	551	13	40.33	*	1
ZNF48	TG	1	0	0.5243	0.4757	0.5156	0.4844	-0.0087	0.0087	14.03	16.45	16.34	16	13.7	12.78	12.86	16.05	18.5	14.73	14.81	15	10.58	11.77	928.5	3032	619	3	1.33	0	1
FAM76A	TG	1	0	0.3588	0.6412	0.3675	0.6325	0.0086	-0.0086	6.35	5.52	6.43	11.72	11.03	9.95	5.55	5.57	6.12	9.76	10.22	9.69	9.44	7.61	102.67	3579	308	9	4.33	2	.
NANP	TG	1	0	0.3169	0.6831	0.3021	0.6979	-0.0149	0.0149	3.83	4.23	4.11	8.71	8.85	8.68	3.94	3.7	3.77	8.27	9.05	9.04	7.14	7.62	373.5	3803	249	2	6.67	0	.
DENND6A	TG	1	-1	0.4029	0.5971	0.3827	0.6173	-0.0202	0.0202	9.35	7.88	12.86	15.08	15.7	13.81	11.47	8.92	7.63	14.98	16.81	13.41	16.99	17.69	91.35	4646	609	20	5	3	.
ZSCAN26	TG	1	1	0.3589	0.6411	0.376	0.624	0.0171	-0.0171	5.19	4.14	5.17	8.73	8.95	8.24	4.86	4.96	4.59	7.68	7.8	8.43	10.63	9.37	480	2685	480	4	3.33	0	.
IP6K1	TG	1	0	0.4972	0.5028	0.4861	0.5139	-0.0111	0.0111	28.63	30.07	32.11	31.77	30.65	29.42	25.68	32.72	26.54	28.42	31.79	29.6	14.95	21.35	265.2	4471	442	6	10	0	3
KCTD6	TG	1	0	0.3544	0.6456	0.3392	0.6608	-0.0151	0.0151	4.78	5.43	5.6	9.09	9.39	10.31	4.7	5.2	5.17	10.07	9.25	10.03	8.28	7.76	357	1555	238	3	9.67	4	1
ERI1	TG	1	-1	0.3168	0.6832	0.2817	0.7183	-0.0351	0.0351	4.22	4.46	5.62	9.84	10.42	10.58	4.32	4.4	3.75	10.48	10.78	10.54	6.6	6.03	150	4521	350	7	7.33	2	1
PSTK	TG	1	0	0.4206	0.5794	0.4049	0.5951	-0.0157	0.0157	4.46	4.69	4.31	6.4	6.69	5.47	3.77	2.92	6.33	6.71	5.78	6.66	6.83	5.42	179.5	1173	359	6	0.67	0	.
ATXN7L2	TG	1	0	0.5429	0.4571	0.5369	0.4631	-0.006	0.006	4.72	4.44	4.8	3.87	4.16	3.73	4.58	5.57	5.58	4.5	4.6	4.46	3.86	4.32	205.91	2448	755	11	0.67	3	.
ZNF791	TG	1	-1	0.3559	0.6441	0.3384	0.6616	-0.0175	0.0175	4.05	4.66	4.56	7.99	8.25	7.77	4.68	4.8	2.67	7.2	8.97	7.56	9.63	8.31	432.75	6465	577	4	13.67	3	.
LNX2	TG	1	0	0.3356	0.6644	0.3228	0.6772	-0.0128	0.0128	4.46	4.17	5.5	9.26	9.31	9.38	4.2	4.79	3.97	9.21	9.38	8.59	5.81	4.92	230.33	4750	691	10	18.67	2	.
MED19	TG	1	0	0.4473	0.5527	0.4476	0.5524	0.0003	-0.0003	11.5	10.67	10.73	14.26	12.79	13.61	10.33	11.81	11.03	12.43	14.18	14.33	9.94	10.24	147	1099	245	5	1	0	1
ZFP1	TG	1	0	0.2778	0.7222	0.283	0.717	0.0052	-0.0052	3.48	3.39	4.28	10.25	9.02	9.71	4.34	3.97	3.23	9.22	10.11	9.89	7.5	7.73	408	3287	408	4	13.33	0	.
ZNF367	TG	1	1	0.3009	0.6991	0.3195	0.6805	0.0186	-0.0186	2.6	2.75	4.06	7.67	7.03	7.15	3.15	2.96	3.54	6.92	6.83	6.79	11.16	8.82	210.6	3687	351	5	47.33	0	2
PHF13	TG	1	0	0.5033	0.4967	0.4923	0.5077	-0.011	0.011	12.2	12.35	14.12	12.12	13.14	12.9	12.58	12.9	14.44	13.68	13.61	13.87	9.44	12.52	225.75	3632	301	4	9.67	0	1
TRIM35	TG	1	1	0.4853	0.5147	0.508	0.492	0.0227	-0.0227	4.62	4.46	6.21	5.04	5.76	5.41	5.26	5.34	5.22	5.18	4.79	5.35	4.32	4.73	247	4183	494	6	2	0	3
FBXO16	TG	1	0	0.4317	0.5683	0.4266	0.5734	-0.0051	0.0051	4.83	5.03	5.47	5.39	7.5	7.29	4.65	5	3.76	5.95	6.28	5.8	5.81	6.74	109.88	1254	293	9	0.33	0	.
ELF1	TG	1	0	0.3254	0.6746	0.3215	0.6785	-0.0039	0.0039	5.76	5.6	7.36	12.77	12.8	13.24	7.5	5.72	5.62	13.37	14.03	12.38	6.42	6.22	232.5	3678	620	9	19.33	6	3
RUNDC1	TG	1	0	0.4883	0.5117	0.4775	0.5225	-0.0108	0.0108	8.99	9.87	10.31	9.99	11.08	9.49	8.62	11.44	8.36	10.05	10.06	10.98	7.24	8.87	368.4	5280	614	5	4.67	0	1
LIN9	TG	1	0	0.3373	0.6627	0.332	0.668	-0.0053	0.0053	10.9	11.16	12.86	23.95	22.8	21.84	13.17	12.29	11.84	24.28	26.41	24.34	16.11	17.93	108.6	2998	543	15	20.67	4	.
UBE2Q2	TG	1	0	0.268	0.732	0.2625	0.7375	-0.0055	0.0055	6.62	5.72	8.42	19.5	18.87	18.3	8.24	7.54	6.67	21.26	20.2	21.61	16.53	18.66	86.77	2968	376	13	14.67	1	.
CCDC117	TG	1	0	0.3212	0.6788	0.3083	0.6917	-0.0129	0.0129	28.08	25.49	30.9	60.01	60.69	57.84	27.21	27.49	28.01	61.66	64.05	59.85	33.27	43.06	168	3964	280	5	46.33	*	7
ERICH5	TG	1	-1	0.4465	0.5535	0.4202	0.5798	-0.0262	0.0262	3.59	3.48	2.89	3.88	4.35	4.11	2.4	2.83	2.66	3.63	3.01	4.25	3.13	2.06	375	1503	375	3	.	0	.
TENT2	TG	1	1	0.2674	0.7326	0.3076	0.6924	0.0402	-0.0402	4.98	5.19	5.15	14.45	12.8	14.74	6.99	6.4	5.8	16.72	13.5	12.97	14.93	15.35	103.93	5100	485	15	14.67	6	.
BLOC1S2	TG	1	0	0.3593	0.6407	0.3424	0.6576	-0.0169	0.0169	28.56	26.57	26.23	49.6	48.7	46.78	24.58	21.39	29.75	46.88	47.85	50.7	32.87	29.35	85.8	2619	143	5	6	4	5
HARBI1	TG	1	-1	0.4537	0.5463	0.4302	0.5698	-0.0235	0.0235	9.47	9.95	10.64	12.2	12.78	11.21	8.66	10.82	7.53	11.94	12.76	11.07	8.69	8.82	525	1967	350	3	1	0	.
C3orf38	TG	1	0	0.376	0.624	0.3591	0.6409	-0.0169	0.0169	12.92	12.46	14.64	22.04	21.47	22.9	11.43	12.29	11.81	21.98	21.28	20.13	13.25	12.77	330	2414	330	3	23	5	.
CLBA1	TG	1	1	0.4799	0.5201	0.5041	0.4959	0.0242	-0.0242	13.89	17.13	16.07	14.72	15.9	20.41	14.59	14.82	18.82	15.15	17.12	15.18	14.19	12.38	195.6	2379	326	5	.	0	.
UBR1	TG	1	1	0.3413	0.6587	0.3718	0.6282	0.0305	-0.0305	3.54	3.49	3.93	7.21	6.75	7.19	5.21	4.05	3.16	7.67	6.56	6.75	5.41	5.52	111.7	7698	1750	47	6.67	0	.
EXOC8	TG	1	0	0.3443	0.6557	0.343	0.657	-0.0013	0.0013	5.64	5.8	6.84	12.05	11.52	11.24	7.31	6.18	5.68	12	12.72	12	11.04	14.11	2178	5100	726	1	.	*	.
ZNF620	TG	1	0	0.3334	0.6666	0.3457	0.6543	0.0123	-0.0123	5.83	4.88	5.82	11.86	11.08	10.1	6.45	5.69	5.13	10.37	10.95	11.36	10.8	7.96	317.25	3291	423	5	4	1	.
C5orf51	TG	1	0	0.2674	0.7326	0.2562	0.7438	-0.0112	0.0112	7.55	6.83	8.8	21.45	20.66	21.38	8.81	6.72	6.2	21.33	20.39	21.35	9.63	11.15	147.5	5246	295	6	46	*	9
DNAJC24	TG	1	1	0.3164	0.6836	0.3412	0.6588	0.0248	-0.0248	10.09	7.98	6.65	16.83	19.24	17.36	9.56	8.09	7.87	15.98	17.4	15.88	11.59	13.14	112.5	2970	150	5	12	3	0
BCDIN3D	TG	1	0	0.5192	0.4808	0.5168	0.4832	-0.0024	0.0024	5.35	4.7	5.05	4.09	4.87	5.03	4.76	4.88	5.34	4.34	4.93	4.73	5.45	3.3	439.5	3226	293	2	1	0	1
METTL2A	TG	1	-1	0.618	0.382	0.5996	0.4004	-0.0184	0.0184	32.33	29.87	28.95	18.53	19.53	18.27	26.67	29.82	31.14	20.44	19.72	18.35	13.2	15.32	126.33	5799	379	9	3	1	3
BCL6B	TG	1	0	0.4926	0.5074	0.5035	0.4965	0.0109	-0.0109	5.17	4.81	5.68	5.19	5.65	5.28	5.81	5.11	6.65	5.81	6.11	5.4	4.54	4.75	180	3527	480	9	1	0	.
WDR53	TG	1	-1	0.377	0.623	0.3474	0.6526	-0.0296	0.0296	4.98	3.92	4.27	8.71	5.48	7.57	3.22	4.06	4.69	7.16	8.47	6.85	6.54	5.4	538.5	1594	359	4	0.33	0	.
SPTY2D1	TG	1	-1	0.3214	0.6786	0.278	0.722	-0.0434	0.0434	6.75	5.6	6.07	12.96	13.63	12.3	7.55	6.28	3.24	14.77	15.92	13.64	7.69	10.54	343	5601	686	6	29	0	.
KIF24	TG	1	-1	0.4463	0.5537	0.4275	0.5725	-0.0188	0.0188	3.36	3.41	3.75	4.32	4.4	4.33	3.51	3.77	2.99	4.77	4.93	4.05	5.12	4.52	342.25	6295	1369	13	4	0	.
RSBN1L	TG	1	0	0.2991	0.7009	0.3048	0.6952	0.0058	-0.0058	8.95	9.22	10.53	20.28	22.17	24.81	13.28	9.66	7.84	23.51	23.87	22.82	17.38	15.32	317.63	6406	847	8	13	*	.
MMS22L	TG	1	0	0.301	0.699	0.2839	0.7161	-0.0171	0.0171	6.66	5.95	6.11	13.09	14.24	16.13	7.65	7.88	4.09	17.2	17.32	14.98	13.38	13.19	155.5	8574	1244	25	17.33	8	0
C5orf34	TG	1	1	0.3142	0.6858	0.4	0.6	0.0858	-0.0858	5.27	2.97	4.17	9.97	8.28	8.83	6.32	5.47	4.33	8.71	7.4	8.08	9.67	6.84	159.75	2502	639	13	1.33	0	1
FAM221A	TG	1	0	0.4216	0.5784	0.4063	0.5937	-0.0153	0.0153	3.16	3.58	3.52	4.2	5.35	4.52	3.42	2.98	4.01	5.96	4.7	4.55	4	5.03	128.14	1403	299	7	6	0	.
POLR1C	TG	1	0	0.5415	0.4585	0.5318	0.4682	-0.0098	0.0098	64.85	68.59	68.04	56.73	53.97	59.89	57.82	69.53	70.01	57.15	56.8	59.84	25.54	34.51	115.67	1275	347	9	1	0	9
FBXO33	TG	1	0	0.4064	0.5936	0.4172	0.5828	0.0108	-0.0108	5.54	6.3	7.43	8.94	10.15	9.07	7.78	6.78	6.83	11.29	9.75	8.84	5.39	6.86	417	3771	556	4	10.33	2	1
C1orf174	TG	1	-1	0.4017	0.5983	0.3827	0.6173	-0.019	0.019	14.83	14.27	16.01	22.09	22.69	22.41	12.39	11.99	15.39	20.5	23.48	20.18	15.42	16.52	183	1645	244	4	2.33	3	3
ZNF324B	TG	1	1	0.5221	0.4779	0.5388	0.4612	0.0166	-0.0166	4.37	5.6	5.25	5.35	4.47	4.11	4.43	5.85	5.9	5.08	4.82	3.94	3.02	2.25	545	2978	545	4	0.67	0	.
ARID5A	TG	1	1	0.4767	0.5233	0.5229	0.4771	0.0462	-0.0462	4.88	5.88	5.47	5.64	6.43	5.74	4.52	6.32	5.93	4.66	5.35	5.29	4.39	5.06	255	2181	595	7	.	0	1
ACADVL	ER	1	0	0.5968	0.4032	0.6005	0.3995	0.0037	-0.0037	31.01	34.76	38.49	22.96	24.89	22.59	27.52	33.53	40.22	23.58	22.19	21.59	37.72	42.65	98.4	2184	656	20	.	0	4
ACAT1	ER	1	0	0.5094	0.4906	0.5179	0.4821	0.0085	-0.0085	94.68	90.27	106.09	86.65	91.89	101.81	94.69	85.8	106.43	93.53	86.19	87.37	91.81	91.75	107	1537	428	12	1	9	1
AGL	ER	1	1	0.2109	0.7891	0.236	0.764	0.0251	-0.0251	3.94	4.07	5.8	17.24	16	18.44	7.15	4.59	3.1	16.67	16.07	15.28	12.08	12.6	139.36	7091	1533	34	9	3	.
CPOX	ER	1	0	0.445	0.555	0.4307	0.5693	-0.0143	0.0143	24.32	27.11	32.54	33.73	34.53	36.47	23.23	25.21	25.07	33.77	31.25	32.16	17.98	24.71	195	2709	455	7	15	*	3
CYBA	ER	1	0	0.97	0.03	0.9637	0.0363	-0.0063	0.0063	174.81	206.32	144.27	5.85	5.56	4.84	135.71	158.62	178.62	5.22	7.14	5.47	54.72	67.16	98	692	196	6	.	0	4
DLD	ER	1	1	0.4241	0.5759	0.4453	0.5547	0.0212	-0.0212	65.78	57.94	74.54	88.06	88.79	92.4	69.8	69.38	65.06	91.04	82.1	81.32	58	57.74	109.29	3537	510	14	6.67	*	8
ERCC5	ER	1	1	0.3667	0.6333	0.3833	0.6167	0.0166	-0.0166	4.76	4.3	4.76	8.05	7.98	7.84	5.92	4.58	4.8	8.37	8.29	7.96	7.56	8.76	237.4	3888	1187	15	0.67	0	.
FANCA	ER	1	0	0.63	0.37	0.6375	0.3625	0.0075	-0.0075	30.84	28.66	33.26	18.15	17.69	18.63	27.52	32.08	33.01	17.31	16.62	18.73	26.49	25.6	101.58	5452	1456	43	1.67	0	1
GALT	ER	1	0	0.511	0.489	0.5038	0.4962	-0.0072	0.0072	7.76	10.25	9.22	8.94	9.04	8.08	8.76	10.27	8.5	9.1	8.92	9.1	12.29	10.01	103.64	1756	380	11	.	0	3
GBE1	ER	1	0	0.3816	0.6184	0.3684	0.6316	-0.0132	0.0132	8.86	7.86	8.89	12.46	13.5	15.55	7.34	7.24	6.77	12.28	11.89	12.42	9.72	6.79	131.81	2941	703	16	1.33	*	1
GLDC	ER	1	1	0.8517	0.1483	0.8699	0.1301	0.0182	-0.0182	29.2	30.21	32.27	4.44	6.18	5.35	32.25	31.95	34.45	5.56	5.61	3.58	10.66	12.95	122.52	3843	1021	25	1	2	.
HK2	ER	1	0	0.4643	0.5357	0.4713	0.5287	0.0071	-0.0071	17.83	17.51	19.53	17.03	21.38	24.91	18.13	15.88	14.68	19.1	18.37	17.13	13.95	14.72	153	5626	918	18	11.67	4	1
MSH2	ER	1	0	0.3378	0.6622	0.3447	0.6553	0.0069	-0.0069	31.9	28.26	40.05	66.32	61.64	68.49	40.1	33.19	32.82	69.16	64.3	68.27	44.14	45.64	175.31	3115	935	16	4.67	0	3
MTR	ER	1	1	0.345	0.655	0.3647	0.6353	0.0197	-0.0197	14.54	13.72	16.06	28.21	28.87	27.09	19.78	14.77	11.76	27.04	28.49	25.14	28.3	27.7	115.09	10547	1266	33	11	7	.
MMUT	ER	1	1	0.5541	0.4459	0.5964	0.4036	0.0423	-0.0423	8.99	8.2	10.45	6.87	7.68	7.69	11.13	8.7	9.34	7.31	6.07	6.35	10.22	9.54	187.75	3811	751	13	2.67	6	.
NPHP1	ER	1	-1	0.405	0.595	0.3698	0.6302	-0.0352	0.0352	4.19	4.05	2.32	5.08	5.8	4.63	3.51	3.05	3.84	6.78	5.15	5.8	4.01	4.26	101.7	2522	678	20	0.67	0	0
OAT	ER	1	-1	0.4309	0.5691	0.4052	0.5948	-0.0257	0.0257	83.93	81.03	94.57	116.02	105.37	121.36	70.14	66.68	77.83	108.19	99.26	107.6	54.22	60.9	146.67	2039	440	10	12.33	8	4
PGK1	ER	1	-1	0.4998	0.5002	0.4819	0.5181	-0.0179	0.0179	320.17	343.39	331.81	302.74	312.9	380.67	298.68	319.63	323.76	344.06	329.13	339.8	153.35	210.6	114	4812	418	11	8.67	*	.
PHKA2	ER	1	0	0.5534	0.4466	0.5434	0.4566	-0.0099	0.0099	6.41	5.78	6.17	5.53	4.17	5.12	6.96	5.65	6.5	4.72	5.88	5.46	9.72	8.52	112.36	5077	1236	33	.	0	.
PPOX	ER	1	1	0.5345	0.4655	0.5623	0.4377	0.0278	-0.0278	6.31	7.69	5.97	6.03	4.71	6.66	6.54	8.76	7.64	5.39	5.8	6.66	9.09	8.62	119.5	1733	478	13	.	0	1
SNCA	ER	1	1	0.3274	0.6726	0.343	0.657	0.0155	-0.0155	18.75	17.73	19.85	36.61	37.52	41.58	21.41	18.34	19.08	38.63	34.92	39.14	25.31	25.57	84.6	3177	141	6	2.33	1	4
TSC1	ER	1	0	0.3925	0.6075	0.4019	0.5981	0.0094	-0.0094	7.09	6.08	7.28	10.08	11.83	9.74	7.23	8.32	4.24	9.37	10.93	9.13	7.96	7.58	166.43	8598	1165	23	10	0	.
MID1	ER	1	1	0.3391	0.6609	0.353	0.647	0.0138	-0.0138	16.91	15.3	16.43	30.1	29.47	35.2	22.75	18.35	12.06	31.57	32.76	33.11	27.33	30.19	222.67	6168	668	10	34	1	2
CYB5R3	ER	1	0	0.6024	0.3976	0.6086	0.3914	0.0062	-0.0062	108.9	114.61	95.94	69.43	77.16	64.28	100.51	113.42	103.08	68.89	69.8	65.18	66.63	80.6	100.67	2916	302	9	3.33	6	9
GPD2	ER	1	1	0.4177	0.5823	0.4537	0.5463	0.036	-0.036	8.92	8.78	7.6	9.92	13.67	11.67	11.01	9.39	5.61	10.53	12.5	8.3	10.61	8.79	136.5	5812	728	17	10	*	.
HSD17B4	ER	1	0	0.3777	0.6223	0.3804	0.6196	0.0027	-0.0027	39.59	39.49	48.08	63.03	69.1	77.38	45.46	42.63	40.83	68.77	71.31	69.92	45.25	51.58	92.13	2628	737	24	2.67	2	4
OXCT1	ER	1	1	0.4043	0.5957	0.4357	0.5643	0.0314	-0.0314	18.02	19.36	16.87	25.16	28.06	26.72	22.83	18.79	16.53	24.95	24.76	25.59	27.43	20.51	91.94	3294	521	17	2	*	1
PEX1	ER	1	0	0.3876	0.6124	0.3991	0.6009	0.0116	-0.0116	8.78	6.89	8.02	12.28	12.13	13.03	8.78	7.76	6.77	11.43	11.72	11.93	15.15	12.71	160.5	4369	1284	24	0.33	0	.
HOXA13	ER	1	0	0.3061	0.6939	0.305	0.695	-0.0011	0.0011	3.96	3.89	5.3	9.15	9.77	10.89	4.64	4.31	3.64	9.52	10.07	9.08	5.21	7.95	583.5	5015	389	2	11.33	2	.
PMS1	ER	1	0	0.2373	0.7627	0.2416	0.7584	0.0043	-0.0043	3.94	4.87	4.42	12.97	14.04	15.48	5.71	3.99	3.49	14.06	13.62	13.72	15.88	14.45	233.25	3156	933	13	1	0	.
GUCY1B1	ER	1	1	0.3815	0.6185	0.3978	0.6022	0.0163	-0.0163	6.23	4.79	6.66	9.62	8.04	10.99	7.01	5.8	4.59	9.82	8.22	8.29	8.22	6.98	132.86	3382	620	14	4.67	1	.
LTA4H	ER	1	0	0.45	0.55	0.4441	0.5559	-0.0058	0.0058	59.99	52.75	60.21	69.39	65.64	76.37	58.33	55.98	53.27	71.2	67.8	70.73	53.11	58.12	96.63	2140	612	19	1	*	4
POLR2B	ER	1	0	0.4454	0.5546	0.4445	0.5555	-0.0009	0.0009	72.05	62.23	75.27	84.32	81.69	94.89	78.98	63.54	75.38	94.47	84.53	93.29	48.81	57.38	141	3785	1175	25	2	*	3
RREB1	ER	1	1	0.4455	0.5545	0.4594	0.5406	0.0139	-0.0139	4.73	5.96	5.25	6.86	6.81	6.16	8.15	5.08	2.12	5.89	6.85	5.33	4.94	6.09	522.9	8625	1743	13	12	6	5
SPDYC	ER	1	0	0.5052	0.4948	0.5113	0.4887	0.0061	-0.0061	5.91	6.65	4.97	5.15	6.21	5.81	4.21	4.97	5.47	4.54	4.38	5.09	5.81	5.69	137.5	1042	275	7	.	0	.
MSL1	ER	1	0	0.4407	0.5593	0.4502	0.5498	0.0095	-0.0095	25.82	23.55	25.8	35.74	30.09	29.56	26.6	26.81	26.78	34.05	34.57	29.32	27.59	30.56	205	5035	615	9	15.33	4	4
SPIN4	ER	1	-1	0.3602	0.6398	0.3245	0.6755	-0.0357	0.0357	3.95	3.33	5.04	7.35	6.74	7.78	3.51	3.37	2.9	7.19	6.23	6.92	9.19	6.6	750	4105	250	1	.	*	1
SH3PXD2B	ER	1	1	0.4983	0.5017	0.5427	0.4573	0.0444	-0.0444	7.28	7.93	7.79	6.66	8.25	8.25	8.28	7.95	9.42	8.06	6	7.57	5.86	7.31	210.46	7779	912	13	2	*	.
SFMBT2	ER	1	0	0.4303	0.5697	0.4266	0.5734	-0.0037	0.0037	3.94	3.57	4.36	5.24	5.54	4.93	4.44	4.21	3.07	5.52	5.54	4.69	6.56	5.08	134.25	8056	895	21	7	0	.
RRM1	ER	1	0	0.4318	0.5682	0.4308	0.5692	-0.0011	0.0011	102.33	94.48	112.19	136.61	128.88	141.04	109.08	106.01	86.43	135.59	128.8	134.07	89.11	86.32	125.21	3142	793	19	5	*	7
RRM2	ER	1	-1	0.4387	0.5613	0.4152	0.5848	-0.0235	0.0235	125.37	112.24	128.27	152.41	154.35	161.4	106.81	119.91	104.8	155.24	156.67	155	81.62	78.21	117	3258	390	10	13.33	*	*
USP9X	ER	1	1	0.2588	0.7412	0.296	0.704	0.0372	-0.0372	18.21	16.13	17.44	50.45	51.15	46.65	29.73	18.47	11.23	49.04	49.22	43.07	45.7	48.95	174.2	12543	2555	45	18.33	*	2
AFDN	ER	1	1	0.4586	0.5414	0.4882	0.5118	0.0296	-0.0296	23.33	20.09	25.21	28.09	27.11	25.81	29.74	23.08	20.76	27.15	26.57	23.41	31.21	31.36	161.65	7806	1832	34	3.33	9	.
KIAA0895	ER	1	-1	0.5729	0.4271	0.5393	0.4607	-0.0336	0.0336	10.19	12.03	12.42	9.75	7.97	8.1	13.15	12.58	5.47	8.69	9.71	8.25	9.71	7.84	222	4462	518	7	1.67	0	.
ENGASE	ER	1	1	0.536	0.464	0.549	0.451	0.013	-0.013	11.09	12.43	12.63	10.94	10	10.35	9.65	13.7	12	10.5	9.36	9.19	9.43	11.34	159.43	4603	744	14	1.33	0	.
CEMP1	ER	1	-1	0.5997	0.4003	0.5754	0.4246	-0.0243	0.0243	5.2	6.48	6.56	5.09	3.73	3.35	4.88	6.81	7.24	4.57	4.9	4.5	4.39	4.5	744	1374	248	1	.	0	.
ALDH5A1	ER	1	0	0.4846	0.5154	0.4749	0.5251	-0.0097	0.0097	11.99	11.67	10.83	12	12.91	11.76	10.21	11.22	8.61	10.58	12.35	10.29	11.61	9.57	160.8	5131	536	10	3.33	1	.
U2SURP	ER	1	0	0.2108	0.7892	0.2143	0.7857	0.0036	-0.0036	30.07	29.43	33.96	118.27	111.44	120.26	45.48	30.34	20.7	124.08	116.49	113.25	67.94	82.92	110.36	7424	1030	28	35.33	*	1
KDM6B	ER	1	0	0.4678	0.5322	0.4787	0.5213	0.0108	-0.0108	4.18	4.43	4.12	4.49	5.08	4.91	4.55	4.9	4.03	4.85	5.11	4.72	9.48	7.06	246.6	6728	1644	24	5	*	1
FBXO46	ER	1	-1	0.8148	0.1852	0.7948	0.2052	-0.0201	0.0201	15.28	18.46	16.57	3.58	4.3	3.55	16.83	17.63	17.97	4.49	4.48	4.57	8.73	9.17	1812	2993	604	2	.	6	2
TNRC18	ER	1	1	0.6112	0.3888	0.6321	0.3679	0.0209	-0.0209	21.98	21.87	22.89	13.44	13.8	15.22	24.55	30.8	24.66	16.68	15.66	14.24	12.97	16.12	307.14	10839	2969	30	1	6	.
MGA	ER	1	1	0.3814	0.6186	0.4003	0.5997	0.0188	-0.0188	4.49	4.41	5.56	8.05	7.64	7.77	6.54	4.75	4.96	8.24	8.28	7.82	10.21	10.25	406.3	12193	3115	24	19.67	9	.
THOC2	ER	1	1	0.2088	0.7912	0.2254	0.7746	0.0165	-0.0165	16.58	11.9	15.87	59.55	53.45	55.02	24.05	12.92	12.45	59.02	56.81	54.05	46.87	61.31	125.84	5600	1594	39	7	5	1
MYSM1	ER	1	0	0.1931	0.8069	0.1932	0.8068	0.0001	-0.0001	2.69	2.56	3.88	13.21	13.26	11.68	4.21	3.13	2	12.57	14.07	12.33	20.08	20.04	124.35	7751	829	20	57.67	5	0
ACLY	ER	1	0	0.5095	0.4905	0.5123	0.4877	0.0028	-0.0028	228.96	230.61	234.52	218.98	218.44	230.74	231.24	234.26	189.09	212.93	206.84	203.39	82.98	113.95	118.07	4293	1102	29	13.33	*	7
FAM72B	ER	1	0	0.3462	0.6538	0.3309	0.6691	-0.0153	0.0153	5.74	5.73	7.45	11.75	12.36	11.62	5.11	6.65	6.24	11.47	12.8	12.11	8.53	9.41	112.5	2396	150	4	0.67	0	.
ACTN1	ER	1	1	0.6964	0.3036	0.7236	0.2764	0.0272	-0.0272	52.27	54.67	58.36	21.3	27.34	23.42	54.88	54.42	62.19	21.27	23.18	21.06	18.39	24.06	124.77	3722	915	22	2	8	3
NUDT7	ER	1	-1	0.4821	0.5179	0.3947	0.6053	-0.0875	0.0875	4.21	5.26	4.53	5.17	5.07	4.79	3.7	3.58	3.65	5.39	5.6	5.76	4.21	5.08	179.25	1096	239	4	0.67	0	1
ZSCAN30	ER	1	0	0.3411	0.6589	0.3351	0.6649	-0.006	0.006	4.58	3.83	4.77	8.45	8.4	8.62	5.34	3.93	4.14	8.99	9.15	8.47	14.7	12.44	495	4122	495	4	3.33	0	.
AP1G1	ER	1	0	0.3797	0.6203	0.3829	0.6171	0.0032	-0.0032	22.73	20.85	22.62	37.42	35.55	35.19	25.5	22.51	19.44	33.97	38.02	36.72	20.57	23.23	112.23	6602	823	23	21.33	*	7
TPRN	ER	1	1	0.6451	0.3549	0.7248	0.2752	0.0797	-0.0797	15.65	19.66	15.96	10.14	8.29	9.78	19.21	19.2	22.4	5.63	9.48	7.98	6.19	7.59	534	2659	712	4	.	0	6
PLEKHG4	ER	1	1	0.6077	0.3923	0.6601	0.3399	0.0525	-0.0525	10.06	9.17	9.53	5.17	7.89	5.51	9.46	13.09	10.31	5.87	5.12	5.93	15.44	11.35	170.29	4512	1192	22	1	0	.
PRR22	ER	1	0	0.541	0.459	0.5475	0.4525	0.0065	-0.0065	3.6	4.08	4.22	3.81	3.51	2.79	3.53	4.69	4.57	3.66	4.09	2.83	4.31	4.07	423	1373	423	3	.	0	.
RBM20	ER	1	0	0.4313	0.5687	0.4294	0.5706	-0.002	0.002	3.11	2.9	3.31	4.29	4	4.01	3.38	3.16	2.56	4.05	4.24	3.81	6.26	5.67	263.14	7293	1228	14	3.33	0	.
HSBP1L1	ER	1	0	0.4702	0.5298	0.4532	0.5468	-0.0169	0.0169	3.63	4.37	4.29	4.59	4.53	4.73	3.45	3.75	4.61	4.31	4.46	5.48	8.56	5.04	56.25	689	75	4	.	0	1
KIAA1671	ER	1	0	0.8208	0.1792	0.8201	0.1799	-0.0007	0.0007	15.95	14.87	15.49	3.1	3.82	3.2	17.89	16.75	14.22	3.53	3.81	3.38	6.45	7.83	542.1	10732	1807	13	18.33	*	.
ATR	ER	1	0	0.3482	0.6518	0.3597	0.6403	0.0115	-0.0115	4.02	4.72	4.71	7.93	8.51	8.72	6.63	4.07	2.65	7.87	8.05	7.85	7.38	8.24	168.83	8158	2645	47	1	2	.
BUB1B	ER	1	1	0.3845	0.6155	0.3989	0.6011	0.0144	-0.0144	22.74	20.57	24.33	37.3	37.33	33.65	30.89	25.52	19.16	40.57	37.28	36.01	21.06	32	137.09	3669	1051	23	4.33	*	1
CAMK2D	ER	1	-1	0.3531	0.6469	0.3328	0.6672	-0.0203	0.0203	6.21	6.09	6.13	11.27	10.87	11.62	6.99	4.5	4.52	11.54	9.96	10.61	9.1	11.2	80.1	5785	534	21	4.67	6	3
CASP8	ER	1	0	0.4142	0.5858	0.4039	0.5961	-0.0104	0.0104	4.26	4.06	5.86	6.96	6.98	6.1	5.02	5.09	5.74	7.6	7.91	7.88	4.54	4.35	180	2659	480	9	4.67	2	2
CCNA2	ER	1	0	0.3795	0.6205	0.3671	0.6329	-0.0123	0.0123	47.34	44.79	55.24	81.27	76.78	82.93	46.18	45.59	46.83	81.68	77.54	79.69	56.32	52.57	162.38	2748	433	8	21	*	8
CHD4	ER	1	0	0.6463	0.3537	0.6554	0.3446	0.0092	-0.0092	99.82	88.18	110.71	50.32	55	58.16	104.9	104.05	102.83	55.27	52.75	55.88	60.19	77.7	147.15	6491	1913	40	2.33	*	7
TET3	ER	1	.	0.3973	0.6027	0.4024	0.5976	.	.	3.01	2.88	3.04	4.44	4.77	4.32	3.74	3.28	2.41	4.7	5.06	4.25	4.9	4.19	489.82	12060	1796	12	18	*	1
CECR2	ER	1	0	0.4101	0.5899	0.4062	0.5938	-0.0039	0.0039	4.07	3.76	4.36	5.96	6.26	5.31	4.42	4.53	3.02	5.41	6.44	5.65	7.19	6.52	231.32	10030	1465	19	16	2	.
BAHCC1	ER	1	0	0.7097	0.2903	0.7089	0.2911	-0.0008	0.0008	8.98	9.45	8.3	3.91	3.15	3.87	10.34	9.17	8.23	4.4	4.15	2.85	6.06	6.86	289.89	10726	2609	28	3.33	4	.
SNX25	ER	1	1	0.65	0.35	0.6631	0.3369	0.0131	-0.0131	9.43	8	9.83	4.33	5.97	4.37	11.74	9.03	8.66	5.09	5.61	4.25	8.38	9.69	158.68	3745	1005	19	1.33	0	1
FBF1	ER	1	0	0.5423	0.4577	0.5504	0.4496	0.0081	-0.0081	5.77	5.99	6.39	5.37	5.49	4.47	4.53	7.19	6.26	4.75	5.11	4.83	6.15	6.8	118.86	4874	1149	30	.	0	.
CSTF3	ER	1	0	0.3256	0.6744	0.3209	0.6791	-0.0048	0.0048	23.99	23.02	23.93	49.59	49.68	47.67	24.11	22.02	25.24	50.1	53.92	47.01	27.38	38.79	102.57	2812	718	21	1	4	4
CTNND1	ER	1	0	0.4534	0.5466	0.4488	0.5512	-0.0045	0.0045	31.46	28.8	32.2	38	37.56	35.93	32.92	32.28	25.22	36.53	38.21	36.28	23.58	25.98	153	6670	969	21	21.67	*	2
DGKA	ER	1	1	0.5128	0.4872	0.5595	0.4405	0.0467	-0.0467	4.59	4.28	4.4	4.23	3.8	4.58	4.18	4.49	3.72	2.95	2.88	3.93	4.13	4.12	96	2727	736	24	0.67	0	.
DDX3X	ER	1	0	0.3164	0.6836	0.3249	0.6751	0.0085	-0.0085	88.2	76.16	88.79	183.25	165.47	198.31	108.27	86.74	62.6	190.95	165.7	178.64	112.3	155.44	117	4635	663	17	63	*	9
DHX9	ER	1	0	0.4442	0.5558	0.4513	0.5487	0.007	-0.007	136.86	122.38	167.19	176.57	168.46	188.45	152.11	140.41	146.51	178.77	171.1	184.01	94.05	107.81	141.22	4493	1271	28	12.33	*	8
DHX15	ER	1	0	0.3935	0.6065	0.3973	0.6027	0.0038	-0.0038	63.93	58.54	69.58	98.8	94.64	102.59	69.45	61.87	58.79	95.26	95.04	98.12	59.61	63.48	170.57	2998	796	14	5.33	*	*
DYNC1H1	ER	1	1	0.7177	0.2823	0.7393	0.2607	0.0216	-0.0216	74.28	69.04	78.9	25.84	31.83	29.72	77.22	71.14	68.14	26.27	26.76	23.31	40.87	38.42	178.73	19940	4647	78	1.67	6	3
DPYSL2	ER	1	0	0.4839	0.5161	0.4769	0.5231	-0.0071	0.0071	5.26	4.53	6	5.38	5.22	6.24	5.74	4.64	5.22	5.58	5.55	5.98	3.13	3.82	145.29	4798	678	14	3.33	*	5
EIF4G2	ER	1	0	0.2963	0.7037	0.3004	0.6996	0.0041	-0.0041	215.06	198.73	205.36	497.07	490.91	482.73	249.67	210.62	146.39	449.23	496.95	466.67	229.6	239.99	129.71	3794	908	22	18.67	*	*
EP300	ER	1	1	0.3684	0.6316	0.3881	0.6119	0.0197	-0.0197	10.21	11.3	10.7	20.47	19.17	15.58	15.25	11.7	5.43	16.75	19.32	14.98	16.47	15.12	233.71	8779	2415	31	15.33	*	2
EPAS1	ER	1	-1	0.5148	0.4852	0.4556	0.5444	-0.0591	0.0591	6.93	5.49	5.77	5.33	6.26	5.55	7.56	5.48	6.53	7.36	6.99	9.03	4.9	5.84	163.31	5155	871	16	2.33	6	.
EPB41L2	ER	1	1	0.4965	0.5035	0.516	0.484	0.0195	-0.0195	43.01	40.59	42.61	40.63	44.08	43.26	51.43	45.17	37.21	40.35	44.21	40.94	34.93	37.35	167.67	4380	1006	20	10	*	2
FLNA	ER	1	1	0.8377	0.1623	0.8618	0.1382	0.0241	-0.0241	158.04	175.53	167.12	33.6	29.91	33.49	194.96	225.87	245.2	36.72	35.48	34.59	37.64	60.64	169.02	8507	2648	48	.	9	6
FLNB	ER	1	0	0.9602	0.0398	0.9615	0.0385	0.0014	-0.0014	74.33	92.37	76.24	3.26	3.16	3.66	87.22	99.33	85.45	4.66	2.57	3.65	23.83	20.29	169.76	9441	2603	46	2.67	*	.
FLNC	ER	1	0	0.8039	0.1961	0.8024	0.1976	-0.0014	0.0014	17.74	19.99	17.64	4.3	4.75	4.45	18.15	20.16	17.31	4.61	4.58	4.5	7.19	7.65	170.38	9159	2726	48	0.33	2	.
GTF3C1	ER	1	1	0.7394	0.2606	0.7563	0.2437	0.0169	-0.0169	77.17	76.73	85.04	28.17	25.19	30.86	84.94	91.91	77.54	29.43	25.66	26.89	26.95	38.46	171.08	7090	2110	37	1	*	.
HDAC2	ER	1	0	0.35	0.65	0.3521	0.6479	0.0021	-0.0021	122.12	104.16	123.36	209.9	210.47	229.03	131.96	111.39	122.6	228.13	213.42	231.84	143.73	145.32	104.79	9737	489	14	6.67	*	6
INPPL1	ER	1	1	0.4911	0.5089	0.5113	0.4887	0.0202	-0.0202	25.14	28.11	31.74	28.93	29.14	30.02	25.89	29.52	31.97	28.12	26.54	28.86	31.57	28.7	134.89	4789	1259	28	2.33	2	2
ARCN1	ER	1	0	0.3619	0.6381	0.3537	0.6463	-0.0082	0.0082	64.26	58.57	63.9	113.8	108.29	107.15	73.07	61.56	46.46	112.25	111.9	106.68	63.4	64.87	153.6	3994	512	10	15.33	*	4
ARF4	ER	1	-1	0.3848	0.6152	0.3672	0.6328	-0.0176	0.0176	99.39	94.33	95.5	150.02	143.64	168.67	92.13	87.54	92.67	151.21	155.71	162.39	96.5	89.97	90.5	1596	181	6	13	*	8
ARVCF	ER	1	1	0.5309	0.4691	0.6179	0.3821	0.087	-0.087	3.8	3.57	4.52	3.55	3.12	3.84	4.45	5.47	5.89	3.69	3.51	2.59	4.44	6.75	169.94	4056	963	20	.	0	.
ATP6V1A	ER	1	0	0.3898	0.6102	0.3882	0.6118	-0.0016	0.0016	28.52	27.91	30.26	46.46	44.7	44.57	28.66	29.99	17.17	35.91	42.53	41.05	31.4	28.67	132.43	4575	618	15	37.33	*	2
CAV1	ER	1	-1	0.6188	0.3812	0.5644	0.4356	-0.0543	0.0543	9.03	8.2	8.11	3.97	6.23	5.41	6.01	7.15	7.23	5.06	5.45	5.22	4.31	3.72	179	2456	179	3	0.67	*	5
CCND2	ER	1	0	0.4266	0.5734	0.4213	0.5787	-0.0053	0.0053	5.44	5.16	5.71	6.87	7.28	7.75	6.05	4.81	6.54	8.17	7.25	8.48	14.69	10.49	174	6493	290	5	16.67	*	3
CCT6A	ER	1	0	0.3871	0.6129	0.3851	0.6149	-0.002	0.002	209.05	185.77	215.17	318.06	314.7	333.04	185.1	181.14	227.25	315.89	309.79	322.03	110.71	150.56	114	2584	532	14	16	*	9
CLTCL1	ER	1	1	0.5681	0.4319	0.5898	0.4102	0.0216	-0.0216	5.42	5.35	6.2	4.38	4.34	4.18	5.2	5.69	5.51	3.87	4.01	3.53	4.55	4.73	153.84	5518	1641	33	.	0	.
CNN3	ER	1	0	0.3588	0.6412	0.3441	0.6559	-0.0147	0.0147	62.67	54.46	62.78	112.85	103.76	104.9	58.64	55.59	55.2	109.03	107.84	106.14	56.21	59.3	141.43	1991	330	7	9	*	7
COX5B	ER	1	0	0.6836	0.3164	0.683	0.317	-0.0006	0.0006	272.95	295.97	227.44	119.23	127.3	122.09	241.3	259.6	304.55	120.72	116.51	136.65	116.01	128.61	97.5	690	130	4	1	9	4
COX7A2	ER	1	-1	0.7146	0.2854	0.6885	0.3115	-0.0261	0.0261	470.3	472.09	403.08	172.09	175.25	189.95	378.57	401.76	437.5	177.98	172.27	200.64	139.61	153.72	63	462	84	4	1	*	2
CPS1	ER	1	1	0.6792	0.3208	0.6919	0.3081	0.0126	-0.0126	6.82	5.84	7.25	2.99	3.18	3.23	8.97	7.52	6.57	3.41	3.21	3.65	6.87	6.92	118.5	5760	1501	38	3.33	*	.
CRYZ	ER	1	-1	0.347	0.653	0.3153	0.6847	-0.0317	0.0317	10.19	9.53	11.3	19.78	16.95	21.65	10.51	8.73	9.2	20.89	19.05	21.84	8.46	13.42	123.75	1908	330	9	3.33	2	3
CTNNA1	ER	1	0	0.4845	0.5155	0.48	0.52	-0.0045	0.0045	71.2	63.62	67.61	68.45	70.29	76.64	67.77	65.17	65.26	72.05	67.06	75.62	44.6	51.38	160.06	3754	907	18	3.67	*	*
CTNNB1	ER	1	1	0.7208	0.2792	0.7458	0.2542	0.025	-0.025	367.37	363.5	423.02	147.19	145.23	154.59	409.99	394.79	455.42	146.01	136.94	146.58	96.86	118.42	167.57	3661	782	15	15.67	*	*
MPP3	ER	1	0	0.4853	0.5147	0.4814	0.5186	-0.0039	0.0039	3.19	3.87	3.52	4.01	3.98	3.24	2.94	3.71	3.69	3.54	3.92	3.69	5.34	5.83	97.67	2790	586	20	.	0	0
ENO2	ER	1	-1	0.5127	0.4873	0.4786	0.5214	-0.0341	0.0341	15.64	19.3	21.74	17.82	15.59	20.48	13.91	16.48	17.5	17.88	15.31	19	11.69	13.61	118.64	2294	435	12	3.67	2	*
FDPS	ER	1	0	0.5377	0.4623	0.5298	0.4702	-0.0079	0.0079	150.58	163.18	156.08	135.05	125.9	142.98	138.3	155.35	176.53	146.86	129.1	141.29	77.38	90.2	126	1417	420	11	0.33	0	6
FKBP3	ER	1	0	0.3466	0.6534	0.3305	0.6695	-0.0161	0.0161	76.75	69.79	74.81	135.93	130.41	150.91	67.12	56.35	71.43	135.05	131.44	128.35	114.16	109.95	96.43	1299	225	7	4.33	9	6
FOXO1	ER	1	0	0.3379	0.6621	0.3402	0.6598	0.0023	-0.0023	3.61	3.53	3.94	7.28	7.19	7.25	4.27	4.19	3.55	7.54	7.93	7.82	4.99	4.37	984	5779	656	3	15.67	4	.
GFPT1	ER	1	1	0.355	0.645	0.3719	0.6281	0.0169	-0.0169	11.35	10.67	11.67	20.01	20.99	20.21	14.52	11.3	9.35	19.15	20.46	19.77	21.28	14.94	105	8665	700	20	17.67	*	1
GLRX	ER	1	-1	0.4878	0.5122	0.4503	0.5497	-0.0375	0.0375	13.8	13.67	10.99	12.96	12.11	15.32	11.56	11.36	11.67	12.75	13.45	16.04	6.98	9.83	160.5	932	107	3	1	0	1
GNAI1	ER	1	0	0.3994	0.6006	0.3888	0.6112	-0.0106	0.0106	9.81	10.66	13.58	18.11	15.33	17.76	11.74	10.87	11.65	18.54	17.69	17.62	14.15	15.64	133.13	10083	355	8	10	6	5
GSPT1	ER	1	0	0.3649	0.6351	0.3667	0.6333	0.0018	-0.0018	91.45	82.66	97.7	152.41	160.19	160.49	99.42	94.91	83.11	158.55	160.22	160.44	82.79	94.9	127.6	7141	638	15	13.33	*	7
HMGCS1	ER	1	-1	0.3698	0.6302	0.3506	0.6494	-0.0192	0.0192	32.48	30.69	37.45	59.01	53.98	58.5	32.49	28.12	26.46	58.71	52.09	50.5	16.72	25.48	173.67	5350	521	11	11	7	5
HOXA4	ER	1	1	0.3746	0.6254	0.391	0.609	0.0164	-0.0164	3.19	3.95	3.59	6.26	6.32	5.34	3.67	3.88	4.52	5.4	7.17	6.25	5.99	7.63	481.5	1687	321	2	1.67	0	4
HOXB3	ER	1	-1	0.4026	0.5974	0.3686	0.6314	-0.034	0.034	8.45	7.55	10.62	12.24	13.76	13.5	7.38	9.8	7.49	13.68	14.63	13.94	14.42	14.37	648	3301	432	5	5	2	3
HOXB5	ER	1	0	0.3868	0.6132	0.3895	0.6105	0.0027	-0.0027	3.66	4.27	4.38	6.37	6.48	6.66	3.72	5.27	5.19	6.55	8.1	7.58	8.5	8.1	405	1859	270	2	2.33	0	2
HOXD10	ER	1	0	0.3789	0.6211	0.3881	0.6119	0.0092	-0.0092	26.24	26.91	28.78	45.5	45.81	43.01	29.19	28.19	32.14	44.9	48.8	47.47	34.84	32.44	511.5	1785	341	2	2.67	1	3
HSPD1	ER	1	0	0.3768	0.6232	0.3776	0.6224	0.0007	-0.0007	528.14	466.73	535.99	823.73	822.99	884.77	540.43	488.11	460.64	819.34	825.74	809.75	332.48	447.42	156.55	2245	574	12	7.67	3	6
JUNB	ER	1	0	0.54	0.46	0.5444	0.4556	0.0045	-0.0045	6.59	7.67	8.43	6.17	6.61	6.56	5.69	7.5	12.7	7.58	6.32	7.76	5.29	7.7	1044	1830	348	1	.	*	1
JUP	ER	1	1	0.7022	0.2978	0.7341	0.2659	0.0319	-0.0319	35.01	39.83	35.96	16.01	15.34	15.64	39.57	40.93	42	14.76	14.08	15.53	15.77	17.25	172.15	3505	746	14	1	*	5
KPNA2	ER	1	0	0.4415	0.5585	0.4411	0.5589	-0.0004	0.0004	236.65	216.51	239.06	292.93	285.69	296.88	241.28	236.7	223.66	300.18	296.52	292.32	139.92	178.43	159	1977	530	11	1.33	*	.
TNPO1	ER	1	0	0.3013	0.6987	0.3056	0.6944	0.0043	-0.0043	40.29	38.16	38.4	94.34	86.94	89.67	48.95	36.04	21.76	87.54	78.44	76.62	48.54	47.62	112.38	8489	899	25	107.3	*	9
IPO5	ER	1	0	0.4156	0.5844	0.4121	0.5879	-0.0035	0.0035	113.96	100.18	119.7	153.28	147.09	169.06	129.04	109.27	91.76	164.09	147.52	159.25	98.82	112.5	126.69	6002	1098	29	16.33	*	6
ABLIM1	ER	1	0	0.3513	0.6487	0.3457	0.6543	-0.0056	0.0056	12.74	12.24	12.73	22.72	24.24	22.66	13.16	11.52	10.06	21.73	23.25	20.8	14.31	13.26	101.61	7560	779	23	9	*	2
LSS	ER	1	0	0.5614	0.4386	0.5675	0.4325	0.0061	-0.0061	24.42	27.06	24.55	20.95	18.87	19.58	23.11	27.69	21.34	19.6	18.59	16.79	13.93	16.67	99.95	4886	733	22	1.33	6	.
LYN	ER	1	0	0.4108	0.5892	0.4066	0.5934	-0.0041	0.0041	8.2	7.27	9.19	11.64	11.69	12.05	8	8.53	7.96	12.45	12.89	10.38	9.48	9.62	128.25	5872	513	13	3.67	5	.
MAD2L1	ER	1	-1	0.44	0.56	0.4038	0.5962	-0.0362	0.0362	103.05	100.95	116.35	135.06	130.63	142.11	92.21	86.55	110.83	146.98	140.12	140.53	109.93	117.27	123.6	5227	206	5	20.33	*	2
ME2	ER	1	0	0.3846	0.6154	0.3947	0.6053	0.0102	-0.0102	22.3	20.76	23.97	35.19	35.08	37	24.83	20.56	22.08	35.65	33.33	34.47	19.19	20.92	117	9031	585	16	3	4	1
MEIS2	ER	1	0	0.3523	0.6477	0.351	0.649	-0.0013	0.0013	6.67	6.5	6.57	10.94	12.01	13.34	8.64	6.35	6.78	13.36	13.1	13.78	11	10.06	119.5	5486	478	12	3	0	1
MKI67	ER	1	1	0.4343	0.5657	0.5027	0.4973	0.0684	-0.0684	16.83	15.22	18.36	20.06	23.36	22.24	31.66	17.08	14.48	20.9	23.61	18.03	32.82	44.28	697.93	12716	3257	15	7.33	*	8
MSN	ER	1	0	0.5625	0.4375	0.5555	0.4445	-0.007	0.007	57.1	54.36	57.35	42.61	43.33	45.39	56.87	59.39	52.08	44.03	42.85	47.82	27.37	35.02	133.38	3960	578	13	7.67	*	3
MYH9	ER	1	1	0.6188	0.3812	0.6527	0.3473	0.0339	-0.0339	77.02	82.96	82.79	46.93	53.93	48.67	87.51	86.08	87.22	47.28	46.69	44.81	34.4	43.4	147.08	7451	1961	41	8	*	9
PPP1R12A	ER	1	1	0.2937	0.7063	0.3134	0.6866	0.0197	-0.0197	6.43	7.21	6.6	15.72	17.03	15.91	9.47	7.61	5.18	17.87	15.79	15.11	16.24	18.32	123.72	5620	1031	25	29	*	.
NCBP1	ER	1	0	0.4348	0.5652	0.4409	0.5591	0.006	-0.006	20.16	17.59	21.8	26.98	25.27	25.15	21.11	18.99	12.49	23.18	22.83	20.69	15.24	19.62	103.17	4983	791	23	8	*	3
NDUFA4	ER	1	-1	0.6827	0.3173	0.642	0.358	-0.0407	0.0407	235	243.98	208.13	105.42	101.17	112.72	209.69	179.94	221.67	113.23	114.03	113.66	91.34	100.48	61.5	2035	82	4	1.67	*	4
NFKB2	ER	1	1	0.5905	0.4095	0.6117	0.3883	0.0213	-0.0213	13.45	14.34	14.16	9.04	10.81	9.25	11.91	14.98	15.93	8.91	8.37	9.9	7.94	8.75	122.86	3015	901	23	1	0	.
NME3	ER	1	0	0.6407	0.3593	0.6366	0.3634	-0.0041	0.0041	20.49	23.52	22.66	13.14	12.81	11.45	18.43	20.72	24.26	11.83	11.68	12.69	19.36	23.83	102	848	170	5	1	0	3
OSBP	ER	1	0	0.5073	0.4927	0.5089	0.4911	0.0016	-0.0016	25.88	25.68	29.65	27.34	25.71	25.82	31.5	27.14	22.31	27.17	26.48	24.47	27.02	27.42	173.14	4713	808	14	9	*	3
PHKA1	ER	1	0	0.4571	0.5429	0.4605	0.5395	0.0034	-0.0034	12.47	10.72	12.56	14.66	13.97	13.83	12.22	12.01	10.87	14.38	13.1	13.65	13.32	11.44	114.75	6286	1224	32	4	2	.
PLS1	ER	1	0	0.3733	0.6267	0.3663	0.6337	-0.007	0.007	8.18	7.59	8.75	12.98	13.54	14.65	9.77	7.93	6.52	14.98	13.27	13.64	8.49	10.86	126	3700	630	16	11.33	1	2
PNN	ER	1	1	0.2147	0.7853	0.232	0.768	0.0174	-0.0174	16.85	15.25	17.22	60.08	62.99	57.36	25.1	15.21	11.34	57.14	61.39	52.41	95.27	104.69	239.33	3537	718	9	11	*	6
PPP2R1B	ER	1	0	0.3773	0.6227	0.3695	0.6305	-0.0078	0.0078	22.92	21.36	22.54	37.58	36.9	35.79	26.05	22.05	18	36.91	37.81	38.08	15.43	22.23	120.4	5553	602	15	12.33	*	4
PRKCA	ER	1	1	0.4749	0.5251	0.489	0.511	0.0141	-0.0141	4.59	4.44	5.18	5.18	5.34	5.19	6.16	5.11	3.75	5.3	5.53	4.87	6.79	7.03	118.76	8964	673	17	4.33	*	.
PRKD1	ER	1	.	0.566	0.434	0.5959	0.4041	.	.	3.83	4.02	4.19	3.06	3.18	2.99	4.81	4.43	3.88	3.02	3.09	2.78	3.59	3.75	152.17	3833	913	18	0.67	0	2
PSMA2	ER	1	-1	0.4861	0.5139	0.457	0.543	-0.0291	0.0291	196.71	187.16	191.3	199.49	189.77	218.86	172.3	163.39	212.15	218.95	209.82	222.14	90.34	126.32	88.13	1434	235	8	1	*	8
PSMC2	ER	1	-1	0.3921	0.6079	0.3713	0.6287	-0.0208	0.0208	57.96	54.6	62.57	92.52	87.49	91.56	49.55	54.68	61.34	96.72	84.72	98.9	34.24	40.54	108.5	2712	434	12	1	1	5
PSMD1	ER	1	0	0.4469	0.5531	0.446	0.554	-0.0009	0.0009	77.66	70.76	84.87	97.58	92.6	98.55	82.42	79.16	73.17	97.91	93.64	100.07	34.6	50.91	119.25	3323	954	25	1	0	1
ALDH18A1	ER	1	0	0.8082	0.1918	0.8136	0.1864	0.0054	-0.0054	163.12	145.83	168.89	35.65	38.29	39.48	162.03	160.69	142.24	40.38	32.93	33.2	54.21	53.75	140.47	3352	796	18	10.33	*	5
RDX	ER	1	-1	0.4053	0.5947	0.3844	0.6156	-0.0209	0.0209	31.71	27.14	32.61	46.31	43.79	44.12	40.6	25.89	21.55	45.66	47.11	48.24	38.09	38.89	134.77	4392	584	14	11.67	*	1
RECQL	ER	1	0	0.2926	0.7074	0.3051	0.6949	0.0124	-0.0124	10.35	9.72	12.36	26.23	25.17	26.98	14.16	9.94	9.97	25.69	26.76	25.16	21.5	20.34	139.29	3745	650	15	5	*	1
RENBP	ER	1	0	0.5731	0.4269	0.5702	0.4298	-0.0028	0.0028	3.58	5.34	4.36	2.87	3.42	3.6	3.46	4.29	2.87	2.34	2.55	3.12	2.77	4	116.73	1334	428	11	.	0	.
CLIP1	ER	1	1	0.3034	0.6966	0.3513	0.6487	0.048	-0.048	4.53	3.81	5.12	10.08	10.5	10.32	7.18	5.77	5.46	12.29	9.83	11.86	14.98	11.41	172.68	5978	1439	26	8.67	*	1
ITSN1	ER	1	1	0.2852	0.7148	0.3054	0.6946	0.0202	-0.0202	9.19	7.8	9.08	22.53	21.71	21.08	11.3	8	6.97	19.97	20.36	19.43	10.86	13.6	132.46	16972	1722	40	.	0	1
SMARCA1	ER	1	-1	0.3242	0.6758	0.3066	0.6934	-0.0175	0.0175	12.31	12.34	12.33	25.06	22.74	29.32	14.7	11.88	7.29	25.96	23.29	27.33	37.38	36.58	128.52	3989	1071	25	2.33	*	2
SMARCA2	ER	1	1	0.3856	0.6144	0.4083	0.5917	0.0227	-0.0227	6.06	5.53	5.89	9.53	8.95	9.37	8.13	6.36	5.96	11.02	9.84	8.78	12.06	11.68	144.64	5748	1591	34	0.67	0	2
SMARCC2	ER	1	1	0.5118	0.4882	0.5329	0.4671	0.0211	-0.0211	20.8	17.68	20.45	18.91	19.5	17.78	19.84	21.84	15.47	16.49	17.28	16.32	22.87	25	128.9	5090	1246	29	10.67	7	3
SNAPC4	ER	1	0	0.5721	0.4279	0.5814	0.4186	0.0093	-0.0093	9.22	10.55	10.94	7.67	7.83	7.46	9.74	11.78	11.18	7.46	8.38	7.71	6.69	9.49	200.45	4693	1470	24	.	0	1
SOX4	ER	1	0	0.4163	0.5837	0.4136	0.5864	-0.0028	0.0028	14.75	15.26	19.42	20.86	24.15	24.3	14.91	15.05	15.58	21.66	22.77	20.16	27.77	26.17	1425	4869	475	1	.	*	6
SPTAN1	ER	1	1	0.8179	0.1821	0.8545	0.1455	0.0366	-0.0366	66.25	60.11	67.25	16.05	15.06	12	79.13	81.01	103.98	14.98	16.49	13.49	26.93	28.62	132.75	7875	2478	57	1.67	2	1
SRP54	ER	1	0	0.3604	0.6396	0.367	0.633	0.0066	-0.0066	32.34	26.41	36.16	55.95	54.1	58.39	33.28	30.9	32.4	54.9	54.29	57.39	34.01	36.05	101	2187	505	16	6.67	*	3
SRPK1	ER	1	0	0.3233	0.6767	0.3119	0.6881	-0.0114	0.0114	35.05	31.46	33.98	72.15	70.06	68.1	38.41	28.67	26.52	69.05	70.97	66.45	44.08	50.36	123	4348	656	16	23	*	4
SRPRA	ER	1	0	0.8757	0.1243	0.8788	0.1212	0.0031	-0.0031	77.32	76.99	72.73	8.77	11.31	12.15	80.6	80.94	70.04	12.05	9.73	10.16	37.28	40.14	136.93	2986	639	14	3.67	1	.
STAT3	ER	1	0	0.4813	0.5187	0.473	0.527	-0.0083	0.0083	21.66	22	21.07	22.65	24.06	23.04	22.62	23.68	16.83	23.63	23.7	23.01	14.93	16.82	100.57	4921	771	24	5.33	*	5
STAT6	ER	1	0	0.5402	0.4598	0.5281	0.4719	-0.012	0.012	7.59	10.75	9.05	6.97	7.55	8.8	9.34	9.9	9	9.19	8.52	7.52	8.08	11.19	121.14	3963	848	22	0.33	0	.
SUPT6H	ER	1	0	0.4907	0.5093	0.5025	0.4975	0.0118	-0.0118	34.85	31.09	37.65	35.1	37.21	35.2	38.53	36.93	31.18	35.38	35.74	34.48	28.73	28.25	143.92	6404	1727	37	1	0	5
TJP1	ER	1	0	0.3535	0.6465	0.3619	0.6381	0.0084	-0.0084	9.28	8.26	10.26	18.33	15.98	16.53	11.88	7.96	9.74	17.44	17.3	17.41	0	0	189.54	7190	1769	28	9	*	.
TOP1	ER	1	0	0.2771	0.7229	0.2737	0.7263	-0.0034	0.0034	35.67	31.39	42.07	95.95	91.2	97.58	45.92	29.67	29.42	92.36	94.08	92.31	38.24	46.74	109.43	3734	766	21	13	6	3
TPM2	ER	1	1	0.4837	0.5163	0.5481	0.4519	0.0644	-0.0644	2.88	4.32	3.94	3.33	4.81	3.75	3.59	6.01	6.79	4.15	5.02	4.35	8.85	10.69	95	1190	285	9	.	0	.
TPP2	ER	1	1	0.327	0.673	0.3648	0.6352	0.0379	-0.0379	7.88	6.76	9.73	16.56	16.57	17.03	11.56	8.08	9.82	18.73	14.48	18.08	14.23	15.29	126.3	5484	1263	30	3.67	3	.
NR2C1	ER	1	1	0.4351	0.5649	0.4879	0.5121	0.0528	-0.0528	10.89	7.76	10.61	12.88	13.78	11.33	11.37	11.13	8.37	10.31	11.13	10.96	15.63	21.25	139.38	4058	604	14	2.33	0	2
TUFM	ER	1	0	0.6857	0.3143	0.6948	0.3052	0.0091	-0.0091	314.99	369.22	326.35	156.42	144.95	161.81	278.6	343.44	360.35	149.16	135.46	146.97	128.8	141.31	136.8	2011	456	10	2	2	9
TXNRD1	ER	1	0	0.3502	0.6498	0.3379	0.6621	-0.0123	0.0123	53.08	47.57	53.35	99.25	94.72	91.81	53.6	48.46	45.72	97.04	95.84	96.65	40.26	44.36	114.71	3860	650	17	21.33	*	*
UBA1	ER	1	0	0.589	0.411	0.5984	0.4016	0.0094	-0.0094	248.82	260.4	263.9	173.93	180.71	184.87	243.07	274.66	252.33	171.77	174.16	170.81	109.43	130.51	127.08	3572	1059	26	1	0	6
VCL	ER	1	0	0.8134	0.1866	0.8055	0.1945	-0.0079	0.0079	49.33	45.63	51.52	10.61	12.38	10.61	53.85	47.01	39.53	11.08	11.4	11.42	23.29	28.79	154.77	5497	1135	22	5.33	*	5
EZR	ER	1	0	0.61	0.39	0.6179	0.3821	0.008	-0.008	91.3	92.75	96.94	58.95	62.28	58.43	92.65	97.24	112.75	59.76	64.31	63.05	35.19	42.07	135.46	3052	587	14	5.67	*	*
VRK1	ER	1	0	0.3894	0.6106	0.3971	0.6029	0.0077	-0.0077	38.05	35.96	41.93	60.97	58.69	62.13	36.03	32.53	41.38	57.86	54.55	54.48	39.57	40.55	99.25	1663	397	13	1.67	1	1
XPO1	ER	1	0	0.3985	0.6015	0.4037	0.5963	0.0052	-0.0052	73.53	67.09	80.08	108.65	108.17	116.34	96.33	70.43	58.55	117.22	109.8	105.83	100.65	109.38	134	4988	1072	25	20	*	8
YWHAZ	ER	1	0	0.324	0.676	0.3091	0.6909	-0.0149	0.0149	211.59	197.15	220.46	434.73	422.48	455.72	209.26	185.39	197.1	446.19	429.71	446.68	253.35	258.96	147.6	5011	246	6	27.33	*	4
ZIC3	ER	1	0	0.3939	0.6061	0.4056	0.5944	0.0117	-0.0117	5.64	3.82	5.59	7	6.73	9.43	6.77	5.07	5.19	8.04	7.96	8.94	11.48	13.5	468	4001	468	3	4	4	.
ZKSCAN1	ER	1	0	0.3312	0.6688	0.3299	0.6701	-0.0012	0.0012	4.68	4.16	5.89	9.85	10.41	9.49	6.66	4.98	4.1	10.88	11.23	9.86	12.53	14.18	338.4	9403	564	6	21	0	1
USP7	ER	1	1	0.3718	0.6282	0.4131	0.5869	0.0414	-0.0414	35.75	35.68	41.24	63.75	62.31	64.33	46.79	36.77	37.73	57.07	57.72	57.52	51.66	46.79	106.74	5831	1103	31	5	*	4
AKAP1	ER	1	0	0.9353	0.0647	0.9304	0.0696	-0.0049	0.0049	80.27	80.34	83.8	5.43	5.97	5.51	82.91	87.25	71.37	5.73	7.25	5.1	39.64	41.77	271.2	3909	904	11	9.33	5	3
TRRAP	ER	1	0	0.5708	0.4292	0.5707	0.4293	-0.0001	0.0001	20.82	19.29	20.12	15.33	15.26	14.7	22.87	21.01	13.12	14.67	14.62	13.59	15.6	16.34	161.42	12675	3874	73	5.33	9	.
CUL2	ER	1	1	0.3386	0.6614	0.3532	0.6468	0.0146	-0.0146	11.8	11.46	13.99	24.2	23.62	24.97	15.97	11.96	10.38	23.53	22.88	23.76	16.2	16.91	111.9	4183	746	21	2.33	4	4
TTF2	ER	1	0	0.4466	0.5534	0.4419	0.5581	-0.0047	0.0047	26.73	24.54	29.96	34.48	33.85	32.33	29.68	24.22	21.45	31.02	30.74	33.41	26.72	27.83	151.7	9439	1163	23	5.67	5	2
SMARCA5	ER	1	1	0.2793	0.7207	0.2997	0.7003	0.0204	-0.0204	32.44	24.5	36.33	79.07	78.36	83.27	42.49	31.31	31	82.47	80.72	81.69	47.54	58.59	131.63	7684	1053	24	13.33	*	8
IRS4	ER	1	0	0.3593	0.6407	0.3566	0.6434	-0.0027	0.0027	93.96	89.59	107.57	168.22	156.87	194.06	109.73	92.57	72.43	161.01	165.26	169.47	305.61	287.52	1885.5	6563	1257	2	.	*	8
PPFIBP1	ER	1	0	0.4076	0.5924	0.4063	0.5937	-0.0013	0.0013	5.46	5.15	4.89	8.07	7.64	6.81	6.65	5.71	3.67	7.58	8.76	7.08	6.77	8.43	107.79	5983	1006	30	6.67	*	.
ELP1	ER	1	1	0.4085	0.5915	0.4526	0.5474	0.0441	-0.0441	29.37	30.56	30.92	46.56	42.6	42.4	36.33	35.33	33.72	44.99	41.29	41.19	34.5	35.78	111.08	5913	1333	37	2.33	4	.
PPFIA3	ER	1	0	0.5557	0.4443	0.5649	0.4351	0.0092	-0.0092	6.33	8.41	8.14	5.68	6.2	6.42	6.34	7.57	9.38	5.5	5.95	6.48	5.66	7.93	128.04	4583	1195	30	1	0	3
AP3B1	ER	1	0	0.3636	0.6364	0.3517	0.6483	-0.0118	0.0118	13.24	12.15	13.5	22.59	21.83	23.65	15.84	12.06	9.51	24.52	22.14	22.29	17.56	18.59	121.67	3980	1095	27	2.33	1	2
BHLHE40	ER	1	1	0.427	0.573	0.4458	0.5542	0.0188	-0.0188	10.65	11.13	10.13	9.64	15.53	17.65	9.58	8.69	9.43	11.62	11.26	11.56	16.41	13.06	247.8	3152	413	5	5.67	*	0
CDC14B	ER	1	0	0.3566	0.6434	0.3427	0.6573	-0.0138	0.0138	7.21	6.32	7.53	12.85	12.76	12.39	7.86	6.46	6.54	13.23	13.8	12.99	10.08	9.72	106.93	5602	499	14	3.33	0	.
CASK	ER	1	1	0.53	0.47	0.5804	0.4196	0.0503	-0.0503	10.48	9.16	9.27	8.33	8.51	8.79	11.65	8.68	8.31	6.39	7.05	7.27	11.06	11.23	103	8833	927	27	10.33	*	4
USO1	ER	1	1	0.2958	0.7042	0.3198	0.6802	0.024	-0.024	14.91	15.37	16.71	36.79	35.04	40.05	22.96	15.74	11.66	36.45	35.64	35.05	38.2	38.14	120.38	4123	963	24	3	2	2
EIF3A	ER	1	1	0.3143	0.6857	0.3375	0.6625	0.0232	-0.0232	54.22	48.57	59.33	120.02	118.7	114.98	78.93	51.66	40.82	119.32	112.96	104.17	107.36	126.76	188.59	6659	1383	22	14.33	2	4
EIF3C	ER	1	1	0.4646	0.5354	0.5156	0.4844	0.0511	-0.0511	7.59	7.27	8.86	8.9	9.33	9.11	7.43	10.73	8.05	9.1	7.14	8.37	6.22	7.59	137.1	2910	914	21	.	0	.
EIF4G3	ER	1	1	0.3397	0.6603	0.3645	0.6355	0.0248	-0.0248	15.18	13.3	15.58	29	28.63	28.04	21.9	14.58	11	28.42	29.23	25.14	28.21	30.84	149.27	6397	1642	37	4.33	*	3
DPM1	ER	1	0	0.4134	0.5866	0.4026	0.5974	-0.0107	0.0107	39.75	36.65	38.4	57.16	50.65	55.1	37.92	30.88	42.09	58.79	51.3	54.42	40.26	44.68	87	1054	261	9	4.33	*	2
IQGAP1	ER	1	0	0.9396	0.0604	0.9381	0.0619	-0.0015	0.0015	67.18	59.19	65.72	4.37	4.4	3.57	95.1	70.78	61.92	5.16	5.35	4.53	30.55	35.02	130.89	7205	1658	38	19.33	*	.
FUBP1	ER	1	0	0.3696	0.6304	0.3698	0.6302	0.0001	-0.0001	58.65	52.02	64.93	101.98	99.39	98.1	63.5	54.36	52.28	100.26	93.25	96.48	56.41	70.18	96.75	6714	645	20	6	*	2
NAE1	ER	1	0	0.3372	0.6628	0.3403	0.6597	0.0031	-0.0031	59.24	53.55	59.85	112.09	109.83	117.4	61.02	52.8	62.12	115.75	109.24	116.11	63.25	60.8	80.25	1813	535	20	2.67	1	2
CPNE3	ER	1	-1	0.374	0.626	0.3433	0.6567	-0.0307	0.0307	29.62	26.36	31.79	52.68	45.03	49.21	32.71	25.39	16.72	50.99	48.44	43.69	29.05	31.36	107.6	4857	538	17	21.33	*	3
AP1G2	ER	1	-1	0.5855	0.4145	0.566	0.434	-0.0194	0.0194	10	11.05	13.32	8.76	8.54	7.03	9.99	11.55	12.43	8.33	9.16	8.56	15.19	13.59	112.29	2598	786	22	.	0	1
SKAP2	ER	1	1	0.2763	0.7237	0.2998	0.7002	0.0235	-0.0235	7.53	9.06	8.06	22.31	20.38	21.88	10.6	9.97	5.82	20.01	19.39	22.24	18.85	14.56	90	3839	360	13	4	4	2
WASF1	ER	1	0	0.3364	0.6636	0.3289	0.6711	-0.0075	0.0075	20.61	19.24	22.49	39.58	42.48	40.9	22.08	19.7	17.04	39.97	39.47	40.55	30.41	28.07	210	2886	560	11	9.67	*	6
TOP3B	ER	1	-1	0.6098	0.3902	0.5815	0.4185	-0.0283	0.0283	18.55	17.67	20.38	12	13.36	10.86	16.45	20.28	16.5	12.44	12.91	12.96	12.02	15.73	152.29	2834	863	18	.	0	.
HIP1R	ER	1	0	0.7146	0.2854	0.7214	0.2786	0.0068	-0.0068	17.19	18.94	16.55	6.41	7.58	7.05	16.07	16.59	24.01	7.96	7.06	6.87	7.94	8.21	100.22	4509	1069	32	1	0	1
UBA3	ER	1	-1	0.3797	0.6203	0.3465	0.6535	-0.0332	0.0332	33.28	32.71	37.92	58.36	55.15	56.23	30.25	29.6	33.26	58.25	58.12	59.2	30.59	36.68	77.33	2111	464	18	7	4	1
SPAG9	ER	1	1	0.3008	0.6992	0.3161	0.6839	0.0153	-0.0153	21.48	20.55	24.47	49.25	54.28	51.02	29.29	23.12	19.42	52.3	52.07	51.05	42.45	45.12	132.2	8276	1322	30	33.33	9	1
BTAF1	ER	1	-1	0.3424	0.6576	0.3251	0.6749	-0.0174	0.0174	6.22	6.01	7.51	13.73	12.27	11.89	8.02	6.32	2.99	12.7	12.57	10.72	23.86	19.74	146.05	8361	1850	38	20	*	1
PRC1	ER	1	0	0.4268	0.5732	0.4323	0.5677	0.0055	-0.0055	70.32	62.35	65.23	93.28	85.95	86.5	79.43	67.56	68.61	99.36	93.36	90.4	95.91	96.69	124.2	3072	621	15	7	*	*
AMPD2	ER	1	0	0.5711	0.4289	0.572	0.428	0.0009	-0.0009	22.54	24.93	20.26	15.21	18	17.65	21.05	22.8	23.77	17.15	17.17	16.29	14.77	18.16	137.67	4081	826	19	0.67	0	1
ANXA2	ER	1	-1	0.5531	0.4469	0.5246	0.4754	-0.0285	0.0285	121.98	121.77	133.55	102.16	95.36	107.37	97.53	116.93	128.92	107.14	85.23	118.79	38.6	41.73	85	1554	340	13	1	*	2
CRY1	ER	1	0	0.4168	0.5832	0.4134	0.5866	-0.0034	0.0034	13.1	10.95	12.94	17.41	16.58	17.77	14.1	11.62	11.14	18.58	16.49	17.24	14.61	16.41	146.75	2987	587	13	8.33	5	1
EYA4	ER	1	0	0.2651	0.7349	0.2634	0.7366	-0.0016	0.0016	4.06	3.97	4.04	10.85	11.42	11.19	6.13	4.05	2.23	12.26	11.96	10.49	9.86	8.57	101.05	5701	640	20	5	5	1
FASN	ER	1	0	0.645	0.355	0.6543	0.3457	0.0092	-0.0092	203.28	229.67	216.72	114.97	125.62	116.95	207.3	233.16	231.38	124.03	112.18	118.84	52.71	76.33	179.43	8464	2512	43	1.67	5	9
HSPA9	ER	1	0	0.4025	0.5975	0.4062	0.5938	0.0037	-0.0037	246.33	220.66	246.75	344.88	355.12	359.43	248.66	221.69	236	351.78	346.98	333.66	245.81	197.75	120	4404	680	17	16.33	*	6
UCHL1	ER	1	0	0.4537	0.5463	0.4423	0.5577	-0.0114	0.0114	156.07	162.31	159.69	195.07	180.41	200.07	138.56	156.07	178.29	197.02	180.82	218.4	85.37	104.18	74.67	1103	224	9	1.67	2	6
KDM5C	ER	1	0	0.5266	0.4734	0.5382	0.4618	0.0116	-0.0116	55.31	58.34	58.87	52.71	51.96	50.4	56.13	62.47	55.58	51.26	49.22	48.96	37.64	42.42	180.12	5810	1561	26	5	*	6
GBF1	ER	1	0	0.5658	0.4342	0.5518	0.4482	-0.0141	0.0141	40.79	39.9	41.95	31.52	32.09	30.49	35.29	41.4	33.95	27.67	31.88	30.32	22.06	23.17	143.15	6403	1861	40	1.33	0	5
MED14	ER	1	0	0.369	0.631	0.364	0.636	-0.005	0.005	16.33	17.61	18.77	32.34	26.35	31.43	21.8	17.87	11.54	30.25	30.47	28.77	26.59	22.95	140.81	7996	1455	31	10.33	8	5
TRIP12	ER	1	1	0.4165	0.5835	0.4351	0.5649	0.0186	-0.0186	37.73	33.81	42.89	55.13	51.82	53.36	46.5	38.63	39.53	54.05	55.69	52.13	36.47	37.08	151.32	10100	2068	42	12.67	4	1
RECQL5	ER	1	1	0.5822	0.4178	0.6023	0.3977	0.02	-0.02	9.65	9.89	10.77	7.08	7.46	7.2	9.8	11.4	10.46	7.06	7.64	6.2	7.98	9.02	156.63	3669	992	20	.	1	0
RECQL4	ER	1	1	0.6188	0.3812	0.6508	0.3492	0.032	-0.032	19.73	21.18	19.5	12.08	12.71	12.41	19.31	24.1	26.32	11.78	11.89	13.74	14.69	18.71	172.71	3819	1209	21	.	1	2
NUP155	ER	1	1	0.4928	0.5072	0.5058	0.4942	0.013	-0.013	33.71	31.12	33.6	31.1	33.83	36.38	35.88	31.13	30.22	32.31	30.88	31.81	24.51	28.83	119.31	8068	1392	35	16.67	*	5
ACTL6A	ER	1	0	0.3961	0.6039	0.3933	0.6067	-0.0028	0.0028	29.28	29.55	31.85	47.15	45.38	45.71	28.4	26.99	34.08	47.12	42.52	48.4	26.16	25.06	92.14	1854	430	14	4	*	4
KIF1A	ER	1	0	0.757	0.243	0.7623	0.2377	0.0053	-0.0053	24.75	26.42	25.18	7.62	8.26	8.63	23.15	26.09	22.5	7.43	7.18	7.77	12.47	11.28	112	9131	1792	49	1.33	2	3
BUB1	ER	1	0	0.4529	0.5471	0.458	0.542	0.0052	-0.0052	41.77	38.13	43.22	48.97	47.91	51.85	48.19	40.38	34.38	48.38	47.72	49.37	25.59	34.24	130.32	3762	1086	25	1.67	*	1
CAD	ER	1	0	0.6475	0.3525	0.6499	0.3501	0.0024	-0.0024	53.59	56.79	57.61	30.99	30.09	30.35	55.33	65.37	56.37	31.6	33.66	30.12	29.48	30.82	151.77	7286	2226	44	1	7	2
CALD1	ER	1	1	0.4405	0.5595	0.4699	0.5301	0.0294	-0.0294	26.98	25.14	27.55	34.5	33.49	33.18	38.45	30.73	19.89	33.4	35.22	31.85	29.12	32.01	183.23	5011	794	15	12.33	*	3
COPA	ER	1	0	0.5134	0.4866	0.5118	0.4882	-0.0016	0.0016	70.08	63.44	74.48	64.91	63.71	68.55	74.87	73.29	56.34	67.07	62.82	65.21	63.84	50.73	111.36	5318	1225	33	8.67	*	5
COX6A1	ER	1	0	0.9233	0.0767	0.9161	0.0839	-0.0072	0.0072	1101.86	1111.48	882.51	83.66	82.98	90.61	1043.5	1033.17	1165.7	91.68	91.11	114.34	199.44	237.51	110	537	110	3	1	4	4
DACH1	ER	1	-1	0.3422	0.6578	0.3248	0.6752	-0.0174	0.0174	7.22	7.18	8.02	13.91	13.45	15.75	10.12	6.77	5.07	15.78	15.12	14.77	10.16	11.87	192.82	5245	707	11	16.33	8	.
DBN1	ER	1	0	0.958	0.042	0.9585	0.0415	0.0006	-0.0006	170.13	211.95	168.9	8.61	9.15	6.41	164.77	202.4	194.36	9.77	6.63	7.9	36.91	56.6	139.2	3024	696	15	2.67	*	6
DDX5	ER	1	0	0.4311	0.5689	0.4309	0.5691	-0.0002	0.0002	249.9	233.6	271.83	335.56	327.85	333.43	251.54	244.57	255.14	332.69	330.66	328.84	301.88	287.37	141.92	3684	615	13	13.67	*	6
DDX11	ER	1	0	0.5824	0.4176	0.5799	0.4201	-0.0024	0.0024	15.32	19.63	20.22	11.67	14.08	13.81	15.91	18.9	22.54	15.71	13.79	12.05	23.89	17.24	104.65	3920	907	27	.	0	2
DNM1	ER	1	0	0.4826	0.5174	0.4756	0.5244	-0.007	0.007	6.01	6.68	6.45	6.95	6.81	6.76	5.93	6.74	6.49	7.29	6.97	6.87	10.65	10.52	117.95	3217	865	22	1	0	1
DSP	ER	1	1	0.4313	0.5687	0.46	0.54	0.0287	-0.0287	18.38	16.03	21.96	22.71	26.6	25.01	24.57	17.99	14.57	21.37	23.22	22.46	20.23	22.28	359	9697	2872	24	5.67	*	4
ETFDH	ER	1	1	0.4336	0.5664	0.4669	0.5331	0.0333	-0.0333	17.15	14.78	18.49	21.62	20.01	24.21	17.7	15.81	17.35	20.95	17.34	19.78	16.62	15.26	142.62	3111	618	13	.	0	.
GOLGA2	ER	1	0	0.5855	0.4145	0.5804	0.4196	-0.0051	0.0051	14.92	15.95	18.5	12.2	10.85	11.91	17.16	18.78	15.48	13.03	12.12	12.02	14.36	15.35	114.44	4359	1030	27	3	1	0
HNRNPU	ER	1	0	0.3554	0.6446	0.3609	0.6391	0.0055	-0.0055	413.77	358.82	451.55	756.23	738.06	726.41	449.79	397.11	395.73	759.28	736.01	705.52	455.3	432.3	177	6867	826	14	33.33	*	*
NAP1L3	ER	1	-1	0.3713	0.6287	0.3419	0.6581	-0.0294	0.0294	4.01	4.03	5.53	7.54	7.3	8.15	4.56	4.28	4	9.04	7.37	8.28	5.25	5.74	1521	2649	507	1	.	0	.
PFKFB4	ER	1	-1	0.4929	0.5071	0.4441	0.5559	-0.0487	0.0487	3.55	4.71	3.89	3.26	4.35	4.89	3.34	3.36	2.97	4.55	3.82	3.73	1.35	3.57	100.71	3499	470	14	.	0	.
PKP2	ER	1	0	0.4044	0.5956	0.409	0.591	0.0045	-0.0045	5.41	5.51	4.51	8.24	7.74	6.74	6.2	4.05	3.7	6.27	7.22	6.67	4.78	6.36	193.38	4229	838	13	4	0	.
TAF1	ER	1	0	0.3595	0.6405	0.3609	0.6391	0.0014	-0.0014	4.15	6.02	4.95	9.37	8.91	8.66	7.05	4.71	3.19	8.84	9.05	8.58	10.17	8.66	147.95	7599	1874	38	7	0	.
CDC23	ER	1	0	0.4253	0.5747	0.4207	0.5793	-0.0045	0.0045	35.32	31.9	42.14	50.48	48.16	49.16	39.39	41.52	26.69	47.85	49.68	50.63	25.73	36.79	112.13	3133	598	16	13.33	4	7
PAPSS2	ER	1	-1	0.3755	0.6245	0.3498	0.6502	-0.0257	0.0257	6.33	6.3	7.46	10.35	10.89	12.18	5.71	5.52	6.19	10.46	10.2	11.71	6.93	6.48	143.08	3699	620	13	1.33	2	1
MAP3K6	ER	1	1	0.6013	0.3987	0.6657	0.3343	0.0644	-0.0644	4.39	5.14	5.15	2.35	2.76	4.62	5.27	5.37	8.54	2.4	3.17	4.06	4.49	4.74	133.34	4438	1289	29	.	0	.
ZW10	ER	1	0	0.4155	0.5845	0.4217	0.5783	0.0061	-0.0061	19.83	17.68	19.51	25.53	27.07	27.6	21.09	19.31	19.08	27.1	25.98	28.49	16.56	16.1	146.25	2873	780	16	2.33	0	1
AIMP1	ER	1	0	0.4001	0.5999	0.3843	0.6157	-0.0157	0.0157	33.81	32.26	33.68	51.56	48.25	49.77	33.37	29.74	32.54	50.6	52.49	50.16	42.52	38.66	156.5	2773	313	7	9	9	6
COPB2	ER	1	0	0.4418	0.5582	0.4436	0.5564	0.0018	-0.0018	61.84	55.41	63.64	77.41	72.21	78.94	64.57	58.87	59.84	80.28	73.31	76.28	45.71	52.58	123.68	3275	907	22	4	0	2
SRSF11	ER	1	0	0.2994	0.7006	0.2927	0.7073	-0.0067	0.0067	43.28	47.88	48.35	107.18	112.2	107.11	57.73	50.1	33.46	113.55	118.81	109.11	145.9	152.68	121.25	3959	485	12	32	*	5
UBE4A	ER	1	0	0.8637	0.1363	0.855	0.145	-0.0087	0.0087	19.16	17.73	19.23	2.77	3.56	2.53	21.51	20.12	14.05	2.96	3.53	2.95	14.39	15.51	168.47	6088	1067	20	14	*	.
TJP2	ER	1	1	0.4435	0.5565	0.4651	0.5349	0.0216	-0.0216	19.74	18.26	22.87	25.67	26.02	24.68	21.75	25.51	21.79	26.1	26.49	26.83	11.47	13.26	155.35	4503	1191	23	2.67	1	4
MED23	ER	1	0	0.4363	0.5637	0.4316	0.5684	-0.0047	0.0047	10.2	9.62	10.67	12.9	13.75	12.76	11.65	11.11	7.55	13.7	13.46	12.76	15.41	14.05	141.62	5247	1369	29	4	3	2
CLTC	ER	1	1	0.4367	0.5633	0.4547	0.5453	0.0181	-0.0181	111.83	94.22	124.2	137.38	135.71	152.99	145.59	114.99	98.84	146.33	138.27	146.41	74.51	93.31	157.13	8369	1676	32	27	*	*
MRPL33	ER	1	-1	0.601	0.399	0.5763	0.4237	-0.0247	0.0247	147.17	139.23	116.15	88.54	86.04	92.69	122.2	112.15	144.03	88.59	96.32	93.28	59.12	74.22	49.5	508	66	4	1.67	9	3
APOBEC3B	ER	1	-1	0.532	0.468	0.4941	0.5059	-0.038	0.038	4.79	4.88	4.28	4.33	3.92	4.02	3.94	4.13	4.11	4.33	3.75	4.4	1.71	1.56	143.63	1590	383	8	.	0	.
ACTN4	ER	1	0	0.8343	0.1657	0.8461	0.1539	0.0118	-0.0118	187.38	211.72	215.56	38.53	46.46	37.1	219.59	212.58	187.96	37.74	43.96	31.12	38.5	51.9	130.29	4990	912	21	3	*	*
DAPK1	ER	1	-1	0.4197	0.5803	0.4008	0.5992	-0.0189	0.0189	6.79	6.7	7.7	9.62	10.05	9.61	7.13	6.19	5.03	9.15	9.71	8.56	5.87	6.23	171.72	5912	1431	26	2.67	3	.
DDX1	ER	1	0	0.3604	0.6396	0.356	0.644	-0.0044	0.0044	81.64	71.25	88.31	144.56	137.91	145.62	78.82	77.13	75.31	139.61	140.18	138.64	65.33	65.87	85.5	2484	741	26	1	*	3
EIF4G1	ER	1	1	0.6125	0.3875	0.6324	0.3676	0.0199	-0.0199	273.19	270.35	276.38	169.69	175.29	173.78	277.28	292.34	263.32	168.11	167.23	148.9	93.89	112.96	154.84	5405	1600	33	11.33	*	*
MTOR	ER	1	0	0.5265	0.4735	0.5272	0.4728	0.0007	-0.0007	27.02	23.06	29.56	22.75	23.06	25.81	27.75	27.15	25.24	24.06	23.78	24.02	21.97	20.54	134.21	8721	2550	58	3.33	0	.
IDE	ER	1	0	0.333	0.667	0.3396	0.6604	0.0066	-0.0066	13	11.84	14.1	27.57	24.78	25.64	15.54	12.27	10	25.74	23.94	23.83	14.62	13.75	122.4	5894	1020	25	5.67	7	.
JARID2	ER	1	0	0.4781	0.5219	0.4847	0.5153	0.0067	-0.0067	6.08	5.85	7.27	6.43	7.17	7.37	7.1	6.61	5.87	6.69	7.17	6.95	8.72	10.39	207.83	6003	1247	18	5	2	1
KIF5A	ER	1	0	0.4625	0.5375	0.4504	0.5496	-0.0122	0.0122	22.99	21.58	19.65	24.97	24.59	25.06	18.77	19.21	19.06	25.17	21.48	22.97	20	17.81	110.68	5779	1033	29	4.33	0	.
NDUFA9	ER	1	-1	0.6287	0.3713	0.6094	0.3906	-0.0193	0.0193	117.29	116.38	106.37	68.43	60.25	72.18	94.26	105.46	107.82	67.3	63.46	66.36	39.55	56.03	103.09	8356	378	11	1.67	2	6
NDUFB9	ER	1	0	0.8655	0.1345	0.8592	0.1408	-0.0063	0.0063	476.27	491.87	417.44	66.11	77.47	71.8	429.27	450.63	497.81	64.31	80.59	80.92	130.96	131.49	135	691	180	4	1	0	4
PLS3	ER	1	1	0.5763	0.4237	0.592	0.408	0.0157	-0.0157	361.28	323.49	437.18	282.87	253.03	288.89	424.88	390.69	394.15	317.47	247.04	269.26	378.48	398.5	126.2	3288	631	16	25.67	*	5
SFPQ	ER	1	0	0.4326	0.5674	0.4227	0.5773	-0.01	0.01	283.97	247.48	312.07	368.76	369.91	367.49	299.98	256.82	259.83	387.04	368.69	359.68	272.54	224.54	212.4	3740	708	10	13	*	8
AKAP12	ER	1	1	0.6542	0.3458	0.6935	0.3065	0.0393	-0.0393	20.98	18.86	22.83	10.52	12.23	10.38	27.92	23.48	17.5	10.51	10.76	9.19	22.91	23.11	1783	8466	1783	5	11	7	7
GFPT2	ER	1	0	0.5221	0.4779	0.5051	0.4949	-0.017	0.017	5.28	5.78	5.69	4.41	5.32	5.59	5.07	6.2	6	5.54	5.32	6.06	6.34	8.39	107.84	3034	683	19	1	2	.
MED12	ER	1	1	0.5708	0.4292	0.6112	0.3888	0.0405	-0.0405	14.9	19.86	18.48	12.53	14.91	12.6	21.75	21.66	16.21	11.53	14.43	11.97	11.84	13.18	145.2	6925	2178	45	1.33	0	2
NUP153	ER	1	0	0.3733	0.6267	0.3708	0.6292	-0.0025	0.0025	27.59	24.28	28.25	45.14	45.74	43.66	31.97	26.24	20.11	43.71	46.1	43.11	35.02	33.42	201.27	6026	1476	22	30.67	*	2
PPP4R1	ER	1	0	0.4291	0.5709	0.4287	0.5713	-0.0005	0.0005	14.29	15.19	13.38	18.95	19.8	18.27	15.23	14.23	13.13	17.16	20.51	19.1	12.66	13.19	142.65	3923	951	20	4.33	0	.
USP14	ER	1	0	0.3445	0.6555	0.3379	0.6621	-0.0066	0.0066	31	28.63	30.87	57.2	56.09	58.94	35.17	29.64	25.36	60.45	58.72	57.48	35.96	36.71	92.81	4972	495	16	12.33	*	8
ALDOC	ER	1	1	0.4117	0.5883	0.4563	0.5437	0.0447	-0.0447	6.14	8.36	5.75	7.61	9.91	11.43	6.99	7.07	6.67	8.94	7.83	7.92	6.42	6.02	136.88	1608	365	9	.	0	.
CBL	ER	1	-1	0.3777	0.6223	0.3588	0.6412	-0.0189	0.0189	7.29	6.93	7.55	11.93	12.02	11.92	8.05	7.05	4.87	12.2	12.44	11.06	8.77	9.25	170.06	11168	907	16	29.33	9	.
DIAPH1	ER	1	0	0.9368	0.0632	0.9406	0.0594	0.0038	-0.0038	131.95	135.72	132.75	9.43	8.77	8.83	141.43	145.76	168.56	10.23	8.91	9.66	25.21	26.2	136.39	5735	1273	28	7.67	*	4
GNG5	ER	1	-1	0.5623	0.4377	0.5379	0.4621	-0.0244	0.0244	173.6	170.05	157.81	118.93	135.73	135.65	154.01	140.37	186.91	129.69	133.91	149.77	94.97	102.46	103.5	806	69	4	2	*	5
HIP1	ER	1	0	0.7267	0.2733	0.7218	0.2782	-0.0049	0.0049	20.6	20.16	18.76	6.45	8.26	7.68	20.92	19.55	16.27	7.23	7.56	7.08	8.07	10.23	100.45	8009	1038	31	4.33	0	.
NKTR	ER	1	0	0.1745	0.8255	0.1768	0.8232	0.0023	-0.0023	3.92	3.29	3.63	17.64	17.85	15.78	4.94	3.81	2.47	17.16	19.3	15.79	24.26	25	274.31	7265	1463	17	8.67	8	1
NUP98	ER	1	1	0.4304	0.5696	0.4645	0.5355	0.0342	-0.0342	34.55	30.95	33.13	39.07	47.71	43.78	41.9	37.81	21.98	40.24	41.96	35.01	20.24	24.59	168.84	6726	1801	33	2.67	9	6
PCMT1	ER	1	0	0.7632	0.2368	0.7459	0.2541	-0.0173	0.0173	122	116.95	120.38	37.66	34.03	39.79	104.88	105.37	124.01	44.09	31.64	38.12	82.17	79.87	97.71	1686	228	8	6.33	*	9
PTPN14	ER	1	0	0.3765	0.6235	0.3701	0.6299	-0.0064	0.0064	4.28	4.08	4.7	7.27	7.03	7.31	5.11	4.01	2.96	6.71	7.66	6.18	6.96	6.91	198	13360	1188	19	10.67	*	1
STAT2	ER	1	0	0.5502	0.4498	0.5455	0.4545	-0.0047	0.0047	4.4	5.13	6.26	4.96	3.9	4.05	5.39	6.19	5.58	4.74	5.22	4.33	7.06	7.48	111.13	4405	852	24	1.33	0	1
TP53BP2	ER	1	0	0.3841	0.6159	0.3941	0.6059	0.0101	-0.0101	22.58	20.11	22.48	34.35	36.53	33.64	25.72	24.69	20.43	37.75	37.67	33.48	24.85	26.48	189.17	4632	1135	18	4	4	2
XRCC2	ER	1	0	0.2887	0.7113	0.2744	0.7256	-0.0143	0.0143	5.4	5.16	7.63	14.54	16.06	14.22	6.24	5.53	5.42	14.75	15.71	15	40.68	36.84	281	4771	281	3	17	2	1
PAPSS1	ER	1	0	0.4501	0.5499	0.4423	0.5577	-0.0078	0.0078	22.16	21.06	20.67	24.82	26.43	26.8	24.39	21.3	19.09	28.22	25.32	28.13	17.42	23.44	156.25	2513	625	12	1.67	*	1
ZRANB2	ER	1	0	0.3037	0.6963	0.2886	0.7114	-0.0151	0.0151	45.17	43.44	46.38	100.26	107.29	101.99	50.5	42.12	38.28	107.15	112.03	103.54	88.62	109.14	99.3	2816	331	10	21.33	*	9
TROAP	ER	1	0	0.513	0.487	0.5117	0.4883	-0.0013	0.0013	66.74	63.94	60.42	61.31	62.32	57.82	53.21	55.99	55.61	49.91	54.74	52.64	25.84	36.36	166.93	2551	779	15	1	2	6
HNRNPH1	ER	1	1	0.3347	0.6653	0.3593	0.6407	0.0246	-0.0246	257.52	236.58	267.47	495.33	501.9	516.68	278.3	255.95	278.8	481	478.63	490.24	0	0	112.5	2240	450	14	15	*	*
LMNB1	ER	1	0	0.3859	0.6141	0.3948	0.6052	0.0089	-0.0089	81.51	70.96	90.84	128.77	128.44	129.95	87.92	76.11	83.58	129.19	130.29	120.04	86.42	95.41	160.09	2890	587	11	15.67	*	7
POU3F2	ER	1	0	0.3313	0.6687	0.3384	0.6616	0.0071	-0.0071	4.88	4.68	7.16	10.94	11	11.82	5.99	5.64	5.82	11.36	11.51	11.24	9.76	13.54	1332	4885	444	1	.	5	.
RBBP4	ER	1	0	0.4076	0.5924	0.3945	0.6055	-0.0131	0.0131	165.56	155.13	168.24	240.17	227.4	243.18	154.51	148.84	150.74	227.8	244.83	224.39	181.86	177.61	106.5	7883	426	12	45.67	*	7
RBL2	ER	1	0	0.3478	0.6522	0.3311	0.6689	-0.0166	0.0166	7.34	6.55	8.11	14.26	13.55	13.46	8	7.02	5.29	13.67	14.13	13.24	18.17	18.83	155.45	4854	1140	22	3.33	0	.
SDCBP	ER	1	0	0.3276	0.6724	0.3236	0.6764	-0.0039	0.0039	46.35	47.63	56.78	104.24	100.48	104.78	49.81	50.69	51.95	106.78	102.44	109.37	65.34	71.61	112.13	2073	299	9	12	*	5
CAPN15	ER	1	0	0.5786	0.4214	0.5756	0.4244	-0.003	0.003	18.95	20.32	21.22	16.32	13.42	14.31	20.15	21.52	27.28	17.39	16.25	17.19	0	0	296.45	4888	1087	14	1	1	.
TARBP1	ER	1	1	0.4698	0.5302	0.5092	0.4908	0.0394	-0.0394	20.23	17.64	22.76	21.85	22.49	24.08	24.96	20.68	24.26	23.33	22.53	21.51	34.6	37.1	162.2	5206	1622	30	1	7	2
TAF1C	ER	1	0	0.5651	0.4349	0.5625	0.4375	-0.0026	0.0026	9.99	11.23	11.05	8.75	8.49	7.59	8.83	11.82	11.94	9.33	7.97	8.05	9.1	10.96	180.86	3847	844	15	1.33	0	5
ACTR3	ER	1	-1	0.3384	0.6616	0.3176	0.6824	-0.0208	0.0208	58.82	48.06	49.35	105.14	98.61	101.74	55.48	43.15	42.81	106.13	100.01	97.83	53.05	63.66	104.75	6589	419	12	12	*	4
KIF20A	ER	1	0	0.4839	0.5161	0.4732	0.5268	-0.0107	0.0107	31.43	31.79	34.03	35.71	33.36	34.63	33.17	31.28	35.12	37.73	38.7	34.42	18.85	22.97	148.5	3095	891	19	1	*	7
TOB1	ER	1	-1	0.4813	0.5187	0.4633	0.5367	-0.018	0.018	19.2	17.18	20.15	20.77	20.36	19.8	19.74	14.62	18.5	20.69	20.59	19.95	15.9	18.3	1038	2238	346	2	.	*	1
G3BP1	ER	1	0	0.422	0.578	0.4257	0.5743	0.0037	-0.0037	114.53	99.9	118.8	159.71	150.4	146.28	112.37	103.76	105.49	149.53	153.18	131.2	74.85	94.44	127.36	10227	467	12	85.67	*	3
RBM6	ER	1	0	0.4103	0.5897	0.4188	0.5812	0.0086	-0.0086	23.54	20.08	24.98	34	33.04	31.56	24.86	24.53	21.44	33.64	33.12	31.51	25.42	29.54	168.6	3630	1124	21	1	0	.
CHD3	ER	1	1	0.4909	0.5091	0.5088	0.4912	0.0179	-0.0179	18.12	18.35	20.39	19.82	20.23	18.91	18.35	17.2	22.54	19.62	17.87	18.6	14.11	17.29	150.08	7385	2001	40	0.33	0	.
IDH1	ER	1	0	0.386	0.614	0.3795	0.6205	-0.0065	0.0065	27.02	24.72	25.54	40.38	38.99	43.55	24.5	24.21	24.4	41.74	38.2	39.6	15.7	19.59	155.63	2318	415	10	4.33	*	4
CAPRIN1	ER	1	1	0.3738	0.6262	0.3869	0.6131	0.0131	-0.0131	98.24	93.8	99.22	165.48	159.56	162.86	105.63	102.48	80.79	152.66	158.3	146.79	85.54	98.06	118.33	5514	710	19	22.33	*	8
MAT2A	ER	1	0	0.4725	0.5275	0.4648	0.5352	-0.0078	0.0078	70.24	65.3	93.84	87.55	70.16	98.34	77.11	71.53	87.59	91.46	79.69	100.91	93.47	99.9	132	2817	396	9	11.67	*	7
MDH1	ER	1	0	0.4694	0.5306	0.4554	0.5446	-0.0139	0.0139	170.56	155.41	170.06	180.28	173.71	206.78	155.19	146.04	171.46	195.07	175.36	194.74	120.68	132.43	111.67	1296	335	9	1.67	7	2
KMT2A	ER	1	0	0.458	0.542	0.4469	0.5531	-0.011	0.011	5.32	4.68	5.78	6.21	6.43	6.03	7.54	5.39	3.58	6.4	7.64	6.41	15.69	15.7	331.08	16600	3973	36	27.33	8	.
AFF1	ER	1	0	0.2887	0.7113	0.2917	0.7083	0.0031	-0.0031	3.61	3.61	4.41	9.65	9.85	9.15	4.92	3.9	2.66	9.48	9.6	8.78	6.34	6.97	182.85	9261	1219	21	23.33	2	.
MT2A	ER	1	0	0.5913	0.4087	0.5815	0.4185	-0.0098	0.0098	35.49	38.67	28.86	24.58	22.62	24.01	34.27	29.07	40.68	22.32	24.06	28.48	8	11.99	62	401	62	3	1	9	1
MYH10	ER	1	1	0.4198	0.5802	0.464	0.536	0.0441	-0.0441	33.61	30.15	37.66	44.5	46.85	48.81	47.25	36.1	30.78	44.34	45.28	42.24	39.89	50.36	143.43	7707	2008	43	5.33	3	1
TBX3	ER	1	0	0.4648	0.5352	0.4705	0.5295	0.0057	-0.0057	11.39	11.34	14.02	14.79	14.19	13.33	12.44	13.42	12.68	14.03	15.18	14.15	8.37	10.65	310.29	4733	724	7	6	0	.
TUBA4A	ER	1	0	0.4875	0.5125	0.4751	0.5249	-0.0124	0.0124	4.42	4.74	4.07	4.15	4.77	4.98	3.4	5.09	4.75	5.09	4.07	5.48	1.31	2.43	336.75	2049	449	4	.	2	.
TUBA1A	ER	1	0	0.5918	0.4082	0.5802	0.4198	-0.0117	0.0117	96.16	99.69	89.23	61.99	65.07	69.57	81.26	93.42	84.25	61.6	63.74	62.04	39	39.9	339	1672	452	4	2	0	2
PREPL	ER	1	0	0.3429	0.6571	0.3458	0.6542	0.0029	-0.0029	18.35	16.93	20.21	35.72	36	34.6	24.25	18.5	13.14	35.04	35.79	34.87	40.14	29.52	147.46	5829	639	14	16	*	3
HDAC6	ER	1	-1	0.5472	0.4528	0.5145	0.4855	-0.0328	0.0328	10.31	11.27	10.62	8.64	9.12	8.89	11.33	8.4	11.67	10.34	11.49	7.79	14.68	16.9	130.29	4118	1216	29	1	0	1
APBB3	ER	1	1	0.509	0.491	0.536	0.464	0.027	-0.027	2.85	3.39	3.48	3.47	3.43	2.48	2.73	4.73	2.28	2.65	2.91	2.87	11.37	5.71	112.38	2131	487	13	0.67	0	.
RTN3	ER	1	0	0.9155	0.0845	0.9021	0.0979	-0.0133	0.0133	148.95	145.47	121.57	11.45	14.86	12.11	132.32	113.03	108.22	12.38	13.36	12.62	93.93	92.23	344.33	4917	1033	9	10.67	*	9
LANCL1	ER	1	0	0.3561	0.6439	0.3394	0.6606	-0.0167	0.0167	15.28	14.83	15.71	28.28	27.26	27.31	18.38	12.76	9.47	26.68	25.75	26.6	28.23	26.96	133.33	4592	400	10	17	*	6
SCML2	ER	1	-1	0.3591	0.6409	0.3406	0.6594	-0.0185	0.0185	9.51	9.66	10.83	18.23	16.7	18.62	11.38	9.84	7.31	19.49	18.92	16.84	12.79	12.16	150.21	4162	701	15	17	9	.
NDRG1	ER	1	0	0.4467	0.5533	0.4344	0.5656	-0.0123	0.0123	32.15	31.99	38.47	42.6	38.26	46.24	30.8	39.25	30.15	40.43	45.23	44.81	22.61	34.72	79	3025	395	16	2.67	0	4
YAP1	ER	1	0	0.3098	0.6902	0.2953	0.7047	-0.0146	0.0146	6.41	6.74	8.55	15.48	14.9	17.98	8.18	7.42	6.14	16	17.12	18.75	14.52	11.9	168.33	5401	505	9	14	*	1
LUC7L3	ER	1	0	0.2675	0.7325	0.2798	0.7202	0.0122	-0.0122	45.57	39.86	48.43	122.05	120.01	124.42	55.11	41.91	54.37	122.67	138.14	128.92	160.96	205.41	129.9	6987	433	10	14.33	*	3
ORC2	ER	1	0	0.3544	0.6456	0.3408	0.6592	-0.0136	0.0136	14.08	13.9	14.55	25.49	26.04	25.96	15.43	12.1	10.61	25.12	24.9	23.77	17.18	16.01	108.38	4288	578	18	7	7	.
POLE	ER	1	1	0.5544	0.4456	0.5778	0.4222	0.0233	-0.0233	34.22	36.72	39.39	30.24	30.11	28.31	39.52	43.22	43.44	29.7	32.13	30.4	36.57	41.47	140.02	7823	2287	49	0.67	0	1
POU4F1	ER	1	0	0.3974	0.6026	0.398	0.602	0.0007	-0.0007	9.93	9.77	12.56	16.94	16.35	15.65	10.35	10.51	11.16	16	16.38	16.06	24.31	21.28	630	4539	420	2	8	1	2
PKN2	ER	1	1	0.3688	0.6312	0.3947	0.6053	0.026	-0.026	11.26	9.38	13.28	19.96	19.82	18.27	18.67	11.32	6.3	21.01	18.8	15.85	27.96	28.75	134.32	6070	985	22	19.67	*	1
PTPN13	ER	1	1	0.4317	0.5683	0.4721	0.5279	0.0403	-0.0403	11.99	11.4	12.53	16.2	14.68	16.38	23.07	12.54	8.81	17.57	16.15	15.97	36.17	21.23	158.68	8548	2486	48	5.33	*	.
RANBP2	ER	1	1	0.207	0.793	0.2432	0.7568	0.0362	-0.0362	5.05	4.34	5.35	18.58	17.81	20.06	9.64	5.27	3.42	20.11	19.01	17.92	21.87	22.68	333.62	11708	3225	29	6	4	1
TLN1	ER	1	0	0.611	0.389	0.6176	0.3824	0.0066	-0.0066	58.21	56.44	63.1	34.59	39.49	39.1	64.37	71.19	57.48	42.1	38.83	38.6	30.24	35.27	136.18	8623	2542	57	2.33	*	3
ZKSCAN8	ER	1	0	0.2759	0.7241	0.2755	0.7245	-0.0004	0.0004	5.72	5.22	6.56	15.79	16.16	13.99	7.83	6.53	4.44	15.97	17.75	15.72	19.93	18.44	347.4	7419	579	6	48.33	3	.
SMC1A	ER	1	0	0.4251	0.5749	0.4258	0.5742	0.0007	-0.0007	74.93	65.7	82.25	103.19	96.79	101.4	90.8	76	57.52	108.99	100.88	92.59	94.97	98.61	148.08	9710	1234	25	30.67	*	*
NPEPPS	ER	1	1	0.4496	0.5504	0.4623	0.5377	0.0127	-0.0127	65.99	56.96	70.12	76.2	75.53	84.61	78.21	61.64	60.11	80	78.35	74.25	54.66	65.99	120	4309	920	23	8.67	*	6
SEC23B	ER	1	0	0.5106	0.4894	0.5129	0.4871	0.0023	-0.0023	48.24	45.79	49.78	45.14	46.97	45.75	49.58	49	52.64	49.73	43.98	49.9	34.58	32.91	121.26	3026	768	20	1	8	6
SEC23A	ER	1	0	0.3865	0.6135	0.3737	0.6263	-0.0128	0.0128	37.56	35.07	40.95	60.18	57.49	62.61	38.94	33.38	31.52	57.96	57.88	58.18	35.59	39.11	120.95	3843	766	20	16.33	*	2
SYNCRIP	ER	1	0	0.3223	0.6777	0.3176	0.6824	-0.0047	0.0047	81.94	72.13	92.08	176.43	166.83	174.44	94.75	76.9	70.93	176.6	177.95	166.66	91.02	109.89	187.2	2754	624	11	7	*	*
DDX17	ER	1	0	0.4147	0.5853	0.3997	0.6003	-0.015	0.015	95.56	88.54	117.18	150.19	138.62	136.37	101.95	103.98	89.76	149.02	150.2	144.92	232.46	222.76	168.46	4761	730	13	61.67	*	*
IPO8	ER	1	0	0.3446	0.6554	0.3497	0.6503	0.005	-0.005	15.42	14.55	17.07	29.25	28.97	31.24	18.46	13.69	13.36	29.7	27.91	27.04	20.25	22.06	124.56	5208	1038	25	7.33	*	2
NOP56	ER	1	0	0.4366	0.5634	0.4396	0.5604	0.003	-0.003	184.09	191.22	198.12	241.35	243.62	254.98	168.68	197.14	222.03	248.62	253.52	247.36	125.34	156.82	148.75	1913	595	12	.	0	9
HTATIP2	ER	1	0	0.5291	0.4709	0.5238	0.4762	-0.0053	0.0053	27.48	26.23	27.27	23.24	24	24.85	26.74	25.72	28.74	24.22	23.76	25.85	14.07	14.19	145.8	1830	243	5	0.67	1	6
CCT4	ER	1	0	0.441	0.559	0.4467	0.5533	0.0057	-0.0057	289.28	272.41	289.75	365.54	346.34	367.18	273.94	262.4	325.49	352.76	345.23	369.29	172.82	189.31	115.71	2376	540	14	9	9	*
CCT2	ER	1	0	0.4462	0.5538	0.4328	0.5672	-0.0135	0.0135	263.16	237.16	261.06	314.9	302.77	327.2	234.22	222.85	257.94	317.19	305.93	314.05	139.82	147.88	100.5	1916	536	16	1.67	7	*
PARP4	ER	1	0	0.3661	0.6339	0.36	0.64	-0.0061	0.0061	5.62	3.83	5.76	8.7	8.36	9.28	7.15	5.55	4.5	9.78	9.95	10.83	8.37	8.58	156.82	5437	1725	34	1	0	.
PRPF8	ER	1	0	0.592	0.408	0.5955	0.4045	0.0035	-0.0035	241.18	214.12	244.85	146.26	162.95	173.25	238.77	235.14	239.83	158.91	163.37	162.49	0	0	166.86	7280	2336	43	1.33	3	9
PAICS	ER	1	-1	0.3669	0.6331	0.3489	0.6511	-0.018	0.018	207.1	184.48	199.03	323.16	331.78	364	195.64	181.82	167.75	342.92	329.33	345.08	185.84	215.93	142	6371	426	9	19.67	*	8
PDLIM5	ER	1	-1	0.3178	0.6822	0.2976	0.7024	-0.0202	0.0202	7.96	7.87	8.86	17.05	18.63	17.33	9.41	7.11	5.18	17.42	17.95	15.88	7.8	8.78	149.25	6043	597	13	12.67	*	1
SPAG5	ER	1	0	0.4539	0.5461	0.4624	0.5376	0.0085	-0.0085	35.88	33.51	36.07	43.01	44.67	39.19	34.95	37.42	36.23	42.5	45.91	37.83	20.11	27.85	149.25	3786	1194	24	1	3	2
POLR3G	ER	1	0	0.289	0.711	0.2737	0.7263	-0.0153	0.0153	7.08	6.65	8.54	17.96	17.92	18.9	7.81	7.08	6.46	18.43	19.31	18.92	9.43	12.42	96	3290	224	8	7.33	2	.
MYL12A	ER	1	-1	0.4631	0.5369	0.4336	0.5664	-0.0295	0.0295	55.8	45.11	44.6	56.28	51.73	60.67	47.92	43.65	50.48	58.91	62.05	64.59	37.42	45.95	172	958	172	4	1	*	3
NCOA3	ER	1	0	0.3365	0.6635	0.3461	0.6539	0.0096	-0.0096	3.32	2.83	3.52	6.62	6.29	6.16	4.22	3.62	2.25	6.49	6.75	5.83	5.52	5.75	203.57	7961	1425	23	17	8	.
IGF2BP3	ER	1	0	0.3048	0.6952	0.305	0.695	0.0002	-0.0002	11.5	9.72	13.57	25.97	25.44	27.95	13.55	11.57	10.32	26.52	24.89	29.33	25.31	25.14	116	4274	580	15	3	1	1
CCT8	ER	1	0	0.4311	0.5689	0.4343	0.5657	0.0032	-0.0032	279.26	254.98	287.09	348.67	348.64	386.46	270.94	264.01	291.13	359.49	350.01	366.51	154.18	195.91	109.8	1854	549	15	1	9	8
API5	ER	1	0	0.286	0.714	0.2709	0.7291	-0.0152	0.0152	45.34	38.67	43.8	108.53	104.16	106.36	44.44	40.29	32.55	102.13	108.14	105.43	55.57	63.77	112.5	3726	525	14	14.33	8	1
PTGES3	ER	1	0	0.3668	0.6332	0.355	0.645	-0.0118	0.0118	319.34	286.56	319.77	543.02	511.81	543.16	283.75	268.12	307.45	508.25	507.67	545.3	267.41	310.09	60.38	1898	161	8	28	*	*
KDM5B	ER	1	0	0.4808	0.5192	0.491	0.509	0.0102	-0.0102	18.76	16.75	18.48	18.33	20.2	19.77	20.26	18.93	14.56	18.14	19.04	18.55	14.82	16.47	171.67	9292	1545	27	12.33	8	1
PPP1R13L	ER	1	0	0.5346	0.4654	0.5423	0.4577	0.0076	-0.0076	4.31	4.27	4.79	3.65	3.87	4.11	3.51	4.56	5.28	3.14	3.15	4.98	3.1	3.9	207.25	3131	829	13	0.33	0	2
BRD8	ER	1	0	0.46	0.54	0.4448	0.5552	-0.0152	0.0152	32.82	30.99	34.95	39.41	40.88	35.66	32.25	32.45	29.21	40.92	38.26	38.06	32.31	37.05	137.33	4028	1236	27	2	0	2
MAN2C1	ER	1	1	0.6154	0.3846	0.6674	0.3326	0.052	-0.052	9.16	8.43	10.73	5.94	6.03	5.72	9.02	10.88	8.6	4.77	5.21	4.23	14.24	19.61	120.12	3261	1041	26	.	0	.
CENPI	ER	1	0	0.362	0.638	0.3619	0.6381	-0.0001	0.0001	8.67	7.07	8.38	14.59	13.34	14.6	10.01	8.19	5.83	14.53	14.49	13.34	11.71	10.28	113.55	5584	757	22	1	0	.
AKAP13	ER	1	1	0.496	0.504	0.516	0.484	0.0201	-0.0201	5.5	4.84	6.11	5.48	4.99	6.25	7.18	4.9	7.25	6.63	5.97	5.53	5.03	6.46	234.5	13327	2814	37	7	*	.
SCML1	ER	1	-1	0.3456	0.6544	0.3251	0.6749	-0.0206	0.0206	15.53	14.83	19.92	30.96	29.93	34.28	17.1	13.82	15.15	31.84	30.49	33.32	52.86	44.46	141.43	2887	330	8	23.67	*	4
DDX18	ER	1	0	0.3635	0.6365	0.3536	0.6464	-0.01	0.01	55.19	48.03	57.29	98.07	88.82	94.11	59.02	53.58	49.67	101.3	99.01	96.36	51.44	55.46	143.79	3753	671	14	20	*	5
WDR3	ER	1	-1	0.4162	0.5838	0.3924	0.6076	-0.0238	0.0238	36.6	33.61	37.97	52.22	49.04	50.49	38.1	34.14	25.11	51.75	50.37	48.65	26.51	32.69	108.92	10004	944	27	17	*	3
PRDX3	ER	1	-1	0.381	0.619	0.346	0.654	-0.035	0.035	177.9	177.37	180.46	292.74	269.43	308.31	143.85	133.51	151.89	276.01	259.77	275.68	130.67	153.78	110.14	1553	257	7	18.33	*	*
ASCC3	ER	1	1	0.4724	0.5276	0.4882	0.5118	0.0158	-0.0158	12.17	10.05	14.77	15.28	12.59	13.43	15.41	12.25	12.78	14.36	14.18	13.85	15.58	14.17	161.2	8111	2203	42	4.33	3	1
FERMT2	ER	1	1	0.342	0.658	0.3599	0.6401	0.0179	-0.0179	18.48	18.8	19.63	35.03	37.61	36.84	23.14	21.42	15.81	38.08	39.1	30.2	32.53	22.3	145.93	3286	681	15	14.33	*	3
GCN1	ER	1	0	0.6687	0.3313	0.6782	0.3218	0.0095	-0.0095	48.54	50.74	50.63	24.28	24.48	25.52	48.89	53.08	48.9	26.39	22.69	22.5	23.06	25.34	138.21	8681	2672	58	2	2	.
TDRKH	ER	1	0	0.429	0.571	0.4307	0.5693	0.0017	-0.0017	12.55	12.04	13.66	17.2	17.37	16.34	12.28	13.32	11.45	16.39	16.19	16.37	9.01	8.58	140.5	2792	562	13	0.33	0	.
DNMT3B	ER	1	0	0.4761	0.5239	0.4711	0.5289	-0.005	0.005	16.52	17.26	18.46	18.71	18.38	20.4	18.89	18.5	17.92	21	20.26	20.83	9.95	16.02	116.45	4336	854	23	1	1	.
PRKDC	ER	1	1	0.4891	0.5109	0.5174	0.4826	0.0283	-0.0283	97.39	85.59	109.08	92.76	101.98	110.35	124.84	87.37	88.3	94.04	89.15	97.11	111.73	109.08	144.03	13459	4129	86	17.67	*	3
RBBP6	ER	1	1	0.3227	0.6773	0.3691	0.6309	0.0463	-0.0463	5.74	5.99	7.29	11.39	14.23	14.3	9.27	7.24	6.46	12.52	13.82	12.93	16.01	18.47	298.83	6858	1793	18	6.67	3	3
RP2	ER	1	0	0.3165	0.6835	0.3076	0.6924	-0.0088	0.0088	3.16	3.42	4.21	7.75	8.02	7.52	3.47	2.91	3.77	7.7	7.39	7.75	5.13	5.99	210.6	3700	351	5	7.67	9	.
SRSF1	ER	1	0	0.3176	0.6824	0.3134	0.6866	-0.0043	0.0043	212.98	187.69	221.97	486.24	429.4	421.99	200.26	189.23	205.8	447.89	436.98	419.46	243	281.86	186.75	5343	249	4	62	*	*
SMTN	ER	1	1	0.6165	0.3835	0.663	0.337	0.0466	-0.0466	9.73	9.65	10.44	7.05	5.33	6.17	11.05	14.72	13.91	6.95	6.23	6.99	5.91	5.41	144.63	3296	916	21	.	0	2
SPTBN2	ER	1	0	0.9059	0.0941	0.9138	0.0862	0.0079	-0.0079	37.2	42.61	38.95	4.06	4.29	3.99	34.82	48.36	49.2	4.24	4.44	3.81	9.94	11.05	199.25	11136	2391	38	0.67	0	.
MAGED1	ER	1	0	0.6393	0.3607	0.6374	0.3626	-0.0019	0.0019	125.02	128.99	115.55	63	68.13	77.42	141.49	139.6	112.53	72.31	73.91	77.71	84.5	96.2	212.45	2723	779	13	1	5	5
TLE4	ER	1	0	0.4023	0.5977	0.4137	0.5863	0.0114	-0.0114	28.75	29.44	32.23	40.99	46.28	47.05	38.24	31.39	26.22	46.69	46.52	42.64	29.95	35.22	116.1	4886	774	20	7.33	*	1
TRIO	ER	1	0	0.5354	0.4646	0.5328	0.4672	-0.0025	0.0025	10.64	10.35	9.96	9.39	10.58	6.89	10.05	9.78	9.45	8.97	8.6	8.11	11.22	9.1	163.05	11460	3098	57	6.67	*	.
ZNF75D	ER	1	.	0.3811	0.6189	0.3854	0.6146	.	.	3.13	2.4	3.31	4.97	4.3	5.1	3.42	3.05	3.1	4.72	5.2	5.34	7.62	5.77	306.6	5611	511	7	2	1	.
CIT	ER	1	0	0.5018	0.4982	0.5067	0.4933	0.005	-0.005	6.82	7.53	9.25	7.72	8.43	7.29	7.7	9.19	6.43	7.72	7.91	7.07	8.32	9.03	132.13	8736	2070	48	2.33	8	0
NISCH	ER	1	0	0.6123	0.3877	0.6172	0.3828	0.005	-0.005	19.08	21.11	17.69	12.61	11.94	12.11	18.09	19.77	17.28	11.37	11.38	11.45	18.04	15.01	215	5139	1505	21	1	0	0
CEP250	ER	1	1	0.5032	0.4968	0.5378	0.4622	0.0346	-0.0346	10.75	9.31	9.97	9.2	10.32	10.12	10.32	10.97	11.21	8.75	10.76	8.41	10.09	10.76	229.03	15434	2443	35	.	0	.
SEC23IP	ER	1	0	0.3608	0.6392	0.3622	0.6378	0.0015	-0.0015	22.47	20.53	27.59	41.76	40.73	42.58	28.82	21.38	19.96	39.46	43.98	40.08	16.63	21.45	166.83	7148	1001	19	9	8	2
SUPT16H	ER	1	0	0.3554	0.6446	0.3646	0.6354	0.0092	-0.0092	81.11	70.78	89.81	145.51	138.39	154.54	97.74	77.84	75.78	151.41	141.36	145.32	92.57	104.35	120.92	4433	1048	26	19.33	*	9
XPOT	ER	1	0	0.3288	0.6712	0.3312	0.6688	0.0025	-0.0025	44.51	40.76	44.86	89.64	85.41	90.64	50.13	43.33	35.65	88	88.31	84.38	112.96	70.35	120.38	6370	963	25	12.33	*	2
PNMA2	ER	1	0	0.4006	0.5994	0.3919	0.6081	-0.0087	0.0087	5.7	5.42	5.69	8.25	8.27	8.61	5.82	5.25	5.34	7.86	8.76	8.83	8.27	6.56	1095	4730	365	3	.	1	3
OIP5	ER	1	0	0.5242	0.4758	0.5354	0.4646	0.0111	-0.0111	30.63	27.66	29.13	28.18	26.17	24.99	27.57	25.67	30.73	25.05	25	22.81	13.89	14.23	138	1201	230	5	2	5	1
STAT1	ER	1	0	0.4103	0.5897	0.4112	0.5888	0.0009	-0.0009	13.39	11.82	14.79	19.1	19.32	19.07	14.39	13.41	12.9	19.76	19.47	19.04	11.5	13.76	97.96	4116	751	25	4.67	5	.
SH3BGR	ER	1	1	0.3814	0.6186	0.4014	0.5986	0.02	-0.02	3.48	4.57	4.2	5.62	8.74	5.51	5.37	4.93	4.86	7.81	7.27	7.54	13.72	4.51	88.5	1109	177	7	0.67	0	3
HSP90AB1	ER	1	0	0.5109	0.4891	0.5125	0.4875	0.0016	-0.0016	974.5	903.11	1007.61	880.58	894.58	986.86	992.52	966.82	974.95	933.28	910.49	947.7	342.26	535.5	197.73	2555	725	12	3.67	*	*
DDX42	ER	1	0	0.3566	0.6434	0.3445	0.6555	-0.0121	0.0121	33.72	31.94	35.35	61.67	61.14	59.4	35.14	35.14	31.18	64.33	64.58	64.13	52.29	50.2	165.71	3959	939	18	11.67	*	1
GTF3C3	ER	1	-1	0.4238	0.5762	0.401	0.599	-0.0228	0.0228	25.03	21.8	27.55	34.58	32.44	34.13	26.71	23.48	17.31	36.53	32.07	32.23	24.7	32.48	147.83	4261	887	18	3	2	0
TPX2	ER	1	0	0.4378	0.5622	0.4497	0.5503	0.0119	-0.0119	59.33	51.83	58.07	72.13	77.25	67.92	61.92	58.11	55.27	71.79	76.39	66.3	48.81	59.91	140.25	3473	748	18	5	*	*
CBX5	ER	1	1	0.3001	0.6999	0.3242	0.6758	0.024	-0.024	16.57	14.31	15.9	38.36	35.42	35.29	19.9	13.91	12.34	31.35	34.78	30.09	32.87	28.21	144	11546	192	5	88	*	5
FBXL4	ER	1	0	0.5342	0.4658	0.5429	0.4571	0.0087	-0.0087	3	3.56	3.84	2.85	3.44	2.77	3.63	3.17	2.5	2.62	2.95	2.26	6.72	5.19	266.57	8058	622	10	2.33	1	.
FBXO3	ER	1	-1	0.3929	0.6071	0.3753	0.6247	-0.0176	0.0176	17.37	17.14	18.48	28.87	26.25	26.77	17.64	16.5	14.4	28.03	27	25.77	16.98	19.41	128.73	2403	472	11	7.33	6	1
OGA	ER	1	0	0.3351	0.6649	0.3365	0.6635	0.0014	-0.0014	23.78	21.85	26.28	47.52	48.23	46.95	26.92	22.01	18.19	44.54	44.9	42.9	53.6	40.52	171.94	5174	917	16	22.67	*	.
MYO1B	ER	1	0	0.354	0.646	0.3549	0.6451	0.0009	-0.0009	10.55	10.28	11.35	20.28	18.46	20.01	12.31	11.55	9.76	20.39	20	20.73	14.09	14.94	113.7	5069	1137	31	3.33	0	3
MORF4L2	ER	1	-1	0.3805	0.6195	0.3559	0.6441	-0.0246	0.0246	240.64	227.7	225.09	367.41	377.84	383.51	215.66	203.66	211.07	374.17	373.2	393.34	257.8	267.98	867	1866	289	4	.	*	*
ESPL1	ER	1	1	0.6145	0.3855	0.634	0.366	0.0195	-0.0195	35.55	37.24	34.27	21.3	24.88	20.98	36.52	43.01	37.5	24.65	22.56	20.36	24.49	20.6	212.1	6618	2121	31	1	3	2
G3BP2	ER	1	0	0.3556	0.6444	0.344	0.656	-0.0116	0.0116	61.66	56.08	63.55	110.3	105.95	112.25	61.58	66.94	46.48	109.36	116.73	107.67	59.88	75.11	131.73	4321	483	12	43	*	7
EPB41L3	ER	1	1	0.3633	0.6367	0.3967	0.6033	0.0334	-0.0334	15.82	16.83	17.35	28.21	29.12	30.31	22.5	17.97	16.26	31.28	26.39	28.6	17.86	19.79	155.43	4459	1088	23	3.67	3	.
KIF4A	ER	1	1	0.4263	0.5737	0.4452	0.5548	0.0189	-0.0189	20.09	16.94	21.09	26.8	26.3	25.13	22.58	22.15	19.53	26.13	28.44	25.5	18.51	19.59	123.3	4388	1233	31	1.67	0	2
KPNA6	ER	1	0	0.4626	0.5374	0.4664	0.5336	0.0038	-0.0038	20.66	19.35	21.92	24.36	23.36	24.23	21.23	23.16	19.48	24.52	25.66	22.89	14.24	17.08	115.07	7355	537	14	40.33	*	*
MAPK8IP2	ER	1	1	0.6953	0.3047	0.7294	0.2706	0.0341	-0.0341	14.97	16.82	15.44	7.02	7.05	6.64	15.11	17.84	18.45	6.45	6.94	5.68	8.02	7.64	206.25	5700	825	12	2.67	0	5
MYO10	ER	1	1	0.4203	0.5797	0.4374	0.5626	0.0172	-0.0172	6.06	6.06	7.19	9.04	9.17	8.43	7.17	6.7	6.08	8.16	8.8	8.7	4.21	5.63	150.66	11442	2059	41	1.33	*	1
GTPBP4	ER	1	0	0.3894	0.6106	0.3947	0.6053	0.0053	-0.0053	63.17	58.56	67.57	101.71	96.49	98.57	67.54	61.55	67.46	102.6	95.87	102.95	53.25	65.26	112.06	4656	635	17	7.67	*	7
PFAS	ER	1	0	0.6421	0.3579	0.6483	0.3517	0.0062	-0.0062	65.4	65.97	69.15	37.28	36.1	38.38	66.28	67.55	49.16	31.59	36.35	31.34	23.4	31.96	148.78	5369	1339	28	4.33	0	7
RANBP6	ER	1	0	0.3472	0.6528	0.3435	0.6565	-0.0038	0.0038	4.85	4.27	6.39	9.3	9.46	10.39	6.55	5.45	4.88	10.6	10.63	11.02	10.43	13.79	3318	4600	1106	1	.	1	.
SF3B1	ER	1	0	0.4563	0.5437	0.4471	0.5529	-0.0093	0.0093	119.28	101.68	129.77	134.13	131.35	152.39	130.49	109.19	111.13	146.19	145.99	141.73	97.63	112.74	156.6	6463	1305	25	8.33	*	4
HMMR	ER	1	0	0.3118	0.6882	0.3018	0.6982	-0.01	0.01	10.69	9.62	12.05	23.11	23.67	24.64	15.14	9.29	7.71	26.88	24.65	22.82	32.97	25.76	121	3016	726	18	1.67	*	3
DROSHA	ER	1	1	0.3881	0.6119	0.4071	0.5929	0.019	-0.019	18.6	17.21	20.91	30.37	28.77	30.28	22.38	20.65	19.21	31.6	31.14	27.9	19.16	22.87	125	5416	1375	36	1.67	4	2
FHOD1	ER	1	0	0.6833	0.3167	0.6878	0.3122	0.0045	-0.0045	15.96	21.68	21.15	8.07	9.6	9.58	17.81	17.94	23.43	9.06	8.39	9.41	8.05	10.38	158.86	3813	1165	22	0.67	0	2
ANKRD11	ER	1	1	0.4674	0.5326	0.4928	0.5072	0.0254	-0.0254	15.99	16.87	17.74	19.54	20.66	17.45	19.84	17.08	17.01	20.1	18.69	16.72	31.53	26.39	726.55	9301	2664	13	1	0	1
EEF2K	ER	1	-1	0.6669	0.3331	0.6494	0.3506	-0.0175	0.0175	6.69	6.04	5.59	3.63	2.99	2.54	6.14	5.3	3.42	3.33	2.34	2.37	0	0	128.12	7398	726	18	1.67	8	.
HOOK2	ER	1	0	0.5272	0.4728	0.5128	0.4872	-0.0144	0.0144	5.58	7.41	8.24	6	7.78	5.26	5.52	7.13	7.19	5.83	5.93	7.09	9	8.31	93.91	2542	720	23	.	0	.
PAXBP1	ER	1	0	0.2648	0.7352	0.2654	0.7346	0.0006	-0.0006	8.78	7.47	10.97	26.26	24.2	25.12	11.3	8.74	8.63	26.91	25.94	26.47	27.83	31.22	153	3892	918	18	.	2	.
ANAPC4	ER	1	0	0.3868	0.6132	0.3971	0.6029	0.0103	-0.0103	7.47	6.89	8.97	11.94	11.87	13.17	7.62	8.1	7.3	11.7	11.78	11.47	8.95	9.26	86.68	2635	809	29	1	0	.
TONSL	ER	1	1	0.5877	0.4123	0.6109	0.3891	0.0232	-0.0232	15.49	17.71	17.14	12.39	11.52	11.42	15.2	19.84	19	12.08	11.23	11.11	12.76	16.19	159.12	4531	1379	26	0.33	0	1
UBQLN2	ER	1	0	0.3847	0.6153	0.3696	0.6304	-0.015	0.015	11.85	10.38	13.68	19.62	18.84	18.98	12.48	11.91	10.36	19.77	19.71	19.8	12.96	14.56	1875	4242	625	1	.	*	5
BAZ1A	ER	1	0	0.2842	0.7158	0.2685	0.7315	-0.0157	0.0157	12.22	13.6	19.66	37.89	38.33	38.32	16.38	13.02	12.71	37.54	36.55	40.61	20.38	23.2	179.65	5729	1557	27	11	*	.
SNRNP200	ER	1	1	0.5419	0.4581	0.5626	0.4374	0.0207	-0.0207	105.65	100.44	112.76	84.46	90.58	94.54	112.88	117.32	110.19	87.52	87.25	89.92	68.26	76.77	142.47	7194	2137	45	1.67	*	4
C11orf54	ER	1	-1	0.3954	0.6046	0.3401	0.6599	-0.0553	0.0553	7.94	6.71	7.1	11.96	10.27	11.03	7.18	5.71	4.5	12.37	10.12	11.27	14.33	11.59	118.5	4163	316	9	2	0	1
MRPL13	ER	1	0	0.4352	0.5648	0.4194	0.5806	-0.0158	0.0158	74.49	74.27	70.5	94.66	88.21	101.74	67.65	60.31	81.44	95.91	92.58	101.44	38.46	46.62	76.71	1260	179	7	1	4	6
HOXD9	ER	1	0	0.425	0.575	0.4373	0.5627	0.0123	-0.0123	3.11	4.29	5.18	5.6	6.55	4.86	5.12	4.91	5.19	5.57	7.57	6.45	13.73	11.57	529.5	1871	353	2	0.67	3	2
RAPGEF2	ER	1	-1	0.366	0.634	0.3459	0.6541	-0.0201	0.0201	5.22	4.62	4.82	8.83	8.72	7.85	5.87	4.92	3.67	8.64	9.3	9.42	7.05	6.65	166.1	8101	1661	30	5	3	1
HSPA4L	ER	1	0	0.3028	0.6972	0.314	0.686	0.0113	-0.0113	15.63	14.4	15.7	34.49	34.52	36.3	19.36	14.71	11.22	33.37	34.7	30.86	21.63	20.75	132.63	10608	840	19	23.33	8	1
TDRD7	ER	1	0	0.4296	0.5704	0.4317	0.5683	0.0021	-0.0021	6.87	6	6.83	9.08	8.49	8.58	7.14	7.11	6.46	9.77	8.53	8.96	5.14	4.73	206.06	3688	1099	17	1.33	0	.
ETHE1	ER	1	0	0.7104	0.2896	0.7116	0.2884	0.0011	-0.0011	13.38	15.52	12.75	5.43	6.22	5.32	14.41	12.52	13.66	5.29	4.73	6.44	8.12	7.61	109.29	920	255	7	.	0	2
CORO1C	ER	1	-1	0.4174	0.5826	0.3803	0.6197	-0.0371	0.0371	52.48	45.91	50.45	70.42	68.11	69.19	44.39	40.25	38.88	67.51	66.08	67.7	37.17	41.07	142.5	3814	475	11	13	*	6
ZNF318	ER	1	0	0.4595	0.5405	0.4673	0.5327	0.0077	-0.0077	6.8	5.94	6.64	7.3	8.4	7.07	8.3	6.72	4.58	7.61	8.04	6.68	8.31	9.58	684	8210	2280	10	2.33	4	1
GNL3	ER	1	0	0.3661	0.6339	0.3605	0.6395	-0.0056	0.0056	102.05	95.5	113.65	178.51	178.57	181.73	103.76	100.3	107.09	184.79	183.89	183.32	123.81	133.51	110	1933	550	15	2	1	1
BEX3	ER	1	0	0.5101	0.4899	0.515	0.485	0.0049	-0.0049	312.24	302.41	300.34	276.31	287.37	315.03	288.33	277.85	337.42	281.72	268.15	301.1	269.23	252.37	306	810	102	3	.	*	.
PELP1	ER	1	1	0.6074	0.3926	0.6211	0.3789	0.0137	-0.0137	74.51	79.63	72.07	49.24	51.05	45.9	66.99	82.36	80.08	45.17	47.41	47.37	27.56	37.84	199.59	5084	1131	17	1	0	8
NDOR1	ER	1	0	0.5873	0.4127	0.5954	0.4046	0.0081	-0.0081	8.18	9.72	9.38	6.88	6.46	5.83	7.64	11.1	9.86	6.38	6.66	6.4	8.08	8.96	128.14	4817	598	14	.	0	1
TNRC6A	ER	1	0	0.2865	0.7135	0.2836	0.7164	-0.0029	0.0029	8.32	6.44	10.58	20.76	21.11	21.24	9.39	6.95	5.58	17.39	20.34	17.67	12.92	18.52	235.56	8491	1963	25	28.67	2	6
ZNF638	ER	1	1	0.3053	0.6947	0.3499	0.6501	0.0446	-0.0446	12.68	11.53	15.11	28.33	28.16	32.98	21.5	13.68	14.63	32.7	29.29	30.54	42.99	39.76	219.89	6487	1979	28	1	1	0
UTP20	ER	1	1	0.3432	0.6568	0.3683	0.6317	0.0251	-0.0251	9.04	8.68	10.14	18.99	16.67	17.64	14.63	10.32	6.48	18.66	18.93	16.34	7.37	10.06	134.81	9031	2786	62	3	1	.
MYBBP1A	ER	1	1	0.6158	0.3842	0.6363	0.3637	0.0205	-0.0205	105.04	118	117.69	71.42	73.24	67.91	104.52	128.96	127.41	69.18	71.29	65.8	40.94	50.44	153.35	4558	1329	26	2.67	8	6
MAGED2	ER	1	0	0.6473	0.3527	0.6463	0.3537	-0.001	0.001	65.88	68.84	69.67	35.53	33.87	41.97	65.88	75.57	78.89	40.96	37.68	41.95	63.92	58.69	165.55	2051	607	13	2	6	3
PIK3R4	ER	1	0	0.8153	0.1847	0.8196	0.1804	0.0043	-0.0043	18.81	18.75	19.24	3.84	4.48	4.54	24	19.66	19.14	4.58	4.25	4.99	8.57	12.08	214.58	5016	1359	20	3.33	3	.
HERC3	ER	1	-1	0.4007	0.5993	0.3821	0.6179	-0.0186	0.0186	4.23	3.91	4.35	6.14	6.04	6.5	3.9	3.51	3.25	6.05	5.35	5.83	5.12	4.68	131.38	4914	1051	26	2.33	3	.
UBXN4	ER	1	0	0.4271	0.5729	0.421	0.579	-0.0061	0.0061	16.89	15.49	19.45	20.87	25.99	22.67	18.48	16.27	13.58	22.6	23.9	19.98	35.61	35.46	117.46	3771	509	13	6.67	7	2
MDN1	ER	1	1	0.5115	0.4885	0.5468	0.4532	0.0353	-0.0353	14.81	13.88	18.23	14.43	14.64	15.74	19.5	15.5	20.45	16.12	16.64	13.19	12.64	15.86	164.62	18485	5597	**	3.67	*	.
FAF2	ER	1	0	0.7916	0.2084	0.7923	0.2077	0.0007	-0.0007	48.39	42.99	47.97	12.05	12.7	11.94	53.74	48.49	41.49	13.45	12.5	11.72	30.07	29.57	121.64	4485	446	11	12.33	*	7
PSME4	ER	1	1	0.3807	0.6193	0.3945	0.6055	0.0137	-0.0137	19.83	19.45	24.86	34.81	34.37	35.14	26.63	20.41	22.87	36.69	34.4	36.22	18.18	22.22	120.26	7250	1844	47	3.67	1	.
GSE1	ER	1	0	0.4405	0.5595	0.4433	0.5567	0.0028	-0.0028	17.67	16.71	18.17	21.65	23.12	21.98	19.41	17.85	14.74	21.69	21.27	22.32	20.93	17.64	228.38	7385	1218	16	4	*	.
ARHGEF10	ER	1	0	0.4261	0.5739	0.4372	0.5628	0.0111	-0.0111	3.11	2.72	3.68	4.18	4.36	4.27	3.66	3.43	3.02	4.61	4	4.39	4.37	5.7	144.11	5648	1345	29	1.67	1	1
CTR9	ER	1	0	0.3474	0.6526	0.3459	0.6541	-0.0015	0.0015	23.22	18.49	25.37	41.55	41.03	43.44	28.91	22.06	16.23	41.92	41.57	43.59	17.13	23.13	140.88	4330	1174	25	8.67	9	2
TTC37	ER	1	0	0.1969	0.8031	0.2012	0.7988	0.0043	-0.0043	7.56	8.99	8.08	34.65	30.67	35.13	12.8	8.52	5.15	36.48	33.49	35.08	32.15	32.36	117.38	5677	1565	43	5	5	1
DZIP3	ER	1	0	0.2751	0.7249	0.284	0.716	0.0089	-0.0089	3.74	3.66	4.4	11.01	9.76	10.32	5.35	4.02	2.7	10.1	10.29	10.05	16.74	13.2	117	5304	1209	33	2	0	0
CLINT1	ER	1	0	0.3288	0.6712	0.3201	0.6799	-0.0087	0.0087	32.96	31.28	37.76	71.11	71.45	65.64	37.8	32.43	31.71	74.95	72.57	69.02	46.69	42.13	156.5	3952	626	12	28.33	*	5
BZW1	ER	1	-1	0.35	0.65	0.3269	0.6731	-0.0231	0.0231	79.99	76.17	88.66	153.5	144.25	157.02	79.61	69.73	57.47	139.56	140.11	146.19	73.27	77.17	114.55	6511	420	12	4.33	1	1
AQR	ER	1	1	0.4165	0.5835	0.4429	0.5571	0.0264	-0.0264	10.67	8.34	10.11	14.02	13.35	13.44	11.47	9.02	9.23	12.42	11.46	13.49	8.44	10.41	127.37	9597	1486	35	1	6	.
KNTC1	ER	1	0	0.3539	0.6461	0.3577	0.6423	0.0038	-0.0038	8.5	6.35	9.06	17.84	12.89	12.92	12.23	8.28	5.67	18.15	15.2	13.65	23.29	21.13	105.24	6974	2210	64	1	1	.
USP34	ER	1	1	0.2841	0.7159	0.315	0.685	0.0309	-0.0309	6.61	5.74	8.31	17.23	17.64	17.17	9.47	7.9	7.06	17.76	18.13	17.23	17.84	17.97	133.01	11675	3547	80	4	1	.
KMT2B	ER	1	0	0.631	0.369	0.6196	0.3804	-0.0114	0.0114	11.28	11.54	12.19	6.47	7.61	6.39	11.08	12.74	12.02	7.46	7.94	6.6	10.2	10.94	220.22	8485	2716	37	1	5	.
ZFYVE16	ER	1	1	0.35	0.65	0.3931	0.6069	0.043	-0.043	5.85	4.4	5.91	11.85	10.04	8.12	7.79	4.56	4.58	9.69	8.56	7.9	12.89	14.87	271.76	10805	1540	19	12.67	*	1
JADE3	ER	1	0	0.355	0.645	0.3436	0.6564	-0.0115	0.0115	6.23	5.58	6.28	11.23	11.39	10.25	5.5	5.72	4.95	10.36	10.54	10	9.07	7.72	247.2	4947	824	11	4	2	.
DLGAP5	ER	1	0	0.2681	0.7319	0.2777	0.7223	0.0095	-0.0095	16.68	15.85	17.84	48.68	43.47	45.38	21.6	17.5	14.7	49.28	46.02	44.69	25.53	33.11	141.17	2881	847	19	2.33	3	3
BMS1	ER	1	1	0.3238	0.6762	0.3488	0.6512	0.0249	-0.0249	15.16	13.11	17.27	31.7	31.07	32.34	18.81	16.36	16.25	32.48	32.03	31.51	15.45	17.27	174.95	7759	1283	23	1.33	0	1
CKAP5	ER	1	1	0.3965	0.6035	0.4147	0.5853	0.0181	-0.0181	55.84	48.95	60.94	82.97	85.59	83.65	77.37	53.64	43.82	87.18	80.15	79.47	74.79	70.87	141.84	7172	2033	44	6	*	3
SFI1	ER	1	-1	0.5776	0.4224	0.5481	0.4519	-0.0295	0.0295	5.27	7.92	6.25	4.74	4.76	4.72	5.27	7.01	6.3	4.98	5.64	4.7	9.94	9.47	116.53	4031	1243	33	0.33	1	1
FARP2	ER	1	-1	0.4202	0.5798	0.4006	0.5994	-0.0196	0.0196	8.06	7.65	7.93	12.42	11.29	8.91	8.84	8.3	5.49	11.33	12.58	9.95	8.02	9.07	121.73	4009	1055	27	.	0	1
PPP1R26	ER	1	1	0.5673	0.4327	0.5858	0.4142	0.0185	-0.0185	7.18	8.31	8.47	5.89	6.57	5.82	7.63	8.81	9	5.68	5.82	6.49	7.61	8.72	3630	4951	1210	4	.	1	.
SEC24D	ER	1	-1	0.434	0.566	0.4128	0.5872	-0.0212	0.0212	9.96	8.69	10.19	12	12.42	13.21	10.8	9.9	9.22	13.91	14.07	14.57	9.37	10.56	140.86	4018	1033	23	3.33	4	.
WNK1	ER	1	0	0.3016	0.6984	0.2944	0.7056	-0.0072	0.0072	21.09	16.01	17.47	43.03	42.41	40.95	23.28	19.15	7.48	39.3	44.11	36.23	33.55	26.87	282.32	11552	2635	28	16.33	*	4
URB1	ER	1	0	0.6857	0.3143	0.6872	0.3128	0.0014	-0.0014	14.56	14.27	14.81	5.93	8.01	6.05	15.57	16.73	11.76	6.49	7.47	6.1	8.7	9.82	174.77	10818	2272	39	2	3	.
DDX46	ER	1	0	0.2225	0.7775	0.2327	0.7673	0.0103	-0.0103	20.86	17.63	22.17	66.24	66.66	79.1	28.62	20.88	14.38	67.48	70.77	72.32	51.45	48.99	134.74	5674	1033	23	8.33	8	1
TBC1D4	ER	1	0	0.3303	0.6697	0.3288	0.6712	-0.0014	0.0014	19.86	18.76	21.41	42.27	39.02	40.44	25.11	19.15	11.68	36.98	42.64	34.54	23.95	34.15	185.57	7588	1299	21	17.67	*	1
SGSM2	ER	1	1	0.5083	0.4917	0.5556	0.4444	0.0473	-0.0473	8.95	11.32	10.78	9.99	10	10.05	9.64	11.82	13.42	9.79	9.39	8.72	16.48	19.44	131.5	4878	1052	24	.	0	1
DENND4B	ER	1	0	0.5203	0.4797	0.5157	0.4843	-0.0046	0.0046	12.32	13.72	12.55	11.84	12.44	11.3	11.38	15.95	11.1	12.51	12.76	10.82	11.9	11.16	166.33	5728	1497	28	3	1	5
NCAPD2	ER	1	0	0.5339	0.4661	0.5402	0.4598	0.0062	-0.0062	77.46	76.16	78.72	66.14	73.08	63.59	80.56	87.5	61.94	66.45	65.18	64.17	50.63	55.24	135.68	4825	1402	32	2	5	7
ZBTB40	ER	1	-1	0.4808	0.5192	0.4438	0.5562	-0.037	0.037	5.63	5.42	6.32	6.65	6.61	5.51	5.57	5.9	4.32	6.73	7.07	5.99	7.08	6.9	218.82	8701	1240	18	4.33	0	1
PAN2	ER	1	-1	0.5193	0.4807	0.4743	0.5257	-0.045	0.045	8.09	7.67	7.91	6.99	8.14	6.78	7.76	8.67	6.04	8.2	8.33	8.37	26.52	12.79	143.88	4523	1199	26	0.67	0	1
SUGP2	ER	1	0	0.457	0.543	0.4495	0.5505	-0.0075	0.0075	21.19	19.61	20.39	25.04	24.29	23.36	20.43	23.18	19.56	26.3	26.65	24.4	30.91	34.85	361	6189	1083	11	1	4	1
RHOBTB3	ER	1	-1	0.3496	0.6504	0.3265	0.6735	-0.0231	0.0231	10.67	8.71	9.91	17.65	19.2	17.66	11.6	6.73	5.96	16.88	16.54	16.69	18.71	13.47	153	5370	612	12	6.33	*	3
GLS	ER	1	1	0.3399	0.6601	0.357	0.643	0.0171	-0.0171	12.05	11.08	14.89	25.46	23.83	24.55	17.04	13.54	9.99	25.29	24.13	23.69	19.2	20.13	111.67	4840	670	18	1.33	5	0
MORC2	ER	1	0	0.4819	0.5181	0.4944	0.5056	0.0125	-0.0125	15.6	15.48	17.92	17.77	18.11	16.8	18.61	15.08	19.99	19.98	16.8	18.12	15.47	18.1	119.19	5657	1033	26	2	1	3
SPAST	ER	1	0	0.5245	0.4755	0.5159	0.4841	-0.0086	0.0086	7.63	7.1	9.06	6.59	7.62	7.36	10.18	7.96	4.69	7.52	7.39	6.53	9.89	11.11	108.88	5268	617	17	13.33	6	1
KIFAP3	ER	1	0	0.4224	0.5776	0.4261	0.5739	0.0037	-0.0037	13.89	13.47	15.05	20.32	18.48	19.18	15.78	13.16	13.53	19.53	18.91	18.76	16.54	16.04	118.95	2954	793	20	1	1	4
PDCD11	ER	1	0	0.7049	0.2951	0.7052	0.2948	0.0002	-0.0002	32.73	32.51	32.89	12.92	15.7	12.46	30.21	34.45	26.34	12.91	13.69	11.45	27	24.76	160.46	6477	1872	36	2	4	2
WDFY3	ER	1	0	0.5216	0.4784	0.5328	0.4672	0.0112	-0.0112	5.27	4.1	4.98	4.27	4.67	4.21	7.02	4.84	3.46	4.59	4.83	4.02	6.61	5.54	162.78	14559	3527	68	9.67	4	.
SPEN	ER	1	1	0.3882	0.6118	0.4081	0.5919	0.0199	-0.0199	16.86	15	19.47	27.84	27.89	25.18	26.18	18.91	17.07	30.82	28.79	30.55	28.29	44.39	733	12385	3665	15	15.33	*	4
USP33	ER	1	0	0.3626	0.6374	0.3584	0.6416	-0.0042	0.0042	20.84	19.62	23.04	38.39	36.71	36.49	26.5	20.2	16.27	38.43	37.32	36.97	32.81	30.08	118.96	4327	912	24	12.33	*	4
MON2	ER	1	0	0.3726	0.6274	0.379	0.621	0.0064	-0.0064	4.54	4.66	5.36	8.06	8.51	7.95	6.8	5.56	3.13	8.15	9.15	8.07	8.88	9.51	147.26	13263	1718	35	7.33	1	.
TNIK	ER	1	0	0.3219	0.6781	0.3217	0.6783	-0.0001	0.0001	5.49	5.17	6.07	11	11.84	12.39	7.53	5.62	3.98	12.24	11.79	12.08	9.24	10.06	123.73	9892	1361	33	4	2	.
ZSWIM8	ER	1	-1	0.6027	0.3973	0.5757	0.4243	-0.027	0.027	13.26	13.5	14.1	8.5	8.99	9.45	10.4	13.03	11.06	8.7	8.39	8.33	11	13.04	211.73	6052	1835	26	1	0	.
CMTR1	ER	1	0	0.6808	0.3192	0.6831	0.3169	0.0024	-0.0024	31.94	32.07	36.39	14.92	16.19	15.97	30.55	35.9	31.6	14.86	15.83	14.79	25.05	22	109.04	4034	836	24	2.67	0	.
SWAP70	ER	1	0	0.2971	0.7029	0.3019	0.6981	0.0048	-0.0048	6.75	6.21	8.32	17.03	16.35	16.95	8.93	7.48	5.89	17.16	17.08	17.35	11.68	12.13	146.5	4884	586	12	7	3	2
MYCBP2	ER	1	1	0.3341	0.6659	0.3645	0.6355	0.0305	-0.0305	11.12	9.8	12.03	21.93	21.68	22.08	16.72	11.24	10.5	22.66	23.41	20.98	21.3	25.69	169.12	15077	4679	83	7.33	2	.
VWA8	ER	1	0	0.4523	0.5477	0.4417	0.5583	-0.0106	0.0106	5.41	4.66	5.05	5.69	6.38	6.24	5.89	4.79	4.02	6.53	6.19	5.87	6.26	6.45	127.07	7174	1906	45	3	0	.
ZC3H13	ER	1	1	0.2082	0.7918	0.2413	0.7587	0.0331	-0.0331	3.23	2.84	3.89	12.27	13.25	12.36	6.11	3.21	2.43	12.56	12.84	11.55	16.29	22.19	278.33	8024	1670	19	.	*	1
KIF1B	ER	1	0	0.3579	0.6421	0.3501	0.6499	-0.0079	0.0079	9.74	8.66	11.17	18.12	19.14	15.78	11.78	10.02	5.09	16.02	17.35	16.56	13.85	14.11	113.56	10855	1817	49	7.67	3	.
SPART	ER	1	0	0.3201	0.6799	0.3119	0.6881	-0.0083	0.0083	25.54	23.16	29.93	57.44	53.9	55.65	30.21	24.49	26.15	59.37	57.68	61.32	33.46	36.33	250.13	4900	667	9	13.67	3	.
SMG1	ER	1	0	0.2553	0.7447	0.2661	0.7339	0.0108	-0.0108	4.86	4.44	5.49	14.32	15.07	13.78	7.53	5.07	2.79	14.84	14.72	12.86	15.1	16.14	174.38	16062	3662	63	39.67	0	1
CLASP2	ER	1	0	0.3769	0.6231	0.3795	0.6205	0.0026	-0.0026	13.22	14.57	19.79	28.39	24.32	25.97	17.76	15.45	15.32	27.96	26.3	25.12	24.79	20.03	115.92	7159	1507	39	10.33	*	.
PHF8	ER	1	0	0.4903	0.5097	0.473	0.527	-0.0173	0.0173	20.52	20.64	22.32	22.45	22.11	21.41	21.11	22.34	16.62	21.91	23.12	21.89	14.94	17.29	146.43	6357	1025	22	6.33	5	3
MAPK8IP3	ER	1	0	0.5759	0.4241	0.5716	0.4284	-0.0043	0.0043	4.77	5.68	5.29	4.16	4.36	3.08	5.09	6.5	6.14	4.06	4.86	4.37	9.51	7.67	125.44	5686	1338	32	.	0	.
NUP205	ER	1	1	0.4773	0.5227	0.4985	0.5015	0.0212	-0.0212	78.44	68.77	77.13	79.87	81.9	83.88	85.86	74.57	73.49	79.41	78.5	77.39	58.34	70.56	140.44	6264	2013	43	1.67	*	3
ZCCHC14	ER	1	0	0.3436	0.6564	0.3483	0.6517	0.0047	-0.0047	8.28	7.34	8.4	14.97	16.04	14.87	9.1	7.45	6.93	14.77	15.14	14.02	11.01	11.4	250.85	8079	1087	13	7	8	.
PASK	ER	1	1	0.5367	0.4633	0.5517	0.4483	0.015	-0.015	8.72	8.37	9.53	7.56	7.4	8.01	9.12	10.21	9.4	8.03	7.89	7.43	6.93	8.02	233.65	4540	1324	18	1	0	.
DIP2A	ER	1	0	0.5126	0.4874	0.5131	0.4869	0.0006	-0.0006	9.89	10.3	9.98	10.12	9.48	9.09	9.79	8.88	8.05	8.94	8.64	7.78	7.35	10.86	124.11	7350	1572	38	3.67	0	.
PRRC2C	ER	1	0	0.4133	0.5867	0.423	0.577	0.0097	-0.0097	33.32	27.26	33.46	39.95	48.03	45.52	45.86	30.84	21.18	46.22	46.85	40.43	53.88	63.85	255.79	10624	2899	35	29.67	*	4
NBEAL2	ER	1	-1	0.6118	0.3882	0.5889	0.4111	-0.023	0.023	7.09	8.61	8.9	4.45	5.72	5.44	7.74	8.85	5.78	5.12	5.53	4.97	11.45	8.5	153.06	8842	2755	54	.	0	.
EXOC6B	ER	1	0	0.4003	0.5997	0.3867	0.6133	-0.0137	0.0137	4.84	4.38	5.21	7.36	7.27	6.98	5.53	4.65	3.52	7.44	7.36	6.93	5.53	6.74	110.73	5910	812	22	3.67	2	.
NUP160	ER	1	0	0.4428	0.5572	0.4363	0.5637	-0.0065	0.0065	28.33	27.39	33.98	37.67	35.68	39.53	34.76	29.86	24.24	40.31	37.36	37.11	32.06	31.13	116.92	5228	1403	36	15	*	.
MICAL3	ER	1	0	0.7927	0.2073	0.8031	0.1969	0.0104	-0.0104	19.23	19.57	19.76	5.23	5.74	4.35	20.2	23.97	14.42	4.98	5.02	4.36	7.63	8.71	193.84	9447	2003	32	2.33	4	0
EHBP1	ER	1	1	0.4148	0.5852	0.4411	0.5589	0.0262	-0.0262	8.81	9.08	9.95	13.7	12.39	13.18	13.99	8.32	7.55	12.4	13.72	11.72	11.11	13.57	158.32	5105	1161	23	4.33	4	.
NCAPD3	ER	1	0	0.4584	0.5416	0.4496	0.5504	-0.0087	0.0087	43.89	42.39	38.62	49.73	45.6	52.26	50.84	44.12	26.52	53.44	44.94	50.32	40	38.18	128.49	7369	1499	35	8.67	*	2
SATB2	ER	1	0	0.3377	0.6623	0.328	0.672	-0.0097	0.0097	6.94	7.19	7.31	14.85	13.96	13.24	9.01	7.5	4.9	14.57	14.97	14.34	10.97	10.27	220.2	5568	734	11	11	2	.
TUT4	ER	1	1	0.2943	0.7057	0.3251	0.6749	0.0308	-0.0308	6.74	5.22	7.51	14.99	16.13	15.55	12.23	6.54	5.3	17.65	16.33	15.97	18.61	16.9	170.28	5853	1646	30	9	*	.
NEDD4L	ER	1	-1	0.5612	0.4388	0.5263	0.4737	-0.0349	0.0349	5.98	5.72	5.43	4.45	4.72	4.24	5.53	5.82	4.89	4.78	5	4.84	3.7	5.8	94.45	8633	976	31	2.33	1	1
CLASP1	ER	1	0	0.3925	0.6075	0.3871	0.6129	-0.0055	0.0055	6.93	5.94	7	10.25	10.44	10.05	7.96	6.79	5.05	10.64	11.07	9.65	8.34	9.29	117	8141	1560	41	9	4	.
SZT2	ER	1	0	0.5031	0.4969	0.5137	0.4863	0.0106	-0.0106	4.21	4.22	4.46	4.24	4.24	4.24	4.01	4.91	4.25	4.08	4.59	3.8	5.4	5.14	143.04	14136	3433	72	0.33	0	.
HAUS5	ER	1	1	0.5278	0.4722	0.5814	0.4186	0.0536	-0.0536	15.76	16.95	15.4	14.62	15.07	13.36	15.51	17.57	20.88	12.49	13.47	12.9	19.25	19.07	100.11	4324	634	19	2	1	8
ANGEL1	ER	1	0	0.8563	0.1437	0.8481	0.1519	-0.0083	0.0083	24.02	20.64	22.51	4.65	3.13	3.49	19.65	22.16	16.23	3.44	3.49	3.46	13.12	12.36	201.3	5287	671	10	5	7	3
USP24	ER	1	0	0.3501	0.6499	0.3611	0.6389	0.011	-0.011	10.97	10.75	15.21	23.22	24.12	21.22	18.65	10.37	10.34	23.97	25.08	20.59	20.65	21.44	115.63	10800	2621	68	12.33	1	.
ARHGEF12	ER	1	1	0.2737	0.7263	0.2882	0.7118	0.0145	-0.0145	10.2	8.63	10.56	28.19	25.25	24.54	13.52	9.78	6.28	25.18	24.88	23.01	18.96	19.54	113.05	10326	1545	41	18.67	*	1
LARP1	ER	1	0	0.4845	0.5155	0.4764	0.5236	-0.0081	0.0081	67.58	62.16	72.32	71.16	75.69	68.13	69.97	68.09	57.26	72.82	75.99	65.88	66.34	62.98	173.21	7181	1097	19	11	*	9
SRGAP2	ER	1	0	0.4127	0.5873	0.4097	0.5903	-0.003	0.003	7.42	7.5	7.59	10.39	10.93	10.71	8.32	8.18	5.45	10.3	11.01	10.32	7.26	9.12	146.18	6884	1072	23	3	0	1
ASXL1	ER	1	0	0.5213	0.4787	0.5222	0.4778	0.0008	-0.0008	17.66	17.46	18.36	16.45	17.3	15.35	19.03	20.85	14.49	16.41	17.6	15.74	16.52	19.59	355.85	7052	1542	13	3.33	*	1
LARS2	ER	1	1	0.6706	0.3294	0.6933	0.3067	0.0227	-0.0227	47.27	45.42	46.31	21.22	24.83	22.24	46.24	49.63	41.08	21.26	21.06	18.28	14.96	17.83	135.6	4781	904	22	2.33	0	.
NUP188	ER	1	0	0.5589	0.4411	0.5455	0.4545	-0.0133	0.0133	78.43	76.2	87.21	62.2	64.41	64.29	82.09	91.82	65.25	67.63	66.31	65.31	32.72	41.8	119.32	5689	1750	44	2.33	3	3
HECTD1	ER	1	1	0.4262	0.5738	0.4745	0.5255	0.0483	-0.0483	12.36	10.94	15.91	17.78	18.45	16.56	19.25	16.46	15.21	18.63	19.27	18.49	24.23	20.27	186.5	9445	2611	43	5.33	*	.
EP400	ER	1	0	0.49	0.51	0.4926	0.5074	0.0026	-0.0026	11.88	12.07	13.16	12.87	13.21	12.54	15.62	12.9	12.12	13.63	14.97	13.25	12.01	14.7	180.23	12289	3124	53	5.67	1	1
DCAF13	ER	1	0	0.3962	0.6038	0.3944	0.6056	-0.0017	0.0017	51.43	50	63.85	83.45	79.94	88.54	52.63	53.56	60.58	86.69	83.5	85.85	41.71	44.56	121.64	1970	446	11	2	8	1
NOL11	ER	1	0	0.4375	0.5625	0.4287	0.5713	-0.0088	0.0088	91.32	84.65	104.9	124.12	114.82	122.15	91.92	87.27	89.77	123.61	118.3	116.47	54.73	66.55	120	2844	720	18	6.33	*	5
GEMIN5	ER	1	0	0.4709	0.5291	0.4731	0.5269	0.0023	-0.0023	22.69	20.76	22.83	24.35	25.21	24.92	23.25	23.44	18.6	23.77	24.93	24.01	12.02	14.66	161.68	5404	1509	28	2	*	1
PTPN23	ER	1	-1	0.779	0.221	0.7557	0.2443	-0.0233	0.0233	15.23	16.23	14.38	3.87	4.94	4.2	15.47	17.05	13.4	5.01	5.03	4.8	8.44	10.5	196.44	5237	1637	25	0.33	0	5
FAM98A	ER	1	-1	0.3734	0.6266	0.3549	0.6451	-0.0186	0.0186	35.49	32.35	37.79	60.52	59.26	57.44	34.4	31.44	31.56	58.76	60.11	58.22	26.78	31.56	194.63	2751	519	8	12	4	4
PNISR	ER	1	1	0.2138	0.7862	0.2316	0.7684	0.0178	-0.0178	7.08	7.47	8.36	29.89	25.32	29.05	12.2	9.09	6.2	31.1	30.95	29.14	67.52	65.9	241.8	5113	806	12	9	*	1
KANK2	ER	1	1	0.7551	0.2449	0.7686	0.2314	0.0135	-0.0135	16.4	16.58	19.63	6.03	5.34	5.69	17.53	21.66	21.07	6.22	5.73	6.2	4.56	5.09	232.36	5183	852	13	2.33	6	1
OSBPL3	ER	1	1	0.3149	0.6851	0.3447	0.6553	0.0298	-0.0298	4.93	3.89	4.66	9.89	9.53	9.91	5.6	5.26	3.77	9.84	8.96	9.02	7.37	7.46	121.09	6749	888	23	7.33	3	.
SIPA1L1	ER	1	1	0.6516	0.3484	0.6943	0.3057	0.0426	-0.0426	6.66	6.21	6.86	3.09	4.1	3.36	8.13	7.51	7.63	3.33	3.79	3.13	4.91	4.49	267.6	7952	1784	24	1	1	.
GIGYF2	ER	1	0	0.3979	0.6021	0.4039	0.5961	0.0061	-0.0061	15.69	14.76	15.58	23.67	23.84	22.15	19.45	16.66	10.2	23.57	24.33	20.44	15.4	20.85	144.44	7816	1300	29	17	*	2
RAI14	ER	1	0	0.2827	0.7173	0.2942	0.7058	0.0115	-0.0115	11.22	9.8	11.3	27.22	27.37	27.43	15.22	12.03	7.76	28.72	27.58	27.66	17.6	17.93	173.12	4986	981	18	6.67	*	1
PGM3	ER	1	0	0.3465	0.6535	0.3395	0.6605	-0.007	0.007	15.5	14.81	16.29	29.47	26.8	31.62	18.26	15.6	13.39	31.77	29.5	30.67	22.2	17.2	135.75	6079	543	13	11	2	.
HERC4	ER	1	0	0.3304	0.6696	0.3156	0.6844	-0.0149	0.0149	5.38	4.26	5.66	10.19	10.25	10.58	5.22	4.72	3.73	10.14	9.47	10.03	7.52	7.03	136.96	4424	1050	25	4	7	.
EDRF1	ER	1	0	0.3344	0.6656	0.3358	0.6642	0.0014	-0.0014	9.62	8.45	10.33	18.8	18.66	19.05	10.32	9.44	8.28	17.67	19.37	18.42	13.16	14.31	148.68	4483	1239	25	6	0	.
WSB1	ER	1	0	0.3666	0.6334	0.373	0.627	0.0063	-0.0063	16.24	14.3	15.62	27.95	26.01	25.79	16.26	14.86	13.97	24.57	27.1	24.14	25.96	31.21	140.67	5105	422	9	8.67	2	3
GAPVD1	ER	1	0	0.3961	0.6039	0.389	0.611	-0.007	0.007	18.9	16.48	18.75	27.39	27.29	27.84	22.2	18.96	13.32	28.71	29.3	27.55	13.63	17.54	175.32	9176	1461	28	15	*	2
TES	ER	1	-1	0.8479	0.1521	0.8217	0.1783	-0.0262	0.0262	47.22	49.82	45.83	8.43	9.11	8.1	51.71	40.88	45.26	9.65	11.63	8.63	37.45	17	180.86	2736	422	7	10.67	*	7
IFT172	ER	1	1	0.547	0.453	0.612	0.388	0.0651	-0.0651	9.37	9.7	10.06	7.59	8.74	7.8	10.68	12.57	8.93	7.74	6.26	6.41	12.38	10.01	109.38	5395	1750	48	.	0	.
STK36	ER	1	-1	0.5589	0.4411	0.5225	0.4775	-0.0363	0.0363	8.43	9.1	9.78	7.33	6.91	7.33	8	10.79	9.21	9.47	8.17	7.94	6.77	6.42	151.85	4873	1316	27	1.33	0	1
SGSM3	ER	1	1	0.5351	0.4649	0.5551	0.4449	0.02	-0.02	14.63	17.1	17.36	15	14.71	12.95	15.31	19.09	20.08	14.15	13.82	15.7	19.61	19.89	107.14	2986	750	22	0.33	0	3
PCF11	ER	1	0	0.272	0.728	0.2748	0.7252	0.0028	-0.0028	4.31	4.92	6.11	14.91	12.35	13.77	8.28	3.34	4.51	15.03	14.16	13.38	12.71	14.72	316.31	6270	1687	16	5.33	0	0
UBR5	ER	1	1	0.4092	0.5908	0.4331	0.5669	0.0239	-0.0239	13.21	15.42	14.9	20.49	21.55	20.82	17.71	15.98	11.21	20.47	19.58	18.73	22.82	21.26	142.37	10895	2800	59	7.33	8	2
SRRT	ER	1	1	0.512	0.488	0.538	0.462	0.026	-0.026	75.46	84.68	88.51	78.78	75.58	82.64	84.02	86.53	95.35	78.96	68.87	80.51	42.06	46.27	138.47	2990	877	20	1	1	5
SCCPDH	ER	1	-1	0.5602	0.4398	0.5314	0.4686	-0.0288	0.0288	21.26	20.34	21.43	16.55	16.74	16.2	17.58	16.26	20.9	16.93	15.17	16.17	19.47	16.32	107.5	2141	430	12	1	1	1
SAR1B	ER	1	0	0.754	0.246	0.7583	0.2417	0.0042	-0.0042	42.83	40.34	43.97	15.18	12.44	13.85	40.53	38.81	39.85	15.41	10.64	11.95	24.86	24.51	99.5	6517	199	7	38.33	*	8
TELO2	ER	1	1	0.6508	0.3492	0.664	0.336	0.0132	-0.0132	41.72	45.84	41.29	23.86	24.29	20.99	33.33	42.36	46.97	18.93	22.38	20.77	16.44	20.73	125.7	3314	838	21	0.33	0	8
RAB10	ER	1	1	0.3742	0.6258	0.3949	0.6051	0.0207	-0.0207	43.2	36.26	42.36	70.51	66.02	67.15	45.76	39.93	38.25	65.89	62.52	61.5	52.69	53.25	100.5	3561	201	6	33	*	6
MYEF2	ER	1	1	0.2169	0.7831	0.2513	0.7487	0.0344	-0.0344	6.33	4.73	6.04	21.5	20.39	19.86	7.84	6.83	5.74	20.19	21.91	18.7	21.53	12.3	106.06	10137	601	17	5.33	0	2
TRO	ER	1	1	0.6547	0.3453	0.6727	0.3273	0.018	-0.018	13.28	14.27	13.62	6.58	8.79	6.34	13.29	14.96	13.58	7.71	6.55	6.1	10.15	11.33	390.55	4634	1432	13	1	0	.
HEMK1	ER	1	0	0.5108	0.4892	0.4998	0.5002	-0.011	0.011	5.72	7.08	6.84	6.7	5.29	6.82	5.74	6.49	6.24	5.97	6.34	6.17	9.36	6.49	101.7	16993	339	11	.	0	1
MRNIP	ER	1	1	0.498	0.502	0.5195	0.4805	0.0215	-0.0215	39.4	39.95	43.74	44.96	39.8	39.31	36.98	43.65	49.06	39.57	40.49	39.89	0	0	147.43	1168	344	7	1	9	.
BIRC6	ER	1	1	0.3319	0.6681	0.3497	0.6503	0.0177	-0.0177	6.81	6.28	8.95	14.48	15.1	14.78	10.06	8.14	5.97	15.62	14.93	14.38	12	13.51	196.95	15687	4858	74	5.67	*	.
LEF1	ER	1	-1	0.3933	0.6067	0.3675	0.6325	-0.0258	0.0258	11.18	10.02	12.1	16.98	18.39	16	10.98	10.41	9.18	16.24	16.61	19.75	12.53	11.97	109.09	3575	400	12	2.67	7	2
CNOT1	ER	1	1	0.4117	0.5883	0.4259	0.5741	0.0142	-0.0142	63.46	59.4	69.26	89.04	92.67	92.83	73.72	63.53	66.63	92.14	91.25	91.45	87.93	76.56	148.56	8411	2377	49	4	3	1
HERC5	ER	1	1	0.3891	0.6109	0.4178	0.5822	0.0287	-0.0287	8.09	6.93	9	12.59	11.95	13.17	9.34	9.14	9.76	12.97	12.41	13.98	7.27	7.29	133.7	3511	1025	23	1	0	2
SRRM2	ER	1	0	0.5416	0.4584	0.5367	0.4633	-0.0049	0.0049	71.97	60.34	68.82	56.38	59.37	54.5	75.12	79.16	42.18	54.16	64.52	50.93	78.59	107.6	589.93	9044	2753	15	10.33	*	*
IPO11	ER	1	1	0.3652	0.6348	0.3862	0.6138	0.021	-0.021	15.67	15.22	18.37	29.33	27.49	28.8	18.83	14.74	16.73	26.58	26.92	26.45	15.86	17.11	100.97	4365	976	30	7.33	2	1
CENPF	ER	1	1	0.1927	0.8073	0.2287	0.7713	0.036	-0.036	7.99	6.43	10.73	36.25	32.95	36.16	16.52	8.17	8.91	37.33	41	34.99	49.22	55.89	491.84	10290	3115	20	3.33	*	6
DDX47	ER	1	0	0.4151	0.5849	0.408	0.592	-0.0071	0.0071	55.38	46.96	50.23	73.19	70.7	71.11	50.31	52.19	48.86	71.55	73.84	74.24	26.69	38.1	114	1817	456	12	1.67	6	3
LIMA1	ER	1	0	0.7963	0.2037	0.7895	0.2105	-0.0068	0.0068	19.52	20.61	20.81	4.59	5.65	5.35	24.92	18.97	17.98	5.98	5.49	5.03	14.92	16.57	228	3680	760	11	6.67	*	3
NUSAP1	ER	1	0	0.3492	0.6508	0.3341	0.6659	-0.0151	0.0151	44.37	38.39	38.87	73.24	77.13	76.29	43.41	36.65	36.6	75.55	79.88	77.09	55.51	58.25	120.55	2263	442	11	11.67	*	*
COPB1	ER	1	0	0.4762	0.5238	0.479	0.521	0.0028	-0.0028	53.5	49.53	54.45	57.98	55.79	59.44	61.38	56.54	47.54	61.52	57.14	61.31	43.52	41.46	136.29	3336	954	22	7.33	*	1
PPHLN1	ER	1	-1	0.3777	0.6223	0.3566	0.6434	-0.0211	0.0211	24.91	24.8	27.58	42.77	41.08	43.5	24.89	24.81	24.06	43.72	43.07	46.27	16.73	29.17	122.67	1859	368	10	7.67	0	5
NT5C3A	ER	1	-1	0.686	0.314	0.623	0.377	-0.0631	0.0631	23.42	19.61	20.93	10.08	9.78	9.41	17.44	19.95	21.58	11.05	12.86	11.77	25.59	20.91	110.67	1667	332	9	7.33	1	.
STK26	ER	1	0	0.2989	0.7011	0.2881	0.7119	-0.0108	0.0108	20.28	18.33	21.82	47.19	44.17	50.39	23.1	17.19	17.99	47.1	48.21	48.73	38.5	41.56	113.73	3251	417	12	13	*	.
BCCIP	ER	1	0	0.2876	0.7124	0.2903	0.7097	0.0027	-0.0027	68.69	65.27	65.51	159.51	162.69	171.9	63.83	51.77	68.24	149.08	145.75	154.67	59.85	73.7	135	1234	315	7	1.67	2	9
POLA1	ER	1	1	0.3364	0.6636	0.3496	0.6504	0.0132	-0.0132	12.51	10.95	13.84	24.2	23.56	25.84	15.77	11.84	9.8	23.76	23.37	22.48	19.85	16.28	119.11	5487	1469	37	3	2	.
SIX4	ER	1	1	0.273	0.727	0.298	0.702	0.025	-0.025	3.2	2.99	3.01	8.08	8.26	8.18	4.54	2.89	2.39	7.81	7.53	7.8	5.76	5.99	782	6491	782	3	22.67	0	.
BUD23	ER	1	0	0.6557	0.3443	0.6603	0.3397	0.0045	-0.0045	157.66	163.83	151.96	77.05	86.98	84.54	133.75	162.24	172.82	83.94	80.11	77.18	57.65	73.04	70.5	1201	282	12	2	*	.
SUPT20H	ER	1	0	0.3627	0.6373	0.3485	0.6515	-0.0142	0.0142	18.87	17.55	18.42	31.61	32.18	32.55	16.84	16.89	16.7	33	30.98	30.26	25.17	15.75	93.6	2923	780	26	1.67	1	.
PPP1R12C	ER	1	1	0.5592	0.4408	0.5881	0.4119	0.0289	-0.0289	17.72	21.11	20.13	16.38	16.51	13.58	16.85	24.85	28.05	17.64	16.31	14.89	18.5	21.35	106.77	2997	783	22	1.67	3	2
RNPC3	ER	1	0	0.3137	0.6863	0.3014	0.6986	-0.0122	0.0122	4.26	3.58	4.1	9.3	8.66	8.16	4.04	4.46	3.8	9.27	10.58	8.65	17.56	19.13	111	2144	518	15	1.33	2	.
CARMIL1	ER	1	0	0.4017	0.5983	0.3962	0.6038	-0.0055	0.0055	2.97	2.84	3.17	4.13	4.78	4.47	3.15	2.61	2.35	4.18	4.39	3.78	3.24	3.28	111.24	5485	1372	37	2	1	.
ERCC6L	ER	1	0	0.3316	0.6684	0.3413	0.6587	0.0097	-0.0097	8.15	7.31	8.45	16.18	15.19	16.82	9.93	6.89	7.61	15.32	15.49	16.34	9.08	11.39	1876.5	4218	1251	2	2.67	0	1
MCM9	ER	1	0	0.3959	0.6041	0.3825	0.6175	-0.0134	0.0134	5.33	5.11	5.18	8.3	6.96	8.57	5.92	4.1	4.78	8.47	7.44	7.98	5.47	6.78	286	5219	1144	14	4	2	1
ASAP3	ER	1	-1	0.5961	0.4039	0.5319	0.4681	-0.0642	0.0642	3.28	5.21	5.75	2.94	3.73	2.97	3.65	3.82	4.13	4.46	2.91	2.83	0	0	108.48	4051	904	25	.	0	1
TTC27	ER	1	0	0.4624	0.5376	0.4468	0.5532	-0.0156	0.0156	18.09	17.89	20.23	21.18	22.25	21.93	19.57	17	19.47	23.74	23.73	21.93	11.51	13.17	126.6	2888	844	20	1	0	1
BCOR	ER	1	1	0.5323	0.4677	0.5592	0.4408	0.0269	-0.0269	52.38	48.88	52.09	41.76	45.58	47.38	67.33	53.7	41.78	42.52	43.98	41.84	45.24	47.73	376.29	6910	1756	15	18.67	*	3
NCAPG2	ER	1	0	0.4121	0.5879	0.4133	0.5867	0.0012	-0.0012	36.88	33.74	39.88	52.67	48.39	56.56	39.88	33.77	31.37	52.98	46.62	49.47	44.01	43.89	127.11	4049	1144	28	7	3	2
CHD7	ER	1	1	0.3475	0.6525	0.3708	0.6292	0.0234	-0.0234	8.1	6.96	9.35	14.67	16.19	14.99	10.66	8.91	5.3	14.84	14.27	13.08	12.12	16.15	243.08	11606	2998	38	4.33	8	1
TASOR2	ER	1	0	0.3087	0.6913	0.3196	0.6804	0.0109	-0.0109	10.87	8.78	11.09	23.61	22.78	22.42	14.56	9.59	9.04	23.94	23.69	23	23.76	23.37	405.17	8699	2431	22	21	*	.
OCIAD1	ER	1	0	0.7502	0.2498	0.7416	0.2584	-0.0087	0.0087	70.3	63.93	66.39	20.77	24.33	21.69	65.74	59.98	57.76	22.11	22.64	19.19	72.54	55.28	92.25	1958	246	9	6.33	*	2
INTS8	ER	1	1	0.3504	0.6496	0.3692	0.6308	0.0188	-0.0188	21.27	19.9	22.24	39.35	36.97	41.24	25.67	22.52	20.01	38.78	38.81	38.93	18.66	22.45	110.67	4645	996	27	1	7	.
ZNF692	ER	1	0	0.5581	0.4419	0.5502	0.4498	-0.0079	0.0079	6.08	6.14	6.59	5.02	5.24	4.63	5.66	7.08	7.24	5.68	6.19	4.46	10.12	11.45	141.82	1942	520	12	.	0	.
PRPF40A	ER	1	0	0.2416	0.7584	0.2507	0.7493	0.0092	-0.0092	24.04	21.43	25.43	74.71	71.94	75.98	35.07	23.7	16.25	76.94	74.77	72.46	51.54	63.41	112.27	7515	973	26	26.33	*	7
TRMT61B	ER	1	-1	0.3827	0.6173	0.3593	0.6407	-0.0234	0.0234	11.32	8.6	10.59	15.56	16.65	16.99	11.8	8.08	9.38	18.24	16.3	17.62	9.77	12.76	204.86	1844	478	7	1	1	2
NBPF1	ER	1	1	0.3703	0.6297	0.3925	0.6075	0.0222	-0.0222	6.2	5.34	7.39	11.28	11.02	9.88	7.03	6.52	4	9.66	8.65	8.86	5.89	6.19	138.24	7786	1705	43	.	0	0
PTCD3	ER	1	-1	0.4283	0.5717	0.386	0.614	-0.0423	0.0423	26.23	25.02	25.78	34.39	32.57	35.89	22.73	24.18	16.71	35.86	32.44	32.88	26.42	31.54	86.25	6681	690	24	4.33	0	.
ZWILCH	ER	1	1	0.2848	0.7152	0.3058	0.6942	0.021	-0.021	16.34	17.23	19.02	46.1	42.51	43.47	19.95	19.06	20.42	46.07	44.73	44.1	35.83	30.57	98.67	3595	592	19	9	0	0
PDPR	ER	1	0	0.7572	0.2428	0.7563	0.2437	-0.0009	0.0009	12.79	11.35	12.3	4	4.05	3.63	14.37	13.59	9.86	3.95	4.46	3.78	10.23	10.11	155.29	8549	880	19	8	0	1
ARGLU1	ER	1	0	0.361	0.639	0.3446	0.6554	-0.0164	0.0164	16.38	15.62	22.81	32.8	30.7	33.53	17.66	17.39	19.58	32.26	36.48	35.15	74.32	75.17	205.5	3363	274	4	17	*	4
RADX	ER	1	0	0.358	0.642	0.3505	0.6495	-0.0075	0.0075	23.58	19.04	25.33	42.28	38.65	40.93	28.33	22.92	21.08	46.63	44.04	43.35	54.04	47.75	183.43	3852	856	14	5.33	*	.
YEATS2	ER	1	0	0.4703	0.5297	0.4754	0.5246	0.0052	-0.0052	7.49	6.88	7.56	7.76	8.72	8.22	7.61	7.57	5.66	7.87	8.11	7.01	9.61	10	142.3	6526	1423	31	1.67	0	.
IARS2	ER	1	1	0.7174	0.2826	0.7501	0.2499	0.0327	-0.0327	125.56	117.08	127.37	43.97	56.83	44.96	152.38	130.54	112.99	46.75	49.97	35.21	70.76	78.11	132.13	3530	1013	23	4.67	*	3
FANCL	ER	1	0	0.3475	0.6525	0.3541	0.6459	0.0066	-0.0066	17.81	16.5	19.33	34.44	31.5	34.8	16.67	18.75	19.32	33.91	33.01	32.93	31.86	25.35	80.57	1658	376	14	4.33	1	2
HEATR1	ER	1	1	0.4017	0.5983	0.4195	0.5805	0.0178	-0.0178	33.9	30.58	33.8	49.87	47.98	48.55	43.59	33.99	25.11	48.35	48.6	45.18	33.65	38.35	146.25	8459	2145	45	8	*	.
ANKZF1	ER	1	1	0.4851	0.5149	0.5255	0.4745	0.0405	-0.0405	8.37	7.92	10.43	8.1	10.69	9.58	9.31	9.66	9.84	8.97	8.48	8.55	11.24	10.84	167.77	2540	727	14	.	0	1
WDR11	ER	1	-1	0.3829	0.6171	0.35	0.65	-0.0329	0.0329	16.47	14.13	16.4	25.12	24.7	25.91	15.16	12.64	11.66	23.4	24.26	25.62	24.62	24.99	126.72	4545	1225	29	2.33	*	2
DARS2	ER	1	0	0.4677	0.5323	0.4715	0.5285	0.0038	-0.0038	56.75	51.92	55.6	60.72	62.36	63.92	47.87	48.04	42.96	53.82	50.12	51.73	48.37	45	114	3336	646	17	2.67	6	6
FANCI	ER	1	-1	0.38	0.62	0.3584	0.6416	-0.0216	0.0216	40.66	36.63	41.8	64.09	62.78	67.43	45.9	42.83	28.54	70.25	70.4	69.31	58.18	59.56	107.76	4733	1329	38	1	*	.
VPS35	ER	1	0	0.4196	0.5804	0.4071	0.5929	-0.0125	0.0125	58.7	57.59	56.24	81.62	75.32	81.68	60.33	58.22	43.87	82.61	80.2	73.7	51.32	53.43	140.65	6776	797	17	13.67	7	7
SMU1	ER	1	0	0.404	0.596	0.3943	0.6057	-0.0097	0.0097	17.79	16.3	19.09	26.36	25.16	26.95	18.24	18.8	17.64	27.32	28.62	28.04	16.17	17.67	128.5	7136	514	12	11.67	*	5
UBA6	ER	1	0	0.2765	0.7235	0.2792	0.7208	0.0026	-0.0026	9.88	9.82	12.06	27.57	28.24	27.26	15.76	8.95	8.13	30.53	26.85	27.42	16.28	18.66	95.73	9540	1053	33	13.33	*	.
NUP133	ER	1	0	0.4184	0.5816	0.4238	0.5762	0.0055	-0.0055	41.33	36.9	42.3	56.65	53.69	57.22	46.24	42.26	36.73	59.24	55.69	55.3	41.48	42.72	133.5	5208	1157	26	6.67	*	.
CCAR1	ER	1	1	0.1925	0.8075	0.2061	0.7939	0.0136	-0.0136	16.18	16.2	18.51	75.23	67.27	70.96	27.77	15.32	12.31	76.74	68.2	68.43	55.14	51.2	143.88	4658	1151	25	4	3	3
UQCC1	ER	1	0	0.5519	0.4481	0.5405	0.4595	-0.0113	0.0113	28.27	30.87	28.7	25.74	22.09	23.5	28.09	31.44	27.05	24.7	24.59	24.31	19.65	23.65	90	2267	300	10	2.67	1	.
TTC17	ER	1	0	0.7535	0.2465	0.7424	0.2576	-0.0111	0.0111	12.44	13.89	14.35	3.96	5.26	4.1	13.12	14.1	12.97	4.65	4.49	4.81	15.37	14.01	142.75	4488	1142	24	3	0	.
EXOC1	ER	1	1	0.3177	0.6823	0.3706	0.6294	0.0529	-0.0529	9.56	6.8	8.71	17.7	19.54	16.58	12.01	8.8	8.44	16.45	16.66	16.56	13.92	12.54	149.17	3592	895	19	2	0	.
TYW1	ER	1	0	0.358	0.642	0.3586	0.6414	0.0007	-0.0007	18.29	15.17	15.82	30.68	28.95	28.76	15.01	14.48	18.4	28.05	28.92	28.69	20.64	15.5	137.44	3330	733	16	4.33	0	.
PGM2	ER	1	0	0.3896	0.6104	0.3743	0.6257	-0.0153	0.0153	19.84	17.25	20.76	30.05	28.29	32.29	16.43	18.16	20.55	31.6	30.06	30.54	13.06	16.5	131.36	3211	613	14	3.67	3	1
EXOC2	ER	1	0	0.4314	0.5686	0.4409	0.5591	0.0094	-0.0094	14.15	12.54	15.51	19.99	17.49	18.13	15.34	14.6	12.51	18.14	18.73	16.97	14.65	15.71	102.78	4456	925	28	1.67	2	2
PBRM1	ER	1	1	0.2898	0.7102	0.3208	0.6792	0.0311	-0.0311	8.88	8.22	10.09	23.24	22.49	20.92	13.8	9.53	5.53	21.28	21.44	18.37	17.93	17.49	165	7991	1705	32	27.67	*	3
DEPDC1B	ER	1	-1	0.3986	0.6014	0.3716	0.6284	-0.027	0.027	15.07	12.99	14.3	23.09	21.25	19.56	12.65	12.73	12.36	21.72	22.83	19.25	14.45	14.21	144.55	2504	530	11	9.67	1	.
LSG1	ER	1	0	0.5413	0.4587	0.5457	0.4543	0.0045	-0.0045	19.53	19.63	19.79	18.33	15.73	15.91	18.93	23.04	19.56	17.31	17.32	16.59	11.47	13.06	141.21	3283	659	14	3.67	0	1
UTP6	ER	1	0	0.4409	0.5591	0.439	0.561	-0.002	0.002	35.22	36.49	39.01	49.28	43.84	47.28	39.03	34.96	48.64	52.16	53.02	51.55	29.56	31.84	94.42	4330	598	19	2.33	1	2
KDM3A	ER	1	1	0.4141	0.5859	0.4393	0.5607	0.0252	-0.0252	14.6	11.33	14.84	17.1	20.16	20.42	15.74	15.84	14.24	18.55	20.52	19.41	11.96	15.78	158.64	4667	1322	26	3.67	2	.
CAND1	ER	1	1	0.3659	0.6341	0.3801	0.6199	0.0142	-0.0142	32.11	28.08	38.23	57.48	54.99	58.09	39.79	33.43	32.26	58.52	56.09	57.41	33.91	38.76	246.2	11176	1231	15	18.33	*	4
ALG13	ER	1	-1	0.3628	0.6372	0.3449	0.6551	-0.0179	0.0179	16.91	18.11	19.22	32.82	30.93	31.51	18.82	16.6	18.82	34.56	35.25	33.22	20.09	20.33	126.44	4113	1138	27	3.33	2	1
BEX1	ER	1	0	0.5101	0.4899	0.5015	0.4985	-0.0086	0.0086	13.37	13.72	12.56	14.42	11.7	11.96	14.76	13.61	19.45	17.04	14.56	15.94	6.93	6.3	378	795	126	3	.	0	3
ACTR10	ER	1	0	0.4603	0.5397	0.45	0.55	-0.0103	0.0103	35.05	35.55	35.19	39.65	41.51	42.88	33.14	32.51	37.78	43.16	40.04	43.24	29.77	26.08	96.46	2408	418	13	2.67	6	2
PBK	ER	1	-1	0.3785	0.6215	0.3429	0.6571	-0.0356	0.0356	25.97	23.44	26.76	42.22	38.07	44.78	22.3	21.84	25.25	45.22	42.71	45.02	34.28	25.95	138.43	1836	323	8	4.33	*	5
ETNK1	ER	1	1	0.3432	0.6568	0.3661	0.6339	0.0228	-0.0228	6.88	5.51	7.45	12.87	13.75	11.35	8.54	6.97	6.02	13.25	12.23	11.79	16.57	12.36	136.5	7063	364	8	40	*	2
ANLN	ER	1	0	0.6916	0.3084	0.6957	0.3043	0.0041	-0.0041	52.1	46.45	54.4	25.41	21.23	21.55	66.48	50.92	42.17	22.33	24.52	22.93	22.35	28.66	140.63	4731	1125	24	28	*	2
FAM114A2	ER	1	1	0.4554	0.5446	0.4804	0.5196	0.025	-0.025	10.46	9.31	10.29	12.03	13.57	10.35	10.99	10.17	7.36	10	12.48	8.37	17.19	11.08	116.77	4414	506	14	2.67	2	1
CEP41	ER	1	-1	0.5379	0.4621	0.5056	0.4944	-0.0323	0.0323	7.15	6	6.13	5.13	5.14	6.28	6.26	5.54	4.96	6.14	5.16	5.08	6.49	7.03	102	6292	374	11	1.33	0	3
MATR3	ER	1	0	0.3324	0.6676	0.3394	0.6606	0.007	-0.007	117.68	113.31	128.07	234.63	229.07	257.48	152.02	115.49	102.48	245.13	235.3	239.71	138.15	163.51	181.71	5069	848	15	24.67	*	*
KLHL9	ER	1	0	0.3705	0.6295	0.3679	0.6321	-0.0027	0.0027	11.14	10.33	13.39	19.92	19.44	19.86	14.03	11.55	11.25	22.11	21.28	19.91	20.77	23.39	1854	5740	618	1	.	4	2
HEATR5B	ER	1	0	0.4435	0.5565	0.4429	0.5571	-0.0005	0.0005	6.97	6.29	7.77	8.81	8.61	8.98	8.28	7.28	5.04	8.92	8.59	8.39	8.82	9.35	177.6	6937	2072	36	5.67	2	.
DHX29	ER	1	0	0.28	0.72	0.278	0.722	-0.002	0.002	9.04	7.96	9.97	23.04	22.52	23.79	10.63	8.36	7.43	23.34	23.18	22.11	13.58	13.54	152.22	4664	1370	27	1	3	2
CCDC93	ER	1	1	0.3801	0.6199	0.3943	0.6057	0.0142	-0.0142	6.9	6.45	8.72	12.58	12.66	10.76	8.87	7.5	5.34	10.85	11.62	10.89	9.18	11.86	79	6833	632	24	10.33	0	.
WDR44	ER	1	1	0.5772	0.4228	0.5973	0.4027	0.02	-0.02	9.95	8.64	11.29	6.77	7.14	7.99	14.82	11.28	9.42	8.3	7.65	8	14.75	15.5	137.1	4114	914	20	9.67	*	.
EML4	ER	1	0	0.2851	0.7149	0.2811	0.7189	-0.004	0.004	12.7	11.26	13.11	31.39	30.73	30.83	15.32	12	9.2	30.97	31.91	30.5	22.9	25.23	128.09	5546	982	23	13	7	1
TRMT13	ER	1	0	0.2614	0.7386	0.2577	0.7423	-0.0037	0.0037	6.25	5.82	6.61	19.11	16.7	16.99	6.83	5.09	5.28	14.88	18.26	16.4	15.88	13.96	131.45	3128	482	11	5.67	3	.
HOXA5	ER	1	1	0.4258	0.5742	0.443	0.557	0.0172	-0.0172	34.46	29.73	38.69	44.53	48.93	45.28	37.42	37.03	39.58	49.65	48.63	45.08	43.04	41.09	406.5	1670	271	2	7.33	5	7
YLPM1	ER	1	1	0.4124	0.5876	0.4345	0.5655	0.022	-0.022	16.9	15.34	16.91	22.91	24.02	23.1	19.85	16.06	12.48	20.87	21.97	20.15	21.45	20.02	322.05	8195	2147	21	5.67	*	2
HNRNPH2	ER	1	0	0.3243	0.6757	0.3123	0.6877	-0.012	0.012	54.86	51.36	64.76	121.07	112.3	122.89	51.78	51.87	51.36	116.73	109.62	114.97	58.98	74.95	1350	2296	450	2	.	*	2
METTL3	ER	1	0	0.5004	0.4996	0.4988	0.5012	-0.0015	0.0015	36.76	35.18	38.96	36.79	37.47	36.48	35.62	38.31	37.47	37.93	36.9	37.1	33.93	38.87	158.45	1980	581	11	1	3	4
ZC3HAV1	ER	1	0	0.3519	0.6481	0.3541	0.6459	0.0022	-0.0022	9.85	9.06	10.68	17.76	19.26	17.48	12.52	9.81	8.02	17.36	19.5	18.5	10.57	12.47	208.38	7177	903	13	23.33	*	2
GRIPAP1	ER	1	0	0.4427	0.5573	0.4537	0.5463	0.011	-0.011	15.72	16.58	18.63	22.04	21.16	20.91	15.86	18.37	18.19	21.11	20.12	21.89	19.44	19.11	97.15	3031	842	26	1	3	2
SAR1A	ER	1	0	0.4506	0.5494	0.4591	0.5409	0.0085	-0.0085	40.31	37.21	42.74	50.83	46.77	49.04	42.39	43.49	45.05	53.51	49.46	51.28	30.96	38.28	99.5	5902	199	7	15	*	*
INCENP	ER	1	1	0.5729	0.4271	0.594	0.406	0.021	-0.021	36.45	32.88	33.88	24.38	26.53	26.03	38.18	37.81	30.75	25.04	25.69	22.24	17.27	25.16	153.17	4114	919	19	2	*	3
RSRP1	ER	1	1	0.4916	0.5084	0.5192	0.4808	0.0276	-0.0276	5.56	4.79	7.89	5.87	6.04	6.95	6.72	7.19	7.29	5.99	7.26	6.39	20.32	31.85	218.25	1425	291	5	1	8	.
ANKMY2	ER	1	0	0.3807	0.6193	0.3676	0.6324	-0.0131	0.0131	6.84	5.8	5.97	9.92	9.62	10.74	6.15	6.5	5.98	11.11	10.67	10.27	6.1	7.76	132.6	2489	442	10	1	1	1
RALGAPB	ER	1	0	0.3714	0.6286	0.3793	0.6207	0.0079	-0.0079	9.58	8.73	9.43	15.52	15.88	15.55	12.17	10.01	6.65	16.17	15.93	15.08	11.96	13.42	154.66	8633	1495	30	7.67	2	.
RALGAPA2	ER	1	1	0.4246	0.5754	0.4477	0.5523	0.0231	-0.0231	3.72	3.36	4.08	5.01	4.91	5.2	4.58	3.99	2.87	4.78	4.78	4.55	4.35	4.42	144.15	9545	1874	40	2.33	0	.
UTP3	ER	1	0	0.3182	0.6818	0.321	0.679	0.0028	-0.0028	16.74	14.83	18.83	36.35	35.18	36.45	19.05	15.11	18.13	36.45	36.66	37.49	19.51	23.98	1440	2020	480	1	.	0	3
NUP107	ER	1	0	0.4278	0.5722	0.4359	0.5641	0.0082	-0.0082	45.56	41.46	47.15	58.68	57.73	63.05	50.14	45.27	48.34	66.17	55.97	63.87	41.86	44.21	99.21	6213	926	28	3.33	6	3
TUBGCP6	ER	1	-1	0.723	0.277	0.6663	0.3337	-0.0567	0.0567	8.87	9.69	9.55	3.37	3.5	3.9	8.3	9.74	8.57	4.43	4.78	4.12	10.96	10.59	218.4	6066	1820	25	.	0	.
SCAF4	ER	1	1	0.479	0.521	0.494	0.506	0.0149	-0.0149	24.43	21.88	24.37	24.35	27.19	25.33	26.49	25.75	19.3	24.31	26.61	22.36	21.57	23.69	172.2	4269	1148	20	3	7	4
PLEKHH1	ER	1	-1	0.4885	0.5115	0.4568	0.5432	-0.0317	0.0317	5.19	4.96	5.61	5.53	5.22	5.75	6	3.66	4.38	5.89	5.47	5.34	10.97	6.92	146.25	6615	1365	29	1	0	.
NLN	ER	1	0	0.3222	0.6778	0.3203	0.6797	-0.0019	0.0019	12.25	10.66	11.17	24.27	22.52	24.91	12.41	9.9	9.25	21.19	24.22	21.58	13.33	14.86	162.69	8652	705	13	3	1	.
AARS2	ER	1	1	0.672	0.328	0.7137	0.2863	0.0416	-0.0416	28	29.55	29.06	13.16	15.78	13.33	29.19	35.2	32.47	13.47	14.3	11.09	13.14	15.97	134.45	4798	986	22	1.67	0	1
XPO5	ER	1	0	0.5482	0.4518	0.5573	0.4427	0.0091	-0.0091	54.59	52.87	62	44.65	46.4	48.61	57.6	61.59	56.26	47.28	44.92	47.14	35.58	35.04	112.97	5323	1205	32	2	0	.
WDR35	ER	1	1	0.3099	0.6901	0.3311	0.6689	0.0212	-0.0212	5.09	4.75	5.5	11.08	12.12	10.97	6.68	5.35	3.43	10.92	10.94	9.38	10.38	10.33	126.64	6931	1182	28	4.33	0	.
ARHGAP21	ER	1	1	0.3508	0.6492	0.3682	0.6318	0.0174	-0.0174	5.24	7.28	7.22	11.77	13.56	11.18	7.7	5.82	4.87	10.14	11	10.43	12.96	13.76	235.08	7381	1959	26	4	0	.
USP28	ER	1	0	0.3625	0.6375	0.3497	0.6503	-0.0128	0.0128	11.46	11.05	12.34	20.94	19.18	21.14	12.87	11.08	10.95	20.5	23.62	20.78	18.98	20.4	131.54	4856	1140	26	3	0	1
KIAA1522	ER	1	1	0.6806	0.3194	0.6941	0.3059	0.0136	-0.0136	27.72	29.48	27.97	12.37	14.4	13.21	27.54	33.12	30.85	12.52	13.53	14.28	10.37	13.62	469.29	5493	1095	7	2	7	.
CALCOCO1	ER	1	-1	0.5012	0.4988	0.4838	0.5162	-0.0175	0.0175	10.6	10.35	11.41	11.57	10.5	10.13	8.93	12.26	11.08	10.8	11.94	11.7	14.51	10.98	148.29	5576	692	15	0.33	0	2
CAMSAP3	ER	1	1	0.5756	0.4244	0.5942	0.4058	0.0186	-0.0186	7.48	8.6	7.8	5.54	6.14	5.93	6.98	8.91	9	5.83	5.6	5.58	4.52	5.87	220.59	4137	1250	17	.	0	3
ALS2	ER	1	-1	0.3748	0.6252	0.3444	0.6556	-0.0305	0.0305	6.89	6.24	7.66	12.82	10.84	11.01	7.72	5.87	4.54	11.72	12.46	10.34	9.77	6.93	150.73	6675	1658	34	1.33	0	0
CHD8	ER	1	1	0.4948	0.5052	0.529	0.471	0.0342	-0.0342	24.68	23.03	28.28	24.8	28.38	24.42	27.88	27.19	29.15	25.47	25.53	23.99	20.63	24.14	209.35	8467	2582	38	2.33	0	3
MOV10	ER	1	0	0.6224	0.3776	0.6337	0.3663	0.0113	-0.0113	19.65	17.77	20.24	12.28	11.5	11.2	16.59	19.37	18.55	10.05	10.84	10.63	18.65	19.17	150.6	3380	1004	21	.	0	.
XRCC5	ER	1	0	0.4291	0.5709	0.4225	0.5775	-0.0066	0.0066	229.16	198.75	223.57	276.21	283.91	306.53	226.17	218.32	174.54	293.93	268.29	283.77	151.58	166.23	104.71	3379	733	21	7	*	*
HES4	ER	1	-1	0.5629	0.4371	0.5195	0.4805	-0.0435	0.0435	26.51	36.9	29.77	24.56	24.77	23.02	17.2	31.09	28.03	23.09	23.78	23.73	73.67	75	166.5	885	222	4	1	0	6
FASTKD5	ER	1	0	0.4879	0.5121	0.491	0.509	0.0032	-0.0032	18.68	16.95	19.16	19.9	18.03	19.59	18.8	17.4	17.91	20.32	17.48	18.29	7.49	9.94	2295	2842	765	2	.	0	3
GUF1	ER	1	1	0.3711	0.6289	0.409	0.591	0.0379	-0.0379	9.4	8.94	9.63	15.11	16.37	15.91	11.66	9.23	7.29	13.81	15.31	11.59	12.14	11.32	118.24	4460	670	17	2	0	2
TIA1	ER	1	0	0.3094	0.6906	0.3019	0.6981	-0.0074	0.0074	13.64	10.78	10.42	25.08	25.71	26.98	15.46	12.21	9.72	29.53	28.9	28.02	27.28	27.66	89.31	4634	387	13	11.67	0	0
EGLN1	ER	1	0	0.3284	0.6716	0.323	0.677	-0.0054	0.0054	20.11	19.35	21.26	38.36	41.91	43.88	20.14	18.97	17.65	41.37	38.68	38.91	25.4	28.53	256.2	4335	427	5	10.67	3	2
RNF123	ER	1	-1	0.571	0.429	0.5526	0.4474	-0.0183	0.0183	29.44	30.97	30.56	22.75	23.5	22.11	24.68	34.2	29.64	24.58	24.46	22.62	21.48	24	103.82	4255	1315	39	1	0	.
THADA	ER	1	1	0.5472	0.4528	0.5607	0.4393	0.0135	-0.0135	11.75	8.97	11.66	8.9	9.16	8.74	12.53	11.27	8.73	8.9	8.62	7.98	7.94	7.7	158.43	6091	1954	38	0.67	0	.
EGLN3	ER	1	1	0.3877	0.6123	0.4223	0.5777	0.0346	-0.0346	5.75	6.45	4.63	6.9	8.39	11.29	5.01	5.89	6.42	8.02	7.47	8.21	4.22	5.47	144	2706	240	5	.	0	1
CHTF18	ER	1	0	0.6284	0.3716	0.6177	0.3823	-0.0107	0.0107	14.37	18.66	18.7	10.72	10.69	9.18	15.03	17.04	19.77	11.24	11.18	9.67	12.36	16.25	133.09	3092	976	22	.	0	2
DIDO1	ER	1	-1	0.4915	0.5085	0.4641	0.5359	-0.0274	0.0274	15.67	14.94	16.06	15.86	18.39	14.04	16.85	17.96	11.89	17.1	19.89	16.94	16.54	19.74	480.21	8479	2241	16	5	*	3
CLSPN	ER	1	1	0.2289	0.7711	0.2532	0.7468	0.0243	-0.0243	7.67	6.83	8.8	26.19	24.86	27.41	11.05	8.16	5.8	23.6	24.85	25.29	17.38	14.41	160.8	8512	1340	25	6.67	*	.
TSPYL2	ER	1	0	0.4429	0.5571	0.4456	0.5544	0.0027	-0.0027	10.7	11.09	12.5	13.42	14	15.72	13.38	14.5	11.71	16.16	16.66	16.44	22.86	20.73	297.43	2815	694	7	1.33	0	4
RBM26	ER	1	0	0.212	0.788	0.2188	0.7812	0.0067	-0.0067	12.25	11.9	14.37	48.7	45.88	48.59	18.19	11.91	8.58	47.02	46.64	44.44	40.41	47.81	137.45	5258	1008	22	27.67	*	3
NCAPG	ER	1	1	0.3121	0.6879	0.335	0.665	0.0228	-0.0228	26.61	22.64	29.74	60.02	55.64	58.42	35.01	27.49	25.16	60.58	58.19	55.26	43.07	41.11	145.14	4587	1016	21	2	2	2
OSGEPL1	ER	1	-1	0.4364	0.5636	0.4063	0.5937	-0.0301	0.0301	7.56	7.68	7.68	10.11	9.9	9.6	7.42	6.06	5.56	8.85	9.79	9.16	10.92	10.94	177.86	1910	415	9	0.67	0	.
PJA1	ER	1	1	0.4503	0.5497	0.4789	0.5211	0.0286	-0.0286	24.98	25.06	29.45	32.37	31.23	33.43	25.7	25.5	26.81	29.14	24.99	30.76	17.76	21.57	1767	2362	589	2	4.67	0	1
NSD1	ER	1	1	0.3753	0.6247	0.3975	0.6025	0.0221	-0.0221	18	16.66	19.87	31.36	31.02	28.37	24.1	19.59	13.94	29.28	31.54	26.54	27.76	24.6	367.77	13042	2697	23	18.33	4	1
XPO4	ER	1	0	0.3066	0.6934	0.2998	0.7002	-0.0068	0.0068	3.88	3.84	4.47	9.05	9.37	9.16	4.94	4.22	2.75	9.62	9.73	8.48	7.44	7.47	150.26	9857	1152	23	10.33	7	1
ZNF106	ER	1	1	0.3855	0.6145	0.4028	0.5972	0.0174	-0.0174	7.3	5.94	7.6	11.36	11.67	10.21	10.37	7.08	4.46	11	11.41	10.07	10.58	10.74	272.43	10396	1907	22	14	4	.
GIGYF1	ER	1	0	0.5669	0.4331	0.5772	0.4228	0.0102	-0.0102	7.7	8.6	9.62	7.23	6.93	5.64	7.58	10	9.15	6.56	6.61	6.41	13.15	14.81	129.5	6559	1036	27	4.33	2	1
ANAPC1	ER	1	-1	0.4372	0.5628	0.4097	0.5903	-0.0275	0.0275	20.09	15.4	15.11	21.06	21.39	22.69	19.3	16.83	8.55	22.46	22.71	19.19	15.18	19.52	124.15	7762	1945	48	0.33	0	.
METTL17	ER	1	1	0.6602	0.3398	0.6759	0.3241	0.0157	-0.0157	64.15	67.72	70.11	35.96	32.43	35.57	62.73	73.9	75.31	33.8	34.52	33.32	39.46	38.24	97.93	1539	457	14	1	0	5
CCDC14	ER	1	1	0.2719	0.7281	0.2908	0.7092	0.0189	-0.0189	5.96	5.28	6.1	14.9	16.66	14.88	7.85	5.99	6.12	17.4	16.23	15.06	43.36	27.85	209.08	4131	906	13	10	1	.
YTHDC2	ER	1	1	0.2732	0.7268	0.2873	0.7127	0.0142	-0.0142	6.32	5.82	7.11	16.37	16.59	18.27	8.65	6.29	4.96	17.07	16.63	15.66	17.87	16.73	148.03	6305	1431	30	4.67	4	1
PLEKHG2	ER	1	0	0.496	0.504	0.5062	0.4938	0.0102	-0.0102	5.68	5.92	7.74	5.98	6.58	7.08	4.8	5.6	8.12	6.01	5.62	6.43	6.43	6.38	231.17	8048	1387	19	0.33	0	1
CDK11A	ER	1	-1	0.4932	0.5068	0.4216	0.5784	-0.0717	0.0717	4.61	4.39	5.74	4.69	5.22	5.24	4.18	5.52	4.09	6.64	5.92	6.36	5.87	6.46	123.32	2984	781	20	.	0	.
HOXA6	ER	1	0	0.4348	0.5652	0.4244	0.5756	-0.0104	0.0104	10.04	10.26	11.81	14.59	14.44	12.7	12.25	13.8	8.21	15.09	16.92	14.47	17.3	16.45	351	989	234	2	0.67	0	.
HOXB8	ER	1	1	0.4482	0.5518	0.4687	0.5313	0.0204	-0.0204	10.91	11.52	12.39	15.27	13.99	13.61	11.43	11.42	13.38	15.67	12.08	13.32	10.89	14.7	366	2176	244	2	1.67	1	.
CAMKV	ER	1	-1	0.48	0.52	0.4555	0.5445	-0.0245	0.0245	6.3	7	7.04	7.84	7.3	6.89	6.53	6.38	5.92	7.82	8.09	6.6	4.91	6.32	150.6	2998	502	11	0.67	0	.
NUDT9	ER	1	0	0.6252	0.3748	0.6081	0.3919	-0.0171	0.0171	18.36	17.38	17.65	10.88	11.13	10	19.12	13.62	16.01	10.55	11.16	9.71	13.28	17.72	131.63	2820	351	8	1	0	1
NUP37	ER	1	-1	0.4495	0.5505	0.4261	0.5739	-0.0234	0.0234	46.23	38.35	41	52.54	49.13	52.11	35.45	37	40.72	51.18	48.68	52.54	32.66	30.06	109	2362	327	10	2	1	6
FSD1	ER	1	-1	0.638	0.362	0.6057	0.3943	-0.0322	0.0322	21.66	25.28	21.91	12.96	12.91	13.2	19.1	22.23	25.84	13.67	14.67	15.38	14.44	13.9	114.69	1833	497	13	.	0	6
PLA2G4A	ER	1	1	0.5316	0.4684	0.5651	0.4349	0.0335	-0.0335	6.97	6.48	7.56	4.68	5.94	7.9	7.38	7.37	6.14	5.51	5.55	5.02	4.25	5.89	132.35	2879	750	18	1.67	*	1
RIPOR1	ER	1	1	0.4943	0.5057	0.5306	0.4694	0.0363	-0.0363	10.89	11.42	10.06	11.32	11.13	10.66	11.03	12.21	11.46	9.76	10.58	10.36	8.4	7.31	174.29	4092	1220	22	.	2	.
TTC13	ER	1	0	0.8686	0.1314	0.8618	0.1382	-0.0068	0.0068	23.61	19.93	20.83	2.48	3.46	3.8	23.91	21.92	21.49	3.95	4.02	2.83	12.83	14.11	112.3	3276	861	23	1	3	.
CORO7	ER	1	0	0.7581	0.2419	0.7515	0.2485	-0.0065	0.0065	16.87	17.26	16.37	4.91	5.98	5.22	14.04	18.23	19.81	7.46	5.09	4.67	0	0	99.21	3472	926	28	.	0	2
MAP7D3	ER	1	0	0.3387	0.6613	0.3276	0.6724	-0.0111	0.0111	12.7	11.96	12.47	24.63	24.02	23.85	14.94	12.03	9.74	25.69	25.53	24.12	26.21	24.27	146.17	4385	877	19	3.67	1	2
FASTKD1	ER	1	1	0.4397	0.5603	0.4549	0.5451	0.0152	-0.0152	14.35	13.85	16.06	20.63	17.88	17.88	15.54	12.13	20.33	20.43	19	18.07	13.14	14.8	181.71	4200	848	15	1	2	.
NAA35	ER	1	0	0.3911	0.6089	0.3841	0.6159	-0.0071	0.0071	11.05	9.07	9.97	16.36	15.76	14.71	11.1	10.6	7.25	16.37	15.65	14.42	10.71	11.45	99	5813	726	23	3.67	1	.
BBS10	ER	1	0	0.4671	0.5329	0.4751	0.5249	0.008	-0.008	5.4	4.41	6.14	6.05	6.47	5.68	6.73	4.49	4.74	6.32	5.76	5.55	11.78	10.29	1086	3568	724	2	1.67	2	4
GSTCD	ER	1	0	0.3291	0.6709	0.3152	0.6848	-0.0139	0.0139	8.36	7.14	8.53	16.85	15.51	16.64	9.43	6.79	5.75	16.83	15.33	15.56	9.49	10.38	172.91	4304	634	12	10.67	6	.
ZMYM1	ER	1	-1	0.2573	0.7427	0.2349	0.7651	-0.0224	0.0224	3.82	3.22	4.2	10.73	10.77	10.95	4.31	3.25	2.37	10.55	10.57	11.22	15.82	11.23	381	4161	1143	10	4	0	0
ESRP2	ER	1	0	0.5067	0.4933	0.4933	0.5067	-0.0134	0.0134	6.73	5.62	6.41	5.88	6.15	6.23	6.79	6.71	6.99	7.26	6.64	7.14	4.31	5.47	143.6	3429	718	15	0.67	0	.
MINDY3	ER	1	-1	0.3607	0.6393	0.3424	0.6576	-0.0183	0.0183	15.54	15.06	16.63	28.53	26.66	28.52	16.72	13.75	15.42	28.16	29.68	30.28	20.8	21.91	89.2	2364	446	15	5.67	1	.
GFM1	ER	1	1	0.5457	0.4543	0.5701	0.4299	0.0244	-0.0244	28.99	26.87	33.46	24.57	25.87	23.91	32.66	31.02	28.91	25.23	23.38	21.21	21.5	23.95	125.33	6478	752	18	7.67	9	2
HSPA12A	ER	1	0	0.4036	0.5964	0.3974	0.6026	-0.0062	0.0062	4.25	3.81	5.08	6.21	6.31	6.9	3.96	3.8	4.09	6.02	5.84	6.12	5.9	6.23	169	5714	676	12	1	0	.
CENPT	ER	1	1	0.5303	0.4697	0.5582	0.4418	0.0279	-0.0279	20.16	21.6	24.25	22.71	18.75	17	21.26	24.36	22.81	17.81	18.6	17.75	23.67	20.5	129.69	2580	562	16	0.33	0	2
DBF4B	ER	1	-1	0.42	0.58	0.3966	0.6034	-0.0234	0.0234	16.61	14.68	15.64	22.33	22.23	20.26	11.95	17.17	13.04	19.64	22.48	22.03	18.34	20.46	132	3015	616	14	.	0	7
WDR19	ER	1	0	0.4136	0.5864	0.4198	0.5802	0.0061	-0.0061	5.71	3.43	5.16	7.09	7.02	6.16	5.76	4.47	3.52	5.43	6.86	6.71	6.88	7.33	111.92	4395	1343	37	1	0	1
FBXO11	ER	1	1	0.3581	0.6419	0.3821	0.6179	0.024	-0.024	12.39	10.72	13.23	20.95	21.91	22.28	15.19	11.84	13.3	22.63	22.02	20.56	18	17.6	121.04	4760	928	23	7	5	1
FHOD3	ER	1	1	0.4605	0.5395	0.4974	0.5026	0.0369	-0.0369	5.26	4.89	5.65	5.87	6.62	6.02	5.56	4.91	5.11	5.2	5.26	5.28	6.63	7.01	167.9	5682	1623	29	.	0	.
PROSER1	ER	1	1	0.3155	0.6845	0.3321	0.6679	0.0167	-0.0167	16.38	15.75	14.66	33.31	34.24	33.99	19.25	17.44	16.98	36.64	38.17	33.1	32.41	23.23	218.08	5182	945	13	9	4	6
ACSF2	ER	1	0	0.6765	0.3235	0.6839	0.3161	0.0074	-0.0074	9.53	8.44	7.36	3.8	4.66	3.66	10.45	10.05	10.13	4.97	4.91	4.28	9.59	12.27	115.5	2177	616	16	.	0	.
WDR26	ER	1	0	0.3487	0.6513	0.3427	0.6573	-0.006	0.006	32.07	28.96	33.77	57.71	59.98	59.36	34.16	31.1	31.21	63.69	61.98	59.35	44.58	46.14	163.29	7367	762	14	28.67	*	3
NINL	ER	1	-1	0.5105	0.4895	0.4911	0.5089	-0.0195	0.0195	3.33	2.91	4.07	3.62	2.97	3.29	3.34	4.4	3.62	4.28	4.1	3.39	5.02	6.12	180.39	4991	1383	24	1	0	.
TANC2	ER	1	1	0.4692	0.5308	0.4888	0.5112	0.0196	-0.0196	3.4	3.02	3.35	3.73	3.92	3.4	4.67	3.33	2.53	3.6	4.22	3.2	4.6	4.37	230.56	12511	2075	28	12.67	3	.
TRABD	ER	1	0	0.5595	0.4405	0.5652	0.4348	0.0057	-0.0057	30.93	35.34	33.54	26.69	25.32	26.57	27.81	36.47	40.2	27.38	26.23	26.76	27.23	33.73	125.67	2305	377	10	1.67	1	9
TNKS2	ER	1	-1	0.3726	0.6274	0.3523	0.6477	-0.0203	0.0203	9.07	9.08	12.45	18.08	16	17.42	11.24	9.6	7.77	18.43	16.51	17.66	18.92	18.87	129.67	6242	1167	27	24	*	1
DICER1	ER	1	1	0.2214	0.7786	0.2596	0.7404	0.0382	-0.0382	4.36	4.73	5.69	18.27	16.93	16.8	8.96	5.11	3.55	16.35	17.82	16.08	13.45	11.39	221.88	10384	1923	27	34	*	.
HID1	ER	1	-1	0.6148	0.3852	0.5831	0.4169	-0.0316	0.0316	6.31	5.89	5.8	3.63	3.96	3.7	4.86	6.09	4.74	2.95	3.49	4.77	4.54	4.39	124.58	3298	789	19	.	0	.
ACAP3	ER	1	-1	0.6263	0.3737	0.6032	0.3968	-0.0232	0.0232	5.14	6.22	6.95	3.51	3.96	3.46	4.98	6.75	7.12	4.7	3.96	3.75	6.59	7.92	104.38	3793	835	24	.	0	2
PTER	ER	1	0	0.2963	0.7037	0.2792	0.7208	-0.0171	0.0171	5.11	4.95	5.08	12.71	11.12	12.15	5.23	4.29	4.5	12.49	11.15	12.56	13	8.7	262.5	3625	350	5	9.33	1	2
SNX27	ER	1	0	0.3818	0.6182	0.3856	0.6144	0.0039	-0.0039	7.28	6.84	8.2	13.34	11.88	10.92	8.01	8.37	4.3	11.6	11.6	9.74	7.38	8.29	135.5	6441	542	12	8.67	*	1
TRMT1L	ER	1	1	0.2966	0.7034	0.3199	0.6801	0.0234	-0.0234	9.91	10.1	9.27	24.42	23.74	21.26	13.44	8.02	7.18	20.19	20.25	20.47	13.53	13.97	146.8	4361	734	15	3.33	0	.
CCNL2	ER	1	0	0.5067	0.4933	0.5108	0.4892	0.0041	-0.0041	16.66	15.77	18.9	18.32	17.44	14.23	15.21	18.49	19.26	16.83	18.4	15.49	51.16	47.67	142.09	3112	521	11	1.33	0	.
HUWE1	ER	1	0	0.5278	0.4722	0.54	0.46	0.0123	-0.0123	57.05	54.65	59.8	49.77	52.01	51.68	67.76	56.95	41.33	51.22	48.45	41.74	51.43	43.82	162.04	14731	4375	84	3.33	8	5
SELENOO	ER	1	1	0.6581	0.3419	0.6879	0.3121	0.0297	-0.0297	13.73	17.61	18.43	9.18	9.19	7.48	13.56	18.53	23.08	8.15	8.93	7.96	12	13.11	223.33	2283	670	9	.	0	.
HSDL1	ER	1	-1	0.4432	0.5568	0.4183	0.5817	-0.0248	0.0248	18.67	13.75	17.1	19.51	20.5	22.19	15.66	14.89	20.94	24.02	22.97	24.61	17.77	19.51	248.25	3648	331	6	9.67	3	2
CCNB1	ER	1	0	0.4822	0.5178	0.4682	0.5318	-0.014	0.014	181.05	169.84	160.34	188.29	183.17	177.41	168.65	172.22	159.39	192.38	190.93	184.86	81.04	116.16	144.67	2029	434	9	3.33	*	9
ANKRD27	ER	1	1	0.4006	0.5994	0.4203	0.5797	0.0197	-0.0197	9.14	8.52	9.29	13.87	13.11	13.34	10.37	10.03	9	14.27	13.14	13.15	10.33	13.36	112.61	4432	1051	29	3.67	1	.
CEP192	ER	1	0	0.3916	0.6084	0.3984	0.6016	0.0068	-0.0068	3.72	3.14	4.59	5.54	6.18	6.06	6.33	3.71	4.13	7.14	7.35	6.88	7.86	7.37	173.05	7960	2538	45	1.67	1	.
WDR75	ER	1	0	0.4073	0.5927	0.4055	0.5945	-0.0018	0.0018	27.86	25.8	31.95	41.49	40.41	42.67	31.89	25.05	31	44.36	42.62	41.93	33.15	33.73	118.71	2647	831	21	1.33	2	2
ACAD11	ER	1	0	0.4008	0.5992	0.3907	0.6093	-0.0101	0.0101	9.46	7.76	9.02	11.94	14.08	13.23	7.57	8.07	6.82	11.16	12.3	11.57	47.16	33.34	117.15	3231	781	20	1.67	0	.
SON	ER	1	0	0.3613	0.6387	0.3713	0.6287	0.01	-0.01	41.28	38.7	45.01	69.98	75.99	75.04	56.04	42.15	29.74	70.2	76.45	70	49.54	62.03	606.75	8393	2427	12	6.33	*	*
CHD6	ER	1	1	0.4755	0.5245	0.5136	0.4864	0.0381	-0.0381	4.34	3.74	4.32	4.37	5.05	4.26	4.95	6.06	2.19	4.25	4.43	3.82	9.12	10.8	226.33	10719	2716	37	7.33	4	.
GON4L	ER	1	0	0.5162	0.4838	0.5142	0.4858	-0.002	0.002	7.9	6.43	7.85	6.99	7.12	6.69	8.76	8.49	5.96	7.37	7.68	6.88	9.54	11.34	216.97	7745	2242	32	.	0	0
PRXL2A	ER	1	0	0.698	0.302	0.6844	0.3156	-0.0136	0.0136	30.74	28.85	26.89	10.95	14.66	11.81	27.65	23.85	27.73	10.42	12.97	13.15	22.93	24	138	5801	230	6	3.67	0	.
PHF6	ER	1	0	0.2982	0.7018	0.2875	0.7125	-0.0106	0.0106	21.07	23.02	28.69	58.17	55.27	57.85	27.58	21.95	19.13	58.86	56.02	55.26	41.5	44.22	122	4430	366	11	.	*	7
GFM2	ER	1	1	0.658	0.342	0.6766	0.3234	0.0186	-0.0186	35.12	30.19	36.3	18.45	16.84	17.53	35.71	31.29	35.86	16.83	17.52	14.8	22.27	23.83	117	2993	780	21	3	5	2
L3MBTL3	ER	1	0	0.3294	0.6706	0.321	0.679	-0.0084	0.0084	3.5	2.85	4.29	7.04	6.88	7.74	3.77	3.65	2.9	7.51	7.46	6.85	8.69	9.1	111.57	4206	781	23	7.67	0	.
PKIB	ER	1	-1	0.3902	0.6098	0.3647	0.6353	-0.0256	0.0256	4.04	5.29	5.24	6.38	8.34	8.05	4.12	3.93	5.52	6.79	8.18	8.66	5.86	5.91	118.5	1706	79	5	1	0	2
FAM126A	ER	1	1	0.3223	0.6777	0.3393	0.6607	0.0171	-0.0171	9.02	5.77	8.25	16.41	17.34	14.72	9.92	7.32	5.81	15.14	17.9	11.82	15.15	15.58	156.6	13178	522	11	12.33	7	4
PPP1R9B	ER	1	1	0.7361	0.2639	0.7584	0.2416	0.0223	-0.0223	40.93	46.4	42.94	13.9	16.96	15.84	40.16	50.4	50.74	16.11	16.82	12.09	21.2	22.25	245.4	4212	818	10	6	6	2
CCDC142	ER	1	0	0.4833	0.5167	0.4688	0.5312	-0.0144	0.0144	17.19	18.74	16.28	19.5	18.35	17.97	14.23	18.2	18.52	19.41	19.22	19.1	12.28	13.48	250.33	4128	751	9	0.67	0	.
ATAD1	ER	1	0	0.8666	0.1334	0.8495	0.1505	-0.0171	0.0171	29.65	25.91	29.25	3.81	5.29	3.96	30.04	25.79	23.94	4.77	5.12	4.25	31.73	27.8	120.67	4334	362	10	25.67	*	1
NUDCD1	ER	1	0	0.3973	0.6027	0.4023	0.5977	0.005	-0.005	14.34	13.14	14.83	21.2	19.62	23.34	15.61	13.73	13.11	21.32	21.71	20.03	14.62	13.75	175.2	3919	584	10	4.33	0	.
PPP1R16A	ER	1	0	0.5753	0.4247	0.5655	0.4345	-0.0098	0.0098	8.9	8.93	9	6.29	7.33	6.18	7.78	11.22	9.04	7.1	7.02	7.43	8.95	8.58	158.7	2864	529	12	0.33	2	1
FANCD2	ER	1	1	0.4821	0.5179	0.5198	0.4802	0.0377	-0.0377	25.44	27.78	30.18	31.57	27.78	30.24	32.94	31.93	29.87	28.52	30.4	28.62	43.9	32.08	101.3	5096	1452	44	0.33	0	1
PNPT1	ER	1	0	0.4279	0.5721	0.4209	0.5791	-0.0071	0.0071	34.85	30.03	35.09	43.75	44.08	45.81	36.6	32.49	29.87	46.23	47.44	42.51	27.22	30.56	84	4549	784	28	3.33	*	1
FBXO44	ER	1	0	0.5186	0.4814	0.513	0.487	-0.0056	0.0056	8.65	10.88	9.29	9.3	8.58	8.87	8.5	10.92	11.34	8.89	9.27	11.04	10.07	12.56	153.6	2928	256	6	.	0	2
TANC1	ER	1	0	0.4102	0.5898	0.4117	0.5883	0.0014	-0.0014	4.46	4.43	5.45	6.5	7.13	6.99	5.28	4.66	3.63	6.48	6.55	6.38	6.14	7.07	223.44	7501	1862	27	6.67	5	.
TNKS1BP1	ER	1	1	0.7409	0.2591	0.7696	0.2304	0.0287	-0.0287	16.69	18.4	16.64	5.36	6.49	6.25	17.72	21.5	20.35	6.38	5.91	5.55	11.71	10.59	519	5820	1730	12	2	*	.
DIXDC1	ER	1	0	0.5037	0.4963	0.4921	0.5079	-0.0116	0.0116	4.08	4.26	4.44	4.3	4.35	3.94	5.06	4.23	3.19	4.31	4.45	4.12	4.95	4.98	102.6	5826	684	20	5.33	0	.
CALML4	ER	1	-1	0.5194	0.4806	0.4947	0.5053	-0.0248	0.0248	9.24	9.8	9.48	7.6	10.73	8.05	9.09	8.71	13.77	10.94	11.79	9.52	8.78	16.76	92.4	3857	154	5	2	0	.
FCHSD1	ER	1	1	0.5659	0.4341	0.5874	0.4126	0.0216	-0.0216	3.92	4.83	4.36	3.82	3.36	2.88	4.04	5.78	4.97	3.44	3.23	3.72	3.79	4.19	103.65	4319	691	20	.	0	.
KLHL13	ER	1	0	0.4082	0.5918	0.411	0.589	0.0028	-0.0028	7.18	6.45	7.94	10.05	9.77	11.45	7.88	6.69	6.51	10.07	10.35	9.79	5.55	7.5	274.29	3342	640	8	3.67	*	1
LARP4	ER	1	0	0.2989	0.7011	0.3019	0.6981	0.003	-0.003	12.65	11.58	13.94	30.43	31.16	27.93	19.42	12.15	8.22	29.86	33.27	28.88	22.12	23.44	135.94	6441	725	16	55	*	4
FMNL2	ER	1	1	0.4395	0.5605	0.4765	0.5235	0.0369	-0.0369	6.14	6.03	6.53	8.15	8.51	7.18	8.84	6.93	5.48	7.15	8.29	7.92	10.36	10.8	126.12	5630	1093	26	10	4	1
C21orf58	ER	1	0	0.5316	0.4684	0.5276	0.4724	-0.004	0.004	7.76	7.55	8.39	6.99	7.04	6.86	7.34	7.56	7.31	7.49	6.57	5.82	11.35	11.21	121.13	2970	323	8	0.33	0	.
MYO18A	ER	1	-1	0.8093	0.1907	0.7918	0.2082	-0.0175	0.0175	15.36	15.05	16.3	3.43	4.08	3.49	16.24	16.53	17.83	4.51	4.69	4.1	6.55	8.57	150.37	9980	2055	42	0.33	0	.
C20orf96	ER	1	0	0.4584	0.5416	0.4625	0.5375	0.0041	-0.0041	3.7	4.44	3.81	5.18	4.46	4.48	3.71	3.63	4.83	4.52	4.61	5.02	7.49	5.56	99.27	1576	364	11	0.67	0	5
AMOTL1	ER	1	1	0.5315	0.4685	0.5552	0.4448	0.0238	-0.0238	11.94	11.23	12.71	10.53	10.47	10.63	14.13	13.2	11.94	10.69	10.85	9.91	9.63	10.55	220.85	8980	957	13	12	*	4
LRPPRC	ER	1	1	0.3776	0.6224	0.3955	0.6045	0.018	-0.018	54.51	49.31	58.68	87.41	88.2	92.29	73.46	54.51	47.46	88.08	87.49	92.55	71.25	79.2	110.13	6603	1395	38	8	*	.
PPARGC1B	ER	1	0	0.4461	0.5539	0.4394	0.5606	-0.0067	0.0067	3.5	3.17	4.03	4.37	4.61	4.31	4.14	3.48	2.57	4.53	4.45	4.04	3.2	4.92	256	10569	1024	12	14.67	1	.
AMOT	ER	1	0	0.8138	0.1862	0.8237	0.1763	0.0099	-0.0099	102.81	95.22	119.34	20.98	20.76	30.87	131.96	107.86	107.58	23.1	24.04	27.24	143.46	140.02	295.91	7613	1085	14	35.33	*	.
TTC14	ER	1	0	0.5956	0.4044	0.5867	0.4133	-0.0088	0.0088	5.97	5.62	7.15	5.27	4.08	3.38	7.37	6.16	4.06	3.86	4.62	3.91	9.82	11.14	192.75	3000	771	12	3.67	6	.
GPRASP2	ER	1	0	0.4325	0.5675	0.4413	0.5587	0.0088	-0.0088	16.33	14.8	18.17	21.75	21.8	21.15	15.56	16.6	16.47	20.08	20.64	20.83	19.54	13.04	2517	3536	839	5	.	0	.
KCTD12	ER	1	-1	0.2936	0.7064	0.2761	0.7239	-0.0175	0.0175	26.15	28.2	40.11	66.49	74.87	85.89	28.92	26.82	26.49	68.59	67.11	79.84	32.35	42.98	978	6231	326	1	.	*	8
WDR36	ER	1	0	0.3324	0.6676	0.3218	0.6782	-0.0106	0.0106	9.8	9.51	9.81	19.43	18.8	20.23	12.22	9.39	6.08	20.42	19.69	18.24	12.1	15.04	116.87	6416	896	23	26.33	*	1
SLAIN1	ER	1	-1	0.4449	0.5551	0.4169	0.5831	-0.028	0.028	35.51	31.7	36.11	44.87	42.25	41.79	33.78	29.18	27.48	44.73	41.48	40.3	31.24	33.05	253.29	3009	591	7	7.33	4	1
KLHL23	ER	1	0	0.342	0.658	0.3412	0.6588	-0.0008	0.0008	17.32	14.48	17.08	31.51	30.98	31.55	17.99	17.02	11.73	29.81	30.85	29.59	30.01	23.07	559	4081	559	4	8.67	*	1
LRRC45	ER	1	1	0.558	0.442	0.5764	0.4236	0.0184	-0.0184	12.29	13.58	13.32	10.58	9.96	10.51	11.82	14.02	19.02	12.71	9.67	10.59	8.84	14.13	118.41	2698	671	17	.	0	1
CHURC1	ER	1	-1	0.709	0.291	0.6849	0.3151	-0.0241	0.0241	143.3	143.34	135.02	57.36	54.8	60.87	125.35	124.65	134.3	58.57	55.98	62.23	41.74	48.07	84.75	3518	113	4	3.33	7	2
NAPRT	ER	1	0	0.5826	0.4174	0.5823	0.4177	-0.0003	0.0003	8.31	10.98	8.23	6.58	6.84	6.31	7.96	10.44	9.57	7.08	6.28	6.71	0	0	124.38	1682	539	13	.	0	.
WDR90	ER	1	1	0.6477	0.3523	0.6652	0.3348	0.0174	-0.0174	6.27	6.05	7.78	3.72	4.39	2.82	6.74	6.57	7.94	3.09	4.09	3.52	7.96	8.47	127.98	5540	1749	41	0.33	0	1
TBC1D31	ER	1	-1	0.789	0.211	0.7641	0.2359	-0.0249	0.0249	27.01	29.59	24.17	6.99	7.66	6.96	25.01	26.43	23.47	6.53	7.93	8.66	11.83	12.83	145.5	3478	1067	22	1	1	.
LPIN1	ER	1	0	0.4313	0.5687	0.4295	0.5705	-0.0018	0.0018	4.31	4.39	4.97	5.72	6.11	6.2	5.3	4.91	3.7	6.64	5.69	6.14	5.95	5.69	139.05	5448	927	21	2.33	0	.
PIDD1	ER	1	-1	0.6055	0.3945	0.5768	0.4232	-0.0287	0.0287	4.12	5.58	5.79	3.92	3.21	2.96	4.34	5.99	6.01	4.67	3.47	3.84	10.14	8.16	182.2	2984	911	16	.	0	.
ARRDC1	ER	1	1	0.5285	0.4715	0.5449	0.4551	0.0164	-0.0164	13.69	12.97	13.72	11.5	12.49	12.03	11.52	11.83	17.61	12.45	10.55	11.21	8.8	10.51	162.75	1556	434	8	.	0	2
AMER1	ER	1	1	0.7482	0.2518	0.767	0.233	0.0188	-0.0188	8.75	8.29	10.92	3.22	3.14	3.05	8.75	13.15	9.85	3.45	3.33	2.86	3.69	4.53	3408	8407	1136	2	.	0	.
ZNF664	ER	1	0	0.2947	0.7053	0.2968	0.7032	0.0021	-0.0021	48.82	43.28	54.91	119.6	119.51	112.76	53.77	49.81	49.82	119.36	127.94	116.13	88.65	78.27	786	4312	262	5	.	*	9
PTGR2	ER	1	1	0.3044	0.6956	0.3217	0.6783	0.0174	-0.0174	5.96	4.85	6.09	12.27	12.92	13.44	5.13	4.53	5.18	8.46	10.75	12.07	11.78	9.47	117.33	2765	352	10	1.33	3	.
CDCA2	ER	1	0	0.3481	0.6519	0.3598	0.6402	0.0116	-0.0116	6.29	5.76	6.77	11.95	12.17	11.11	7.51	5.82	5.71	11.71	12.04	10.14	5.96	7.06	219.43	3486	1024	15	0.67	0	1
RASEF	ER	1	-1	0.3076	0.6924	0.2889	0.7111	-0.0187	0.0187	3.23	3.24	4.04	7.63	7.67	8.36	3.7	2.86	3	7.73	7.54	8.27	11.68	7.89	130.76	5585	741	17	12	4	.
MAP7D2	ER	1	0	0.4066	0.5934	0.3979	0.6021	-0.0087	0.0087	5.89	5.28	6.59	8.79	8.34	8.79	6.1	5.07	4.8	8.32	7.86	7.99	13.42	9.66	145.13	4062	774	17	2.33	1	.
KBTBD6	ER	1	0	0.3905	0.6095	0.384	0.616	-0.0064	0.0064	6.95	6.27	9.37	12.4	11.06	11.8	7.84	7.5	8.5	12.93	12.82	12.5	9.13	13.02	2025	5234	675	1	.	*	7
RBM45	ER	1	0	0.4085	0.5915	0.3953	0.6047	-0.0132	0.0132	8.23	6.98	7.22	11.21	10.82	10.45	6.83	7.13	6.99	11.11	10.47	10.45	5.58	7.21	158.33	1803	475	10	0.67	0	2
EML3	ER	1	1	0.5364	0.4636	0.5788	0.4212	0.0424	-0.0424	7.05	8.36	8.83	7.15	7.25	6.55	7.34	9.52	9.36	6.3	6.34	6.45	7.21	9.08	122.32	3266	897	22	.	0	1
CPNE8	ER	1	-1	0.3522	0.6478	0.3127	0.6873	-0.0395	0.0395	3.25	3.7	4.22	6.23	6.86	7.46	3.76	2.83	3.43	6.7	7.63	7.69	6.92	6.75	84.75	3431	565	20	11	8	.
DIP2B	ER	1	0	0.3855	0.6145	0.3736	0.6264	-0.0118	0.0118	9.13	7.36	9.31	13.98	14.41	12.73	9.44	8.97	4.92	13.48	13.74	11.87	6.75	8.11	124.5	8705	1577	38	14	9	.
RTTN	ER	1	0	0.5236	0.4764	0.529	0.471	0.0053	-0.0053	3.72	3.15	4.22	3.06	3.44	3.6	4.59	3.93	3.5	3.69	3.53	3.48	4.01	4.38	136.35	7830	2227	49	1	1	.
ARL10	ER	1	0	0.3877	0.6123	0.3961	0.6039	0.0084	-0.0084	37.49	37.28	30.84	55.54	54.24	57.02	27.07	32.18	40.18	49.04	48.76	53.81	19.16	26.21	183.75	10826	245	4	16.33	2	.
ZCCHC12	ER	1	0	0.5036	0.4964	0.5087	0.4913	0.0051	-0.0051	79.8	85.18	83.23	85.63	85.8	73.26	54.84	77.06	83.68	67.13	73.24	67.83	16.63	14.48	1209	2197	403	4	.	0	4
PTPMT1	ER	1	0	0.6307	0.3693	0.6201	0.3799	-0.0106	0.0106	48.55	53.03	41.39	25.91	31.51	26.29	38.55	40.9	50.56	24.21	28.88	26.58	29.17	30.67	151.5	2462	202	4	1.33	8	6
CDK5RAP3	ER	1	0	0.5488	0.4512	0.5604	0.4396	0.0116	-0.0116	28.62	28.15	32.83	26.12	23.31	24.23	26.28	35.04	32.74	24.43	26.34	23.02	65.47	48.76	108.64	1834	507	14	.	0	2
IQGAP3	ER	1	0	0.8261	0.1739	0.8227	0.1773	-0.0035	0.0035	21.39	22.94	22.12	4.81	4.89	4.29	22.57	26.04	21.27	5.12	5.51	4.43	15.14	12.49	128.84	6013	1632	38	2.67	4	0
ZNF445	ER	1	0	0.386	0.614	0.3916	0.6084	0.0056	-0.0056	3.57	3.06	3.69	5.83	5.58	4.99	3.89	3.87	2.97	5.24	6.21	5.24	7.32	7.68	516	18314	1032	8	25.67	0	1
OGT	ER	1	0	0.4631	0.5369	0.447	0.553	-0.016	0.016	25.35	21.78	28.82	31.74	27.84	28.47	27.68	23.14	19	29.83	28.74	27.8	82.06	54.87	142.77	5435	1047	22	22.33	*	5
AASDH	ER	1	1	0.3422	0.6578	0.3573	0.6427	0.0152	-0.0152	4.01	3.67	3.92	7.48	7.58	7.24	4.81	3.76	3.67	7.23	7.71	7.07	9.96	7.7	235.5	3581	1099	15	0.67	0	1
NSUN6	ER	1	0	0.3216	0.6784	0.3155	0.6845	-0.0061	0.0061	3.73	2.97	4.19	8.18	7.44	7.38	3.89	3.64	3.29	8.41	7.66	7.43	11.89	8.76	128.18	2166	470	11	1	1	.
CCDC57	ER	1	-1	0.5252	0.4748	0.4916	0.5084	-0.0336	0.0336	3.58	2.95	5.14	3.89	3.48	3.17	4.32	4.44	2.83	2.68	5.14	4.17	10.78	9.64	171.33	3362	1028	19	.	0	.
KLHL17	ER	1	0	0.5676	0.4324	0.5794	0.4206	0.0117	-0.0117	4.63	8.34	7.66	4.9	5.62	5.2	6.95	8.35	7.29	6.65	5.09	4.66	6.84	10.47	160.75	2567	643	12	1.67	0	2
ACACA	ER	1	0	0.5856	0.4144	0.5909	0.4091	0.0053	-0.0053	20.6	18.65	21.91	14.72	14.84	13.72	23.16	22.37	16.72	14.81	15.19	13.11	0	0	127.71	10013	2384	56	3.33	6	2
RBM12B	ER	1	0	0.321	0.679	0.3219	0.6781	0.0009	-0.0009	4.35	3.93	5.53	10.29	9.73	9.2	4.93	4.55	4.12	9.78	9.77	9.1	12.54	11.64	3006	8530	1002	4	.	7	1
UAP1L1	ER	1	0	0.5252	0.4748	0.5232	0.4768	-0.002	0.002	9.05	10.42	10.62	8.79	8.89	9.53	8.7	9.78	10.45	9.27	8.2	8.9	5.27	6.88	169.33	3349	508	9	.	0	1
ACADS	CY	1	0	0.489	0.511	0.493	0.507	0.0041	-0.0041	6.93	7.73	5.36	5.98	7.21	7.74	4.37	6.72	6.03	6.52	5.5	5.59	5.96	6.23	123.9	1859	413	10	.	0	2
ADA	CY	1	-1	0.4496	0.5504	0.4199	0.5801	-0.0297	0.0297	9.33	12.24	8.58	11.05	13.59	12.27	7.99	9.33	11.72	14.57	11.24	14.32	10.25	10.55	91	1496	364	12	0.67	0	1
ASL	CY	1	0	0.5138	0.4862	0.5164	0.4836	0.0027	-0.0027	11.98	13.88	9.62	11.48	10.99	11.11	9	13.06	12.22	11.46	10.36	10.28	6.48	8.12	87.19	2140	465	17	.	0	1
ASS1	CY	1	-1	0.4552	0.5448	0.4254	0.5746	-0.0299	0.0299	16.35	18.18	15.73	18.85	19.42	21.88	16.61	17.37	18.69	24.88	20.21	26.06	66.37	58.28	88.5	1532	413	15	0.67	0	.
CA2	CY	1	-1	0.3878	0.6122	0.3606	0.6394	-0.0272	0.0272	240.56	228.68	248.72	353.87	342.86	436.63	224.3	185.6	224.91	368.23	339.67	417.5	185.89	285.63	111.86	1562	261	7	12.33	*	5
CBS	CY	1	1	0.4884	0.5116	0.5081	0.4919	0.0197	-0.0197	118.61	127.72	124.5	133.43	128.01	127.01	118.77	127.7	139.88	130.25	121.98	121.84	167.8	143.39	110.4	2495	552	17	.	1	8
CDKN2A	CY	1	0	0.403	0.597	0.4075	0.5925	0.0045	-0.0045	169.37	187.86	149.31	249.33	252.68	248.33	161.51	176.34	220.65	278.7	253.31	280.07	134.71	222.47	199.5	1052	133	3	1.67	*	8
FAH	CY	1	-1	0.4724	0.5276	0.449	0.551	-0.0235	0.0235	15.37	16.31	13.69	16.21	15.75	18.7	13.76	16.18	15.33	18.25	17.1	20.21	15.28	14.6	90	1456	420	14	.	0	1
FXN	CY	1	-1	0.3815	0.6185	0.3535	0.6465	-0.028	0.028	24.3	25.13	24.02	41.17	40.17	37.73	21.63	21.66	26.19	42.51	42.75	41.81	19.35	20.87	126.6	6978	211	5	4.33	8	3
FTL	CY	1	0	0.3811	0.6189	0.364	0.636	-0.0171	0.0171	298.88	332.14	258.67	478.04	476.37	490.5	271.95	270.75	311.23	487.82	478.82	525.24	183.9	187.91	132	871	176	4	1.67	9	2
GALK1	CY	1	0	0.4926	0.5074	0.4913	0.5087	-0.0013	0.0013	23.99	28.81	24.11	26.48	26.15	26.59	16.74	23.29	28.72	21.36	24.25	25.59	16.14	25.41	147.38	1397	393	8	.	0	2
GAMT	CY	1	0	0.3911	0.6089	0.3945	0.6055	0.0033	-0.0033	27.62	33.59	24.71	41.82	44.75	47.18	26.18	27.3	29.35	44.28	39.29	43.6	32.7	39.81	118.5	1110	237	6	.	0	4
GCDH	CY	1	0	0.4738	0.5262	0.4596	0.5404	-0.0142	0.0142	15.71	17.35	14	18.83	16.48	16.95	13.32	14.8	13.35	17.8	15.45	15.5	7.97	9.13	119.73	1852	439	12	0.33	0	2
GPI	CY	1	0	0.5003	0.4997	0.4973	0.5027	-0.003	0.003	197.28	211.81	189.31	191.55	199.6	206.54	175.06	201.15	182.67	182.78	191.25	190.96	97.81	109.05	93.17	4125	559	18	15.33	*	*
GSS	CY	1	0	0.4872	0.5128	0.4945	0.5055	0.0073	-0.0073	40.66	44.02	39.44	44.59	44.88	41.16	35.6	45.05	45.1	44.01	41.26	43.26	37.62	39.28	118.75	1909	475	13	0.67	1	3
HPS1	CY	1	-1	0.4121	0.5879	0.3873	0.6127	-0.0248	0.0248	16.93	18.16	16.24	26.26	23.02	23.97	12.73	14.34	15.58	22.45	20.85	24.17	14.5	15.09	116.83	3703	701	20	.	0	2
KRT18	CY	1	-1	0.4666	0.5334	0.4437	0.5563	-0.0228	0.0228	43.22	50.66	45.76	53.99	51.67	53.98	34.03	45.68	50.29	55.13	51.25	56.59	27.7	24.6	184.71	1413	431	7	.	0	0
NME1	CY	1	0	0.4168	0.5832	0.4085	0.5915	-0.0084	0.0084	433.28	471.37	407.4	620.21	592.1	623.33	362.51	419.45	493.74	631.92	594.2	621.31	242.59	253.95	114.75	890	153	5	1	*	2
PCBD1	CY	1	-1	0.5198	0.4802	0.4932	0.5068	-0.0267	0.0267	78.95	79.57	67.79	68.27	69.2	71.56	63.81	71.69	67.59	67.44	70.19	71.08	52.93	49.94	78.75	787	105	4	2	0	7
PDHA1	CY	1	0	0.3978	0.6022	0.3986	0.6014	0.0008	-0.0008	80.96	71.57	79.44	113.96	109.14	128.06	69.51	72.82	83.75	117.62	110.91	112.58	68.24	77.46	106.64	3349	391	11	3.67	2	3
PEPD	CY	1	-1	0.4875	0.5125	0.4696	0.5304	-0.0179	0.0179	38.82	42.11	41.16	45.52	40.25	42.58	37.35	39.64	40.22	45.6	43.03	43.76	16.79	18.55	98.8	1907	494	15	1	4	8
QDPR	CY	1	0	0.3985	0.6015	0.3935	0.6065	-0.0049	0.0049	16.06	19.59	16.91	25.61	28.21	25.52	15.04	16.74	16.04	25.13	23.47	25.11	19.29	18.03	105	1507	245	7	2	0	1
TNNI3	CY	1	1	0.4684	0.5316	0.5141	0.4859	0.0457	-0.0457	7.62	9.58	8.62	9.62	9.54	10.14	8.09	9.84	11.81	9.24	9.12	9.75	8.71	8.17	79.13	843	211	8	.	0	.
TPI1	CY	1	0	0.4209	0.5791	0.4111	0.5889	-0.0098	0.0098	640.83	698.32	613.08	845.54	860.21	980.36	568.16	617.32	711.08	911.9	858.35	946.54	376.64	451.06	107.14	1351	250	7	4.67	2	8
TPM1	CY	1	1	0.346	0.654	0.3602	0.6398	0.0142	-0.0142	17.52	16.84	19.9	33.6	35.59	33.37	18.83	16.3	23.13	33.13	35.62	34.71	20.61	22.9	85.5	1217	285	10	0.67	1	4
UROS	CY	1	0	0.3779	0.6221	0.3637	0.6363	-0.0142	0.0142	29.14	28.55	25.81	42.82	48.76	45.89	23.24	22.84	27.03	39.97	41.36	46.6	51.59	40.39	88.67	1336	266	10	.	0	1
CDKN1A	CY	1	0	0.5047	0.4953	0.4975	0.5025	-0.0071	0.0071	11.97	13.61	13.11	10.85	13.11	14.01	11.94	13.96	21.12	14.68	13.19	19.61	36.71	34.17	247.5	2117	165	3	1	*	*
G6PD	CY	1	0	0.4633	0.5367	0.4603	0.5397	-0.0029	0.0029	34.75	37.61	34.41	43.5	41.55	38.66	29.35	35.92	34.72	36.78	40.66	39.78	22.05	28.98	129	2223	516	13	.	0	2
SOD1	CY	1	0	0.4118	0.5882	0.4042	0.5958	-0.0076	0.0076	353.59	342.3	339.65	493.89	470.26	515.05	300.56	304.76	401.44	505.09	472.29	506.71	208.65	276.56	93	895	155	5	1.67	*	6
AK1	CY	1	0	0.4241	0.5759	0.4213	0.5787	-0.0028	0.0028	36.33	42.66	30.45	50.69	51.98	45.94	30.8	37.39	41.47	50.57	49.69	50.36	23.71	25.76	97.5	2192	195	7	0.67	0	4
APRT	CY	1	0	0.3893	0.6107	0.3941	0.6059	0.0048	-0.0048	149.68	190.89	146.66	259.89	255.01	249.37	126.85	153.08	181.44	245.4	237.55	226.33	135.73	142.09	108.6	931	181	5	0.33	0	2
HOXD13	CY	1	0	0.3656	0.6344	0.3618	0.6382	-0.0038	0.0038	45.37	46.87	54.52	86.5	82.63	85.55	44.18	48.48	54.95	86.9	90.24	83.19	29.64	39.6	516	2416	344	2	13	9	3
TP53	CY	1	0	0.4272	0.5728	0.4304	0.5696	0.0032	-0.0032	53.76	53.87	52.89	74.67	71.89	68.65	53.73	54.26	51.72	62.23	74.18	74.96	41.03	55.2	118.2	2512	394	11	7	*	6
VHL	CY	1	-1	0.3813	0.6187	0.3543	0.6457	-0.0269	0.0269	25.65	26.07	31.35	43.47	45.06	46.3	24.1	24.78	27.68	47.5	46.5	45.5	61.91	52.88	214	4414	214	3	26	*	5
GPX1	CY	1	0	0.4109	0.5891	0.4056	0.5944	-0.0053	0.0053	159.76	196.64	122.47	214.45	245.93	226.03	126.9	146.03	172.3	212.51	216.2	223.71	102.64	118.71	306	899	204	2	1	0	7
SOD2	CY	1	0	0.3315	0.6685	0.3249	0.6751	-0.0066	0.0066	38.15	36.2	39.61	76.92	75.61	77.25	37.45	34.94	38.33	76.37	80.55	73.18	32.61	42.31	133.8	14167	223	5	32.67	*	5
GSR	CY	1	0	0.3931	0.6069	0.3772	0.6228	-0.0159	0.0159	33.61	34.72	35.64	53.7	51.82	54.98	34.94	30.25	34.95	54.77	55.69	54.88	25.33	29.16	120.69	3034	523	13	7	*	6
RPL9	CY	1	-1	0.4045	0.5955	0.3674	0.6326	-0.0371	0.0371	268.55	283.85	225.92	384.14	358.59	403.11	188.16	206.19	283.21	391.58	387.71	387.23	282.51	260.2	96.5	724	193	8	1	2	4
ACY1	CY	1	0	0.5163	0.4837	0.5086	0.4914	-0.0077	0.0077	11.2	14.4	11.4	12.18	12.54	9.95	10.49	11.92	11.51	10.8	10.55	11.41	12.56	10.14	87.64	1422	409	15	0.33	0	1
AHCY	CY	1	0	0.4808	0.5192	0.4716	0.5284	-0.0092	0.0092	170.29	190.46	168.1	194.71	183.96	192.4	143.56	171.39	175.67	192.6	175.96	181.12	124.44	126.96	129.9	2150	433	10	4.67	2	8
ALDH2	CY	1	0	0.4876	0.5124	0.479	0.521	-0.0086	0.0086	34.89	37.92	36.45	36.35	37.9	40.58	32.45	34.67	39.31	40.9	34.96	39.89	35.49	34.66	119.54	9561	518	13	2.33	0	6
ALDH9A1	CY	1	-1	0.4535	0.5465	0.4191	0.5809	-0.0344	0.0344	49.6	48.26	50.28	58.51	60.11	59.9	41.6	43.49	46.67	57.97	58.88	65.79	44.12	47.86	141.55	2395	519	11	3	2	6
BCKDHA	CY	1	0	0.5164	0.4836	0.5178	0.4822	0.0014	-0.0014	19.97	22.72	20.05	18.79	19.79	20.16	17.74	22.98	20.38	18.28	19.16	19.46	23.45	26.52	148.67	1742	446	9	.	0	6
BLVRA	CY	1	-1	0.4241	0.5759	0.4018	0.5982	-0.0222	0.0222	25.85	28.78	26.99	37.79	34.78	38.28	22.2	23.25	27.47	36.98	34.07	37.5	21.01	25.93	127.29	1074	297	8	1	0	2
BLVRB	CY	1	0	0.4839	0.5161	0.4723	0.5277	-0.0116	0.0116	24.4	25.08	22.18	24.76	25.78	25.9	18.87	22.12	26.14	26.09	23.34	25.58	18.88	19.6	124.2	799	207	5	.	0	4
CRAT	CY	1	1	0.4617	0.5383	0.4874	0.5126	0.0257	-0.0257	7.52	7.74	6.72	7.87	9.04	8.71	5.41	7.44	7.74	7.06	6.69	7.91	8.91	9.2	134.36	2768	627	14	.	0	.
DHFR	CY	1	0	0.322	0.678	0.3127	0.6873	-0.0093	0.0093	41.89	38.03	40.83	84	82.35	87.86	39.29	32.9	38.93	80.25	80.14	83.84	63.59	54.76	94	3919	188	6	6.67	0	.
FKBP1A	CY	1	0	0.3704	0.6296	0.3572	0.6428	-0.0132	0.0132	119.7	114.76	126.23	200.36	199.24	213.55	105.54	111.54	129.38	204.96	202.67	215.98	119.83	140.84	81.75	1514	109	5	12	*	4
GSTM2	CY	1	1	0.3837	0.6163	0.4096	0.5904	0.026	-0.026	17.52	16.38	15.27	26.47	23.74	28.77	16.19	17.22	17.18	24.23	21.61	27.08	24.36	22	82.13	1166	219	8	.	0	.
GSTP1	CY	1	0	0.4821	0.5179	0.488	0.512	0.0059	-0.0059	452	535.41	405.18	492.66	493.67	509.79	425.29	495.63	574.41	506.56	510.79	551.45	257.96	308.21	90.43	741	211	7	1	0	4
GUK1	CY	1	0	0.4256	0.5744	0.4227	0.5773	-0.0028	0.0028	105.1	117.61	103.17	144.22	146.93	148.67	94.36	111.32	143.07	162.74	152.97	160.5	77.16	102.57	82.13	935	219	8	1	0	9
IMPDH1	CY	1	0	0.5192	0.4808	0.5172	0.4828	-0.002	0.002	54.48	59	59.22	53.87	54.02	52.03	50.21	61.07	67.22	55.35	56.36	54.9	24.05	32.37	105.88	2611	600	17	1	0	3
IMPDH2	CY	1	0	0.4813	0.5187	0.4828	0.5172	0.0015	-0.0015	275.95	294.48	271.47	301.27	294.46	311.53	229.54	275.96	280.46	280.79	277.58	283.67	231.58	221.02	110.36	1651	515	14	1	9	*
NQO2	CY	1	-1	0.4786	0.5214	0.4317	0.5683	-0.0469	0.0469	22.18	23.62	18.69	23.2	22.81	24.26	15.43	17.25	22.04	26.1	22.29	23.64	17.7	18.79	116	1073	232	7	.	0	2
PDHB	CY	1	-1	0.385	0.615	0.3667	0.6333	-0.0183	0.0183	78.91	74.44	78.56	122.88	118.08	129.45	68.76	65.49	80.29	125.17	119.41	125.96	62.13	76.98	108	1507	360	10	5	*	9
RARA	CY	1	1	0.4265	0.5735	0.4492	0.5508	0.0227	-0.0227	7.74	8.16	7.83	11.45	10.35	10.12	8.93	8.1	8.17	11.12	9.71	10.06	7.56	6.27	173.63	3275	463	9	1	2	2
RARG	CY	1	0	0.458	0.542	0.463	0.537	0.005	-0.005	5.42	5.29	5.2	6.66	5.71	6.45	5.17	5.95	6.55	6.55	6.69	7.27	4.88	6.36	170.63	2917	455	10	1.33	0	4
RPL3	CY	1	0	0.3984	0.6016	0.3975	0.6025	-0.0009	0.0009	985.13	1047.22	904.61	1428.49	1468.11	1538	858.22	957.4	1077.8	1484.38	1377.03	1524.26	1519.2	1502	121.2	1296	404	10	0.33	0	2
RPL4	CY	1	0	0.3631	0.6369	0.3606	0.6394	-0.0024	0.0024	1317.36	1452.05	1281.46	2225.98	2427.86	2452.18	1151.1	1293.26	1369.8	2238.95	2262.17	2260.72	1714.7	1853.4	128.4	2741	428	10	0.67	0	7
RPL5	CY	1	-1	0.3695	0.6305	0.3497	0.6503	-0.0199	0.0199	1350.83	1311.35	1186.14	2086.99	2171.18	2307.19	1090.2	1001.92	1365.5	2135.74	2077.07	2217.46	1762.4	1660.2	111.75	1028	298	8	1	*	4
RPL6	CY	1	0	0.3405	0.6595	0.3334	0.6666	-0.007	0.007	953.09	902.23	811.3	1711.18	1718.05	1736.74	791.76	774.16	977.04	1668.23	1717.54	1697.56	965.25	968.99	144.5	921	289	7	.	0	2
RPL7	CY	1	-1	0.3477	0.6523	0.3222	0.6778	-0.0255	0.0255	236.24	218.11	208.18	382.69	408.68	451.65	182.87	181.78	230.98	391.91	392.22	468.77	271.86	274.01	124.5	1233	249	7	0.33	0	.
RPL8	CY	1	0	0.3858	0.6142	0.3834	0.6166	-0.0024	0.0024	1581.47	1820.44	1388.94	2502.13	2607.15	2516.95	1303	1499.24	1787.7	2386.02	2414.73	2580.09	1758.1	1704.9	154.8	1070	258	5	0	0	5
RPL11	CY	1	0	0.3262	0.6738	0.32	0.68	-0.0062	0.0062	1050.87	1077.48	942.44	2046.5	2156.15	2140.13	836.34	927.09	1141.8	2052.78	1992.38	2129.2	1451	1411.9	89.5	1017	179	6	1	5	4
RPL12	CY	1	-1	0.2643	0.7357	0.2441	0.7559	-0.0202	0.0202	727.27	789.14	592.93	1886.86	1998.33	1987.41	552.8	591.83	710.95	1874.82	1882.08	1990.06	1160.6	1047.5	71.14	634	166	7	0.33	0	1
RPL13	CY	1	0	0.345	0.655	0.3398	0.6602	-0.0052	0.0052	1157.21	1350.96	956.14	2237.85	2192.52	2146.28	879.55	1054.8	1243.2	2085.1	2034.61	2052.69	1643.2	1630.8	127.2	2187	212	6	2.67	*	9
RPL23	CY	1	-1	0.3844	0.6156	0.3562	0.6438	-0.0282	0.0282	1252.52	1352.3	1069.22	1886.15	2015.43	1981.92	979.41	862.91	1239	1843	1830.23	1896.65	1270.2	1218.7	84.6	2706	141	5	4	5	5
RPL18	CY	1	0	0.5097	0.4903	0.5056	0.4944	-0.0042	0.0042	1392.87	1657.7	1157.8	1309.27	1379.22	1359.26	1198.8	1364.63	1564.1	1287.79	1335.78	1412.97	918.6	1055.8	81	643	189	7	1	2	7
RPL18A	CY	1	-1	0.368	0.632	0.3283	0.6717	-0.0397	0.0397	12.04	14.38	7.21	17.72	21.18	18.85	9.4	10.26	9.81	19.1	18.21	23	11.74	12.03	106.2	634	177	5	.	0	.
RPL19	CY	1	-1	0.4131	0.5869	0.3954	0.6046	-0.0177	0.0177	1581.7	1641.2	1274.88	2091.2	2149.88	2149.1	1227.6	1290.9	1496.1	2002.99	2014.61	2122.18	1466	1450.3	98.5	737	197	6	1	1	4
RPL21	CY	1	-1	0.3895	0.6105	0.3578	0.6422	-0.0317	0.0317	18.72	19.61	16.69	29.12	28.24	28.89	14.35	16.44	19.63	30.92	29.19	30.39	13.94	18.33	96.6	566	161	6	.	0	1
RPL22	CY	1	-1	0.3257	0.6743	0.3022	0.6978	-0.0235	0.0235	220.05	207.81	203.02	420.17	435.64	450.09	165.88	160.84	228.41	422.54	415.18	443.84	278.49	294.72	96.75	2061	129	4	3	3	7
RPL23A	CY	1	-1	0.3895	0.6105	0.3588	0.6412	-0.0307	0.0307	436.87	444.69	367.13	627.13	647.38	682.73	354.21	335.22	416.34	629.84	643.61	702.69	404.87	432.15	94.2	970	157	5	2	2	6
RPL17	CY	1	0	0.3521	0.6479	0.3378	0.6622	-0.0143	0.0143	321.34	311.55	272.45	541.88	544.92	579.43	255.63	237.41	336.47	554.34	528.15	543.84	426.16	426.21	92.5	614	185	7	.	0	4
RPL24	CY	1	-1	0.3499	0.6501	0.3299	0.6701	-0.02	0.02	1039.49	1093.48	883.72	1851.5	1892.61	1860.91	761.28	746.56	1071.6	1708.59	1755.87	1775.42	927.19	941.9	79	560	158	6	1	0	2
RPL26	CY	1	-1	0.3395	0.6605	0.3179	0.6821	-0.0216	0.0216	1247.68	1275.68	1035.97	2248.73	2320.61	2355.42	960.95	943.59	1226.3	2196.36	2183.78	2336.98	1772.7	1509.5	146	528	146	4	0	1	1
RPL27	CY	1	-1	0.4122	0.5878	0.3863	0.6137	-0.0259	0.0259	1506.52	1692.65	1242.61	2082.75	2092.16	2160.22	1239.3	1210.3	1537.1	2073.21	2066.58	2194.82	1449.9	1351.5	102.75	505	137	5	1	9	4
RPL30	CY	1	-1	0.4252	0.5748	0.3928	0.6072	-0.0324	0.0324	989.82	1080.82	852.49	1273.43	1318.19	1359.99	776.58	830.93	955	1285.87	1331.29	1343.45	1065	982.2	87	498	116	5	1	*	3
RPL27A	CY	1	0	0.3987	0.6013	0.3899	0.6101	-0.0088	0.0088	1091.13	1211.81	900.77	1605.92	1616.25	1609.36	910.06	965.32	1166.5	1589.98	1549.77	1619.43	1121.4	1147.8	89.4	4535	149	5	7	7	8
RPL28	CY	1	1	0.3694	0.6306	0.3944	0.6056	0.0249	-0.0249	565.49	648.22	445.89	917.35	964.26	951.34	498.36	556.79	655.04	791.75	848.12	986.58	597.17	665.24	103.5	4209	138	5	7.33	0	*
RPL29	CY	1	0	0.4183	0.5817	0.4017	0.5983	-0.0165	0.0165	796.7	870.32	620.72	1020.11	1066.61	1095.22	626.34	702.82	834.16	1005.88	1023.37	1192.59	688.33	771.62	160	754	160	4	1	0	2
RPL31	CY	1	-1	0.3537	0.6463	0.321	0.679	-0.0327	0.0327	1090.36	1161.37	942.33	1911.64	1906.41	2018.32	884.4	768.97	1112.3	1969.94	1905.67	1974.94	1423	1264.2	94.5	1291	126	5	2	1	9
RPL32	CY	1	-1	0.3523	0.6477	0.3297	0.6703	-0.0226	0.0226	1238.93	1356.15	1073.72	2157.51	2271.44	2315.31	984.94	1055.78	1276	2158.51	2178.62	2406.04	1411.7	1267	136	2094	136	4	2.33	4	9
RPL34	CY	1	-1	0.364	0.636	0.335	0.665	-0.029	0.029	431.12	456.1	356.81	702.43	713.07	758.09	351.63	302.08	471.22	745.15	730.77	757.18	486.73	487.8	88.5	546	118	5	2	9	4
RPL35A	CY	1	0	0.4727	0.5273	0.4688	0.5312	-0.0038	0.0038	919.87	952.53	734.39	948.39	985.73	974.29	789.94	750.2	967.34	928.4	947.77	964.96	708.68	711.93	83.25	1234	111	5	1	*	6
RPL37	CY	1	-1	0.4451	0.5549	0.4161	0.5839	-0.029	0.029	1199.65	1253	957.81	1376.38	1446.52	1429.52	930.46	964.25	1163.6	1404.2	1384.87	1503.36	996.58	971.61	73.5	7573	98	4	10.67	*	4
RPL37A	CY	1	0	0.5075	0.4925	0.4982	0.5018	-0.0093	0.0093	2387.52	2610.53	1885.94	2167.68	2242.71	2271.27	2073.3	2069.08	2521.5	2233.76	2091.62	2387.91	1630.2	1589	69.75	2992	93	4	3.67	9	4
RPL38	CY	1	0	0.38	0.62	0.3678	0.6322	-0.0122	0.0122	1270.74	1313.81	948.15	1815.26	2002.35	1947.07	1021.6	1002.65	1297	1840.32	1838.85	2029.84	1097.6	1221	53.25	1145	71	5	1	0	4
TSR3	CY	1	1	0.4173	0.5827	0.4382	0.5618	0.0209	-0.0209	45.07	56.89	44.8	72.08	68.95	63.88	44.46	49.06	68.1	67.34	71.14	68.73	29.3	45.33	156.5	1210	313	6	1	0	.
ALKBH2	CY	1	0	0.425	0.575	0.4244	0.5756	-0.0006	0.0006	20.99	21.66	18.39	26.84	28.79	26.94	18.59	21.32	25.41	31.07	29.9	27.64	29.3	25.89	262	1180	262	4	.	0	4
MED11	CY	1	-1	0.4016	0.5984	0.3832	0.6168	-0.0184	0.0184	20.67	23.59	19.3	32.66	31.28	30.77	16.16	16.81	20.47	31.45	27.13	27.44	12.49	21.24	118	836	118	3	0.67	0	4
C8orf82	CY	1	0	0.4711	0.5289	0.4603	0.5397	-0.0108	0.0108	8.67	11.84	9.11	11.55	11.02	10.69	5.76	9.07	8.97	9.61	9.04	9.26	7.47	13.35	217	2455	217	3	0.33	0	3
RPLP0	CY	1	0	0.4461	0.5539	0.4331	0.5669	-0.013	0.013	1246.5	1365.19	1072.63	1524.2	1518.05	1531.85	1002.4	1129.53	1250	1523.82	1415.01	1487.03	1331.4	1149	136.29	1105	318	8	1	3	5
PTRH1	CY	1	0	0.4492	0.5508	0.4523	0.5477	0.0031	-0.0031	5.66	10.5	4.15	9.53	8.77	6.61	4.42	6.58	5.45	6.68	6.57	6.67	7.63	5.76	129	962	215	5	0.67	0	.
RPLP1	CY	1	0	0.5062	0.4938	0.4965	0.5035	-0.0098	0.0098	2197.72	2578.69	1800.95	2105.42	2152.43	2157.42	1994.8	2012.94	2405.8	2125.04	2116.15	2263.79	1526.8	1605.6	86.25	1174	115	4	0.33	*	4
RPLP2	CY	1	0	0.4369	0.5631	0.4381	0.5619	0.0012	-0.0012	1056.92	1203.66	835.25	1287.74	1355.63	1346.98	908.84	991.57	1168.2	1233.46	1309.68	1392.8	814.16	862.78	87	462	116	5	0.67	0	5
RPS3	CY	1	0	0.439	0.561	0.4243	0.5757	-0.0147	0.0147	1866.63	2069.04	1704.63	2410.82	2381.84	2414.13	1439.5	1735.33	1900.8	2303.41	2247.72	2335.79	1864.6	1789.2	122	2059	244	7	2.67	6	4
RPS3A	CY	1	-1	0.3375	0.6625	0.3053	0.6947	-0.0322	0.0322	504.77	497.99	458.21	915.88	903.87	1047.93	392.46	401.51	522.32	1007.63	948.7	1038.47	663.47	584.82	132.5	869	265	6	1	0	.
RPS4X	CY	1	0	0.3464	0.6536	0.3357	0.6643	-0.0107	0.0107	1263.98	1303.91	1193.85	2307.33	2307.75	2481.33	1058.3	1199.03	1201.1	2234.2	2165.94	2442.61	1658.8	1480.7	113.14	1474	264	7	1	4	8
STK16	CY	1	0	0.4444	0.5556	0.4495	0.5505	0.0051	-0.0051	12.84	13.62	14.86	16.54	17.27	17.84	12.69	14.96	16.19	18.11	17.42	18.17	15.31	14.14	131.14	3118	306	8	0.33	2	3
RPS5	CY	1	0	0.5571	0.4429	0.5534	0.4466	-0.0037	0.0037	1007.83	1200.26	860.07	799.91	814.18	825.41	900.35	1015.7	1133.5	848.91	761.65	850.29	554.2	570.23	123	741	205	6	1	0	6
RPS6	CY	1	0	0.3362	0.6638	0.3219	0.6781	-0.0144	0.0144	1698.71	1656.12	1407.67	3066.67	3155.15	3179.35	1420.9	1396.18	1709.2	3171.9	3118.75	3244.99	2363.8	2295.3	125	1369	250	6	1.33	1	6
TTC7B	CY	1	0	0.4353	0.5647	0.4189	0.5811	-0.0164	0.0164	9.89	9.34	10.05	13.29	13.04	11.67	9.4	9.34	8.26	12.57	12.75	12.13	13.08	10.18	126.6	19471	844	20	1	0	1
IBA57	CY	1	0	0.4875	0.5125	0.4709	0.5291	-0.0167	0.0167	10.23	13.54	9.69	12.15	12.86	10.18	9.26	10.96	9.97	11.01	12.17	10.76	7.4	8.11	357	7828	357	3	4	0	1
RPS7	CY	1	-1	0.4493	0.5507	0.4238	0.5762	-0.0254	0.0254	1096.31	1090.97	912.68	1286.39	1234.9	1278.97	876.33	846.75	1099.4	1278.13	1262.19	1296.5	817.59	785.39	97.5	732	195	7	.	0	1
RPS8	CY	1	0	0.3602	0.6398	0.3441	0.6559	-0.0162	0.0162	1277.46	1369.81	1078.48	2171.85	2206.57	2238.65	1039.2	951.93	1372.5	2147.42	2119.15	2146.28	1656.4	1642.8	104.5	778	209	6	1	2	5
MYPOP	CY	1	0	0.4482	0.5518	0.4438	0.5562	-0.0044	0.0044	8.56	9.16	7.86	10.7	11.88	8.9	6.49	8.95	9.76	10.3	10.38	10.9	6.48	9.05	600	1896	400	3	1.33	2	3
CTU2	CY	1	0	0.5094	0.4906	0.5046	0.4954	-0.0048	0.0048	17.85	21.57	18.53	19.95	18.32	17.55	16.83	19.4	23.7	20.74	19	19.11	10.66	13.18	103.2	1721	516	15	0.33	1	.
HYKK	CY	1	0	0.342	0.658	0.336	0.664	-0.006	0.006	7.81	8.78	6	14.5	14.75	14.2	6.74	8.27	7.91	12.43	15.97	16.91	11.2	10.24	280.5	4197	374	5	0.33	0	.
PTRHD1	CY	1	-1	0.528	0.472	0.5059	0.4941	-0.0221	0.0221	45.9	47.22	35.88	38.2	37.55	39.56	37.6	40.92	43.93	38.68	36.51	44.4	25.21	24.5	211.5	1120	141	2	0.67	0	3
RPS10	CY	1	-1	0.4075	0.5925	0.3836	0.6164	-0.0239	0.0239	876.63	990.79	715.95	1246.56	1219.44	1290.5	662.42	749.77	901.46	1231.29	1219.96	1266.26	718.64	740.87	99.6	588	166	6	1	1	1
RPS11	CY	1	-1	0.4103	0.5897	0.3866	0.6134	-0.0237	0.0237	1373.34	1500.41	1239	1930.26	1981.3	1998.68	1093.5	1219.9	1436	1939.3	1902.57	2107.09	1383.8	1354.2	95.4	573	159	5	1	0	2
RPS12	CY	1	0	0.2866	0.7134	0.2736	0.7264	-0.013	0.013	839.73	890.47	694.35	1919.35	2070.65	2044.3	665.86	696.02	912.06	1905.81	2027.57	2104.25	1280.4	1180.5	79.8	503	133	6	.	0	2
RPS13	CY	1	-1	0.3786	0.6214	0.3448	0.6552	-0.0338	0.0338	880.58	891	688.16	1309.99	1327.41	1399.7	700.02	658.26	791.34	1366.51	1319.01	1398.87	849.34	828.63	76	527	152	6	0.33	0	2
YDJC	CY	1	0	0.4812	0.5188	0.492	0.508	0.0108	-0.0108	64.11	72	58.47	67.52	71.49	70.79	49.3	65.54	79.81	66.81	65.58	68.59	47.96	52.78	194.4	1309	324	5	1	0	7
RPS15	CY	1	0	0.4222	0.5778	0.4217	0.5783	-0.0005	0.0005	831.71	946.86	687.81	1152.24	1111.05	1111.78	720.05	801.12	998.03	1119.32	1093.74	1241.54	660.37	798.45	109.5	501	146	4	.	0	3
CMC4	CY	1	-1	0.3239	0.6761	0.3053	0.6947	-0.0187	0.0187	17.29	17.88	13.38	31.42	35.87	34.03	14.8	11	18.69	31.74	34.63	34.88	31.62	27.16	103.5	881	69	3	0.33	0	.
RPS15A	CY	1	-1	0.3888	0.6112	0.3708	0.6292	-0.018	0.018	1125.04	1254.28	995.45	1710.69	1764.02	1831.14	912.14	969.99	1189	1707.45	1712.39	1791.21	1369.5	1199.1	98.25	2203	131	5	4	5	2
RPS16	CY	1	0	0.4199	0.5801	0.4159	0.5841	-0.004	0.004	1116.86	1210.21	903.08	1387.26	1519.77	1555.47	949.09	992.05	1183.5	1354.89	1434.94	1599.12	1069.6	1084.9	88.2	631	147	5	1	1	5
RPS19	CY	1	-1	0.4555	0.5445	0.4343	0.5657	-0.0212	0.0212	1550.07	1731.79	1229.1	1786.47	1735.02	1870.17	1223.2	1287.14	1640.4	1766.56	1766.16	1873.05	1450.2	1265.9	87.6	2021	146	6	2	0	3
RPS20	CY	1	-1	0.364	0.636	0.3383	0.6617	-0.0257	0.0257	794.69	840.52	684.54	1341.85	1324.95	1387.09	640.54	630.62	815.89	1371.79	1336.01	1374.89	924.75	854.83	90	519	120	4	1	0	3
SBK1	CY	1	1	0.4872	0.5128	0.5042	0.4958	0.017	-0.017	3.15	4.2	4.1	3.6	4.09	4.38	3.38	4.08	3.94	3.48	3.73	4	3.68	5.09	425	4986	425	4	1	0	.
RPS23	CY	1	-1	0.3577	0.6423	0.3283	0.6717	-0.0293	0.0293	1080.15	1146.89	928.28	1813.94	1869.52	1983.22	824.76	825.28	1029.7	1779.44	1814.87	1887.25	1277.5	1157.6	108	3252	144	4	7.67	5	6
RPS24	CY	1	-1	0.3629	0.6371	0.344	0.656	-0.0189	0.0189	1210.94	1189.89	1141.42	1997.62	2102.58	2118.58	954.09	834.41	1314.2	2033.52	1975.87	1908.66	1690.9	1471.9	78.6	534	131	6	1	0	4
RPS26	CY	1	-1	0.4235	0.5765	0.3793	0.6207	-0.0442	0.0442	14.27	14.37	12.98	20.02	17.47	19.16	11.6	13.05	14.91	23.09	18.99	22.68	5.66	8.99	87	1140	116	4	.	0	1
RPS27	CY	1	-1	0.4231	0.5769	0.3837	0.6163	-0.0394	0.0394	225.75	252.47	199.34	287.24	313.73	322.88	163.78	176.97	211.06	281.07	298.24	307.14	182.8	168.47	63.75	352	85	4	0.33	0	1
RPS28	CY	1	0	0.5271	0.4729	0.5326	0.4674	0.0056	-0.0056	18.27	19.91	15.99	16.3	16.94	15.37	17.05	18.83	19.06	14.61	15.62	17.96	14.1	14.66	70	1330	70	4	2	0	1
FDX2	CY	1	0	0.3987	0.6013	0.3996	0.6004	0.0009	-0.0009	22.01	31.81	26.65	41.18	43.35	36.81	19.94	28.74	32.48	41.34	39.5	41.13	17.1	18.52	110.4	1012	184	5	0.33	0	.
RPS29	CY	1	-1	0.5001	0.4999	0.4502	0.5498	-0.0499	0.0499	984.7	1111.35	795.96	952.89	929.56	1008.89	756.02	697.06	960.68	991.28	1011.76	945.32	636.6	595.07	57	295	57	3	1	0	3
FAM229B	CY	1	-1	0.47	0.53	0.4181	0.5819	-0.0519	0.0519	27.11	22.87	19.01	27.77	23.85	26.15	16.51	19.51	22.51	27.86	24.91	28.71	16.78	16.15	121.5	2551	81	4	1	0	.
NPRL3	CY	1	1	0.4804	0.5196	0.5098	0.4902	0.0294	-0.0294	16.58	19.36	15.45	18.23	19.33	18.03	16.4	18.57	19.69	17.79	17.31	17.46	10.55	9.13	131.54	3128	570	14	0.33	1	1
SWI5	CY	1	0	0.4198	0.5802	0.4174	0.5826	-0.0024	0.0024	25.05	25.84	23.93	33.74	34.7	34.98	21.31	23.17	26.34	31.3	34.34	33.2	24.05	16.92	78.6	731	131	5	0.33	0	2
SULT1A1	CY	1	1	0.4675	0.5325	0.5071	0.4929	0.0396	-0.0396	4.06	3.58	3.86	3.87	3.72	5.51	4.66	5.96	6.17	5.46	4.27	6.59	4.46	6.2	126.86	1569	296	8	.	0	.
TKT	CY	1	0	0.5496	0.4504	0.5569	0.4431	0.0073	-0.0073	185.5	212.3	179.7	154.34	159.03	159.86	157.72	179.09	194.01	141.84	140.1	140.42	113.4	119.55	133.71	2996	624	14	1	6	6
TUBG1	CY	1	0	0.4572	0.5428	0.4544	0.5456	-0.0027	0.0027	123.99	134.69	118.01	147.89	147.43	151.96	107.56	122.73	128.12	141.46	141.05	147.75	78.74	80.41	123.27	1608	452	11	1	5	3
TYMS	CY	1	0	0.3782	0.6218	0.3661	0.6339	-0.0121	0.0121	82.54	86.18	84.15	133.43	131.84	150.39	78.4	73.31	97.86	144.69	139.95	147.43	122.38	107.35	134.57	1613	314	7	4.33	*	*
RTL8C	CY	1	0	0.3749	0.6251	0.3716	0.6284	-0.0033	0.0033	46.83	48.21	37.41	75.17	73.85	71.8	42.3	44.52	47.32	73.22	78.17	75.46	43.34	53.15	342	1192	114	1	.	0	.
RTL8A	CY	1	0	0.3951	0.6049	0.3956	0.6044	0.0006	-0.0006	58.63	60.65	56.22	90.72	88.45	89.56	55.86	53.62	63.57	86.81	88.65	88.91	85.85	74.29	342	1204	114	1	.	5	.
RTL8B	CY	1	0	0.3654	0.6346	0.3576	0.6424	-0.0078	0.0078	10.38	10.83	10.37	18.64	19.17	17.04	10.16	10.35	10.48	18.32	18.47	18.89	11.95	15.49	342	2030	114	1	.	4	.
HNRNPUL2	CY	1	0	0.3456	0.6544	0.3548	0.6452	0.0092	-0.0092	32.42	28.55	38.6	59.92	67.08	61.56	36.19	30.57	32.35	63.27	59.91	57.08	42.63	41.2	160.29	5214	748	14	4.67	9	4
RGP1	CY	1	0	0.4462	0.5538	0.4325	0.5675	-0.0137	0.0137	12.71	12.26	12.62	16.28	15.93	14.43	12.33	13.29	11.21	16.41	16.49	15.42	13.62	12.64	147	7028	392	9	6.67	2	2
UNC119B	CY	1	0	0.4258	0.5742	0.4297	0.5703	0.004	-0.004	20.45	21.12	22.72	30.12	28.7	27.89	20.83	24.09	22.7	30.1	29.55	30.08	23.11	24.66	151.2	4381	252	5	2.67	8	5
MZT2A	CY	1	0	0.4984	0.5016	0.4959	0.5041	-0.0025	0.0025	80.77	96.64	69.17	88	83.9	76.23	70.27	85.12	94.62	89.76	82.93	81.42	89.05	96.08	159	599	159	3	0.67	0	2
AAMP	CY	1	0	0.4321	0.5679	0.4206	0.5794	-0.0116	0.0116	119.21	126.28	126.49	166.15	161.7	160.96	100.18	123.79	132.64	160.85	159.68	170.79	81.58	83.71	118.64	1760	435	11	1	0	4
UQCRHL	CY	1	0	0.3579	0.6421	0.3553	0.6447	-0.0026	0.0026	7.08	6.99	6.46	11.58	11.94	13.32	6.15	5.38	7.21	12.2	11.63	10.17	5.86	5.97	276	276	92	1	.	1	.
MEX3A	CY	1	1	0.4356	0.5644	0.455	0.545	0.0194	-0.0194	3.63	5.08	5.12	5.95	6.53	5.45	5.3	5.1	5.05	6.15	6.11	6.24	4.81	9.31	781.5	6591	521	2	2.67	0	.
POLR2J3	CY	1	0	0.4105	0.5895	0.3949	0.6051	-0.0157	0.0157	28.5	26.87	28.37	38.14	40.6	41.51	23.43	24.57	25.36	35.05	37.15	40.23	28.74	33.61	87	495	116	4	.	0	.
SMARCD2	CY	1	0	0.4836	0.5164	0.4824	0.5176	-0.0012	0.0012	54.44	65.56	61.79	64	66.57	63.55	54.22	62.57	69.39	66.99	64.78	68.02	43.46	49.52	122.77	2464	532	13	4.33	6	6
CCNK	CY	1	0	0.3614	0.6386	0.3441	0.6559	-0.0173	0.0173	29.77	26.15	28.28	53.66	47.38	47.73	29.56	27.37	21.62	49.01	54.55	46.13	30.93	28.06	174.3	3524	581	11	4	6	8
ACTB	CY	1	0	0.4412	0.5588	0.4336	0.5664	-0.0076	0.0076	1070.31	1162.26	987.96	1327.95	1411.15	1340.45	989.81	1088.47	1020.3	1262.4	1477.77	1307.72	398.33	653.13	225.6	1812	376	6	11	*	*
TEN1	CY	1	0	0.4227	0.5773	0.4119	0.5881	-0.0108	0.0108	10.41	10.19	8.98	13.82	13.69	12.89	6.83	10.4	12.91	14.05	13.11	15.87	9.07	9.9	124	974	124	4	.	0	.
PSMG4	CY	1	0	0.4095	0.5905	0.4018	0.5982	-0.0077	0.0077	20.28	23.22	15.92	27.33	30.52	27.84	16	17.8	22.58	28.61	28.89	26.46	21.49	20.54	124	785	124	3	1	0	3
TLE5	CY	1	0	0.4242	0.5758	0.43	0.57	0.0058	-0.0058	47.95	50.47	46.14	60.11	66.61	69.49	39.56	46.73	54.46	63.16	56.76	66.68	55.38	61.94	84.86	1798	198	7	2.33	*	.
TOMM6	CY	1	0	0.3979	0.6021	0.3841	0.6159	-0.0138	0.0138	236.05	247.11	222.61	343.11	350.33	374.75	195.25	208.67	250.5	346.89	348.9	353.61	134.89	183.52	112.5	565	75	3	1.33	*	1
CISD3	CY	1	0	0.4448	0.5552	0.442	0.558	-0.0029	0.0029	20.01	21.5	17.62	25.23	24.98	23.57	14.59	18.79	22.2	23.42	21.95	24.81	12.56	12.33	96	2552	128	4	0.33	4	4
FBRSL1	CY	1	1	0.4621	0.5379	0.514	0.486	0.0519	-0.0519	25.47	26.57	22.32	30.79	30.91	24.85	23.63	33.6	31.4	27.21	29.18	27.41	23.74	27.18	158.37	4839	1003	19	2.67	*	8
LIPT2	CY	1	0	0.4371	0.5629	0.4265	0.5735	-0.0106	0.0106	4.34	5.22	4.1	5.36	6.76	5.48	4.14	4.49	4.29	5.99	5.25	6.13	6.09	4.12	348	2333	232	2	0.67	0	.
CCDC85C	CY	1	0	0.5157	0.4843	0.5153	0.4847	-0.0004	0.0004	22.09	26.9	24.38	23.13	23.29	22.49	21.07	22.66	24.08	22.03	22.44	19.32	11.6	19.34	210	16564	420	6	2	6	1
MORN2	CY	1	-1	0.4482	0.5518	0.378	0.622	-0.0702	0.0702	28.73	24.89	24.95	32.12	31.52	33.08	19.94	17.03	27.23	34.6	35.13	35.92	18.54	21.39	91.2	727	152	5	1	0	6
BORCS8	CY	1	0	0.4755	0.5245	0.4761	0.5239	0.0006	-0.0006	16.02	17.79	13.19	16.82	18.14	16.87	13.64	19.17	16.59	16.35	17.24	20.78	7.43	10.53	72	992	120	6	1	0	.
ANXA11	CY	1	1	0.4644	0.5356	0.4777	0.5223	0.0133	-0.0133	56.01	55.33	49.51	56.87	63.5	65.13	44.28	47.83	62.47	54.32	58.62	56.05	38.78	40.34	108.43	6734	506	16	2.33	4	7
NUDT2	CY	1	0	0.3939	0.6061	0.3801	0.6199	-0.0137	0.0137	15.89	16.96	14.42	22.67	24.77	25.32	13.6	15.41	16.88	26.4	26.29	22.16	17.29	19.68	222	998	148	5	0.67	0	4
BIRC5	CY	1	0	0.3932	0.6068	0.384	0.616	-0.0093	0.0093	94.06	105.75	88.73	153.96	149.95	141.3	83.99	87.82	104.76	147.8	154.29	141.66	81.78	108.67	107.25	2574	143	4	8.67	*	*
ALDH7A1	CY	1	0	0.4184	0.5816	0.4104	0.5896	-0.0079	0.0079	34.41	34.42	36.83	49.85	46.05	51	34.22	32.63	36.44	51.97	48.18	48.21	60.33	60.65	90	4765	540	18	0.33	1	1
BCAT2	CY	1	0	0.4833	0.5167	0.4862	0.5138	0.0029	-0.0029	32.61	35.26	29.86	37.34	33.6	33.53	27.65	32.6	35.14	33.34	31.9	35.54	23.17	25.94	107.18	1563	393	11	.	3	6
C16orf95	CY	1	0	0.4272	0.5728	0.4192	0.5808	-0.008	0.008	4.75	4.25	3.42	6.35	4.88	5.42	3.09	4.23	4.29	4.8	5.83	5.47	7.15	5.06	102.86	1113	240	7	0.67	0	.
C1QBP	CY	1	0	0.4273	0.5727	0.4116	0.5884	-0.0157	0.0157	648.96	652.38	612.93	850.41	848.56	867.13	549.42	502.93	649.15	837.43	802	793.27	398.97	418.42	141.5	1169	283	6	1	*	*
CDKN2C	CY	1	1	0.3801	0.6199	0.3944	0.6056	0.0143	-0.0143	22.22	22.97	25.36	39.93	37.25	37.85	24.11	24.9	31.45	40.42	39.31	43.8	18.88	24.01	253.5	995	169	2	2.67	*	4
RCC1	CY	1	0	0.4248	0.5752	0.4111	0.5889	-0.0137	0.0137	132.91	148.26	137.61	191.14	189	186.88	121.51	126.55	143.78	195.94	183.4	181.85	81.92	95.66	140.67	2551	422	13	3	5	*
CIRBP	CY	1	-1	0.3972	0.6028	0.3779	0.6221	-0.0192	0.0192	92.2	98.71	100.84	143.84	158.02	140.96	71.23	96.05	88.34	133.14	141.06	146.54	178.27	117.76	178.8	3346	298	6	5.67	*	9
TBCB	CY	1	0	0.4498	0.5502	0.4371	0.5629	-0.0128	0.0128	70.02	76.94	72.28	87.05	87.9	93.2	60.3	73.13	88.54	97.01	89.59	99.3	61.29	67.35	122.5	987	245	6	1	9	8
MBD3	CY	1	1	0.4852	0.5148	0.532	0.468	0.0469	-0.0469	53.39	61.85	53.65	64.9	60.25	54.06	53.45	68.02	80.27	62.49	58.9	56.04	56.19	53.53	146	5678	292	7	2.33	0	*
AP1S1	CY	1	1	0.4564	0.5436	0.4695	0.5305	0.0131	-0.0131	36.97	47.92	39.06	45.44	55.49	46.71	35.51	43.75	44.11	46.5	46.76	46.12	32.87	44.75	95.4	1226	159	5	2.67	2	6
AP3S1	CY	1	-1	0.323	0.677	0.3017	0.6983	-0.0213	0.0213	29.35	27.15	32.16	60.83	60.13	64.87	25.08	22.31	31.96	59.02	62.72	61.92	44.32	48.34	97	1276	194	6	3.33	*	3
CSNK1G2	CY	1	1	0.4812	0.5188	0.5084	0.4916	0.0272	-0.0272	38.35	43.64	42.29	47.86	45.46	40.66	39.68	45.9	53.25	48.65	44.87	40.71	36.79	45.51	113.45	2895	416	12	1.67	6	3
CTBP1	CY	1	0	0.4718	0.5282	0.4559	0.5441	-0.0159	0.0159	48.64	58.67	55.98	61.93	61.81	59.09	44.35	48.3	62.55	62.61	59.99	62.63	53.4	56.57	143.33	2488	430	10	2.67	0	*
NBDY	CY	1	-1	0.4127	0.5873	0.3911	0.6089	-0.0217	0.0217	34.61	34.83	32.12	48.88	49.54	46.07	31.34	29.98	37.14	45.87	52.39	55.05	32.6	37.55	207	2344	69	3	4	2	.
DBP	CY	1	1	0.4383	0.5617	0.4796	0.5204	0.0413	-0.0413	6.45	6.46	4.85	7.21	7.09	8.46	6.93	5.65	8.02	8.12	7.18	7.06	5.15	7.4	244.5	2170	326	4	0.33	0	2
DOCK1	CY	1	0	0.3552	0.6448	0.355	0.645	-0.0001	0.0001	7.04	6.61	7.98	12.81	12.67	13.76	8	6.43	5.27	11.76	12	12.02	14.13	12.87	108.87	6840	1887	52	2.33	8	0
DPH2	CY	1	-1	0.4824	0.5176	0.4536	0.5464	-0.0288	0.0288	33.09	34.2	33.72	36.91	37.87	33.6	25.65	34.61	36.84	37.41	40.32	39.24	13.28	19.35	245	2466	490	6	1.67	0	8
ECH1	CY	1	0	0.4782	0.5218	0.4819	0.5181	0.0037	-0.0037	53.3	65.99	61.58	62.17	66.37	68.81	50.86	58.14	56.62	56.12	60.83	61.14	68.19	60.85	98.7	1200	329	10	1	*	8
EEF1A1	CY	1	0	0.375	0.625	0.3614	0.6386	-0.0136	0.0136	732.47	654.82	660.1	1116.65	1082.74	1212.83	639.55	652.99	637.6	1159.28	1090.38	1161.55	794.6	749.2	198.43	3512	463	8	2	0	*
EEF1G	CY	1	0	0.4376	0.5624	0.4271	0.5729	-0.0105	0.0105	1036.06	1136.76	942.82	1313.33	1335.32	1355.58	837.24	970.11	1011.3	1240.97	1229.07	1310.36	1051.4	980.4	131.4	1446	438	10	.	0	4
EIF2S3	CY	1	0	0.34	0.66	0.3266	0.6734	-0.0134	0.0134	88.73	86.33	104.88	171.49	180.4	191.46	90.66	91.64	71.35	160.08	176.79	186.18	160.63	136.88	118.25	3457	473	12	27	*	7
EIF4A1	CY	1	0	0.4338	0.5662	0.4256	0.5744	-0.0082	0.0082	1113.28	1111.77	1110.75	1463.56	1352.68	1537.6	950.15	1047.17	1091	1388.76	1357.93	1420.99	585.81	769.97	111	1758	407	11	11.33	*	6
EIF4B	CY	1	0	0.3591	0.6409	0.3606	0.6394	0.0014	-0.0014	129.7	124.73	131.46	221.51	230.74	236.38	127.1	121.21	108.93	220.42	208.58	204.49	168.19	213.23	122.4	3856	612	15	27.33	8	1
ELAVL1	CY	1	0	0.3908	0.6092	0.3927	0.6073	0.0019	-0.0019	64.12	63.9	64.32	102.45	96.42	100.95	58.81	66.24	61.26	95.05	99.3	93.79	51	59.15	196.2	6054	327	6	7.67	*	*
EN2	CY	1	0	0.4378	0.5622	0.423	0.577	-0.0148	0.0148	15.35	17.18	21.58	24.3	21.76	23.42	14.03	17.65	19.62	23.94	24.17	21.88	16.27	21.52	501	3395	334	2	9.67	*	2
BLOC1S1	CY	1	-1	0.5277	0.4723	0.5051	0.4949	-0.0226	0.0226	75.84	72.95	57.06	59.89	61.51	62.85	58.77	62.5	64.64	60.44	60.51	61.22	38.34	49.9	115.5	562	154	4	.	0	4
GDI1	CY	1	0	0.4599	0.5401	0.4585	0.5415	-0.0014	0.0014	77.05	83.12	77.32	90.99	93.03	94.85	74.63	87.4	95.44	101.29	98.32	104.46	78.08	91.76	122.18	2240	448	11	5.33	2	*
GLE1	CY	1	0	0.4268	0.5732	0.4291	0.5709	0.0023	-0.0023	27.38	25.62	26.21	36.94	35.15	34.31	24.54	27.15	26.13	35.05	34.83	33.67	21.98	21.22	131.06	3302	699	16	.	0	5
GMDS	CY	1	-1	0.4672	0.5328	0.4393	0.5607	-0.028	0.028	17.5	17.76	18.76	19.75	22.41	19.43	14.45	17.45	17.49	22.07	20.54	20.44	27.84	19.14	101.73	1665	373	11	1	3	5
PRMT2	CY	1	0	0.4056	0.5944	0.4034	0.5966	-0.0022	0.0022	31.86	36.45	31.77	52.03	46.84	47.77	31.32	31.78	37	51.12	49.59	47.33	25.33	35.43	130.2	2354	434	12	0.67	1	5
PRMT1	CY	1	0	0.457	0.543	0.4466	0.5534	-0.0104	0.0104	172.83	195.33	167.34	215.11	202.67	218.59	150.95	178	186.56	215.64	203.8	219.39	104.57	121.38	101.45	1328	372	11	1	8	4
HSPB1	CY	1	0	0.383	0.617	0.3946	0.6054	0.0117	-0.0117	55.28	58.31	43.76	77.44	90.75	85.32	56.8	52.11	63.07	86.62	82.94	94.24	49.55	66.27	206	777	206	3	1	*	.
MRPL58	CY	1	0	0.3915	0.6085	0.3776	0.6224	-0.0139	0.0139	47.17	52.43	39.65	71.92	76.8	67.74	38.77	38.6	46.27	66.71	72.94	64.17	35.85	40.17	103.5	894	207	6	1	0	.
IGBP1	CY	1	-1	0.3928	0.6072	0.3744	0.6256	-0.0184	0.0184	20.85	19.62	18.74	29.77	30.01	31.74	17.58	17.99	19.35	31.9	27.89	31.98	22.79	24.39	170	1682	340	7	2	0	7
EIF3E	CY	1	0	0.3792	0.6208	0.3705	0.6295	-0.0088	0.0088	216.22	208.78	222.05	341.5	343.96	373.69	205.14	190.05	223.39	361.5	336.75	352.84	277.89	287.59	102.92	2022	446	13	1	1	1
IRAK1	CY	1	0	0.4484	0.5516	0.4488	0.5512	0.0004	-0.0004	160.11	179.88	164.36	215.26	209.99	195.1	146.17	170.91	181.23	206.42	203.78	201.73	100.25	101.64	152.79	3581	713	14	4	1	*
ACTG1	CY	1	0	0.4538	0.5462	0.4475	0.5525	-0.0063	0.0063	1576.32	1805.26	1502.86	1898.17	1988.63	1991.3	1381.7	1596.69	1594	1797.38	1979.13	1868.52	731.1	1125.8	225.6	1919	376	6	12	*	*
GRK2	CY	1	-1	0.5439	0.4561	0.5232	0.4768	-0.0207	0.0207	31.03	32.2	32.99	27.5	26.96	26.24	27.3	36.84	34.4	29.27	30.67	29.87	22.44	23.12	98.57	3403	690	21	1.33	9	.
AKT2	CY	1	-1	0.4916	0.5084	0.4706	0.5294	-0.0209	0.0209	43.69	42.71	41.44	47.01	44.21	41.02	35.04	43.19	37.88	46.51	42.93	41.17	30.47	38.74	111.23	5250	482	14	3.33	*	*
AKR1B1	CY	1	0	0.457	0.543	0.4567	0.5433	-0.0002	0.0002	183.04	202.8	195.8	231.62	220.7	238.89	161.75	194.41	198.95	221.83	212.52	225.96	141.81	145.8	95.1	1361	317	10	2	*	8
APEX1	CY	1	0	0.4089	0.5911	0.4148	0.5852	0.006	-0.006	131.53	139.97	139.17	203.15	199.72	190.85	121.12	124.27	139.72	187.93	180.37	174.95	91.2	103.65	239.25	1453	319	5	5.67	*	4
ARF1	CY	1	-1	0.4136	0.5864	0.3879	0.6121	-0.0256	0.0256	348.85	394.59	330.39	510.46	514.33	497.92	340.16	355.73	361.29	571.42	554.59	541.95	282.28	330.1	136.5	1840	182	5	9	*	8
ARF3	CY	1	-1	0.4573	0.5427	0.4355	0.5645	-0.0219	0.0219	85.64	87.66	86.62	104.94	99.62	103.86	74.38	78.84	77.23	99.89	97.66	101.22	52.35	64.18	136.5	4041	182	5	16	*	*
ARF5	CY	1	1	0.472	0.528	0.4859	0.5141	0.0139	-0.0139	106.52	120.19	106.75	123.35	124.34	125.31	89.3	103.91	129.14	113.42	110.53	117.08	79.26	90.12	90.5	1032	181	6	1.33	*	5
RHOA	CY	1	0	0.3877	0.6123	0.3737	0.6263	-0.014	0.014	294.37	308.72	284.56	464.19	467.35	470.62	270.23	254.81	295.39	458.5	472.09	444.62	232.2	290.31	145.5	1805	194	5	20	*	*
ARL2	CY	1	0	0.4131	0.5869	0.4248	0.5752	0.0117	-0.0117	67.32	75.94	59.57	97.62	95.24	95.35	55.73	64.39	78.42	90.35	87.41	91.1	64.06	69.53	111	932	185	5	.	0	3
ATF4	CY	1	0	0.3585	0.6415	0.3543	0.6457	-0.0042	0.0042	419.09	442.24	389.59	741.36	752.49	744.99	384.43	394.99	494.34	814.61	739.63	767.12	485.1	503.42	528	1419	352	3	1	0	*
ATP5PF	CY	1	0	0.3597	0.6403	0.3429	0.6571	-0.0168	0.0168	174.21	172.56	156.16	292.01	298.38	304.68	149.8	132.93	186.82	296.96	304.2	298.44	135.86	163.16	109	526	109	4	1	2	.
ATP5F1D	CY	1	0	0.429	0.571	0.4411	0.5589	0.0121	-0.0121	87.83	107.38	79.97	123.34	121.67	121.23	76.96	97.01	105.82	116.46	113.67	124.35	74.83	82.14	126.75	995	169	4	.	0	.
POLR3D	CY	1	0	0.46	0.54	0.4468	0.5532	-0.0132	0.0132	20.47	19.76	20.08	24.1	22.79	23.91	17.31	19.65	21.49	24.74	24.47	23.16	20.89	21.43	149.63	5336	399	9	4.33	1	7
CAPG	CY	1	-1	0.4639	0.5361	0.4412	0.5588	-0.0227	0.0227	3.71	4.37	3.31	5.1	3.88	4.18	3.42	3.63	3.53	5.03	4.4	3.98	5.97	3.44	116.33	1250	349	10	.	0	.
CAPN2	CY	1	0	0.3748	0.6252	0.3846	0.6154	0.0098	-0.0098	40.19	35.01	34.54	60.76	60.9	61.36	35.05	37.8	35.36	59.3	55.46	58.38	48.65	45.64	100.14	3366	701	21	2.67	*	1
CAPNS1	CY	1	0	0.4353	0.5647	0.4269	0.5731	-0.0084	0.0084	126.04	130.63	122.95	165.84	158.61	167.95	108.9	124.9	131.1	160.03	162.5	167.25	100.94	111.93	80.7	1428	269	11	1.67	6	6
CAST	CY	1	0	0.2573	0.7427	0.2687	0.7313	0.0115	-0.0115	16.88	14.9	17.15	48.68	46.46	46.13	19.32	13.58	14.74	42.83	39.55	47.25	33.31	28.57	76.65	4490	792	32	9	*	5
CBR1	CY	1	0	0.4453	0.5547	0.436	0.564	-0.0094	0.0094	66.36	75.72	62.98	85.83	81.43	88.14	51.48	63.71	77.17	82.5	80.03	86.34	42.38	47.72	278	1208	278	3	1.33	4	8
CCND3	CY	1	0	0.4692	0.5308	0.4757	0.5243	0.0065	-0.0065	22.62	27.82	24.55	29.01	28.31	27.52	20.68	27.14	31.5	26.96	29.69	30.78	13.31	16.65	175.8	2026	293	5	1.33	*	8
CKB	CY	1	1	0.4866	0.5134	0.5146	0.4854	0.0279	-0.0279	637.95	727.2	616.41	692.33	683.67	714.45	558.69	629.77	788.53	622.22	614.93	627.83	427.59	396.28	163.71	1420	382	8	1.67	*	8
CLTA	CY	1	0	0.4043	0.5957	0.3973	0.6027	-0.007	0.007	132.82	145.04	133.36	202.13	195.95	207.79	122.23	130.65	165.26	214.79	200.13	219.43	101.58	122.1	131.4	1078	219	5	3.33	*	5
CRABP2	CY	1	-1	0.4298	0.5702	0.3738	0.6262	-0.0559	0.0559	17.61	22.1	16	18.02	25.06	30.83	15.35	15.39	21.98	29.45	23.39	35.45	26.06	35.44	104.25	974	139	4	1	0	5
CSNK1E	CY	1	0	0.4388	0.5612	0.4362	0.5638	-0.0027	0.0027	145.07	152.57	155.18	197.3	198.93	182.8	140.75	149.09	151.88	186.17	196.18	188.68	170.91	129.81	139	2817	417	11	13.33	*	*
CSNK2A2	CY	1	0	0.4016	0.5984	0.3974	0.6026	-0.0041	0.0041	33.33	30.95	34.88	49.28	50.2	48.31	31.68	31.78	32.06	49.07	49.91	45.83	30.14	28.99	95.73	1887	351	12	1	0	2
ECI1	CY	1	0	0.4855	0.5145	0.4703	0.5297	-0.0151	0.0151	43.4	57.08	38.44	51.56	46.16	49.51	40.51	48.71	48.45	51	53.55	50.5	56.78	62.19	129.86	1507	303	7	0.33	1	5
DHPS	CY	1	1	0.4697	0.5303	0.4829	0.5171	0.0132	-0.0132	31.47	40.31	33.65	42.37	38.17	38.51	29.32	36.99	39.83	38.05	35.41	40.18	37.33	39.57	123.33	1345	370	9	1	8	8
ATN1	CY	1	1	0.4184	0.5816	0.433	0.567	0.0146	-0.0146	23.49	24.03	24.89	34.73	35.71	30.22	26.08	28.07	25.7	35.31	35.45	33.81	18.44	22.42	397	4702	1191	10	1.33	0	*
DUSP7	CY	1	0	0.4165	0.5835	0.403	0.597	-0.0136	0.0136	8.7	9.17	10.44	12.66	13.68	13.32	7.63	8.54	10.03	13.21	12.73	12.86	8.7	9.6	420	3361	420	3	3	*	2
EEF1A2	CY	1	0	0.4806	0.5194	0.4793	0.5207	-0.0013	0.0013	52.63	64.5	52.83	58.57	60.71	64.37	47.86	55.05	57.46	57.59	52.68	63.92	53.57	54.78	198.86	1773	464	8	.	0	2
EEF1B2	CY	1	0	0.3529	0.6471	0.3394	0.6606	-0.0135	0.0135	351.73	348.23	299.83	602.53	596.9	633.52	289.14	282.7	350.34	612.3	571.86	610.59	0	0	113	808	226	6	1	0	5
EEF1D	CY	1	1	0.3944	0.6056	0.4102	0.5898	0.0158	-0.0158	183.9	217.52	191.38	300.4	305.39	304.53	159.44	181.12	237.01	275	272.05	283.56	0	0	243	2090	648	10	.	0	2
EEF2	CY	1	1	0.5174	0.4826	0.5326	0.4674	0.0152	-0.0152	1236.83	1398.26	1236.44	1188.66	1250.72	1171.92	1153.2	1348.33	1323.2	1129.9	1120.76	1105.91	1052.8	1107.2	171.8	3158	859	15	10.67	*	*
EIF5A	CY	1	0	0.4496	0.5504	0.4468	0.5532	-0.0028	0.0028	828.43	932.37	871.4	1048.59	1065.99	1107.48	740.94	794.8	982.69	1036.9	1004.85	1075.83	426.74	578.84	116.25	1264	155	6	8.67	*	6
ERCC1	CY	1	0	0.4259	0.5741	0.4199	0.5801	-0.0059	0.0059	27.05	29.41	22.3	36.82	38.76	30.59	22.25	27.95	28.99	33.55	40.01	35.83	33.26	33.77	99.33	3379	298	10	0.67	0	4
ETFB	CY	1	0	0.4139	0.5861	0.4222	0.5778	0.0083	-0.0083	59.94	65.9	57.79	82.99	88.87	88.21	51.03	55.89	73.28	82.1	78.44	86.11	66.71	60.34	128	872	256	6	.	0	5
FAU	CY	1	-1	0.4861	0.5139	0.4687	0.5313	-0.0174	0.0174	569.64	646.19	486.22	602.56	593.81	603	502.41	537.17	635.54	636.17	604.73	657.66	322.5	373.61	100.5	506	134	5	1	2	4
FKBP4	CY	1	0	0.4477	0.5523	0.4424	0.5576	-0.0053	0.0053	126.39	131.38	138.36	165.18	154.84	168.61	118.3	131.76	142.71	166.95	165.05	163.07	72.97	90.24	138	3715	460	10	3.67	*	8
FTH1	CY	1	-1	0.3366	0.6634	0.31	0.69	-0.0266	0.0266	463.17	462.16	384.13	875.2	831.82	874.28	374.28	388.85	443.4	845.15	854.34	986.35	485.45	477.89	138	1203	184	4	0.33	3	5
GAPDH	CY	1	0	0.4098	0.5902	0.4044	0.5956	-0.0054	0.0054	1590.91	1781.22	1463.25	2232.86	2252.4	2478.28	1374.8	1578.09	1604.1	2246.49	2155.82	2308.36	1395.7	1271.7	126	1285	336	9	1	0	7
GLUL	CY	1	-1	0.4556	0.5444	0.4366	0.5634	-0.019	0.019	171.41	177.33	188.39	217.62	215.66	208.56	173.05	178.84	169.47	229.01	229.97	213.69	115.68	143.35	187	7554	374	7	15.67	*	*
GNA11	CY	1	0	0.5181	0.4819	0.5195	0.4805	0.0014	-0.0014	28.65	31.99	32.65	30.53	27.41	28.83	31.25	34.71	31.36	30.92	31.29	27.79	16.93	22.39	154.29	4190	360	7	3	*	4
GNAZ	CY	1	0	0.4378	0.5622	0.4433	0.5567	0.0055	-0.0055	5.02	4.83	5.19	6.28	6.18	6.83	5.11	5.18	6.03	6.96	6.07	7.47	7.91	9.67	534	3170	356	3	0.67	0	.
GNB1	CY	1	0	0.3587	0.6413	0.3461	0.6539	-0.0126	0.0126	102.94	103.96	95.58	178.07	190.28	172.44	94.07	98.26	83.22	171.39	177.89	171.25	103.79	110.47	113.67	3163	341	12	9	*	*
GRK6	CY	1	0	0.4678	0.5322	0.4611	0.5389	-0.0067	0.0067	56.77	60.4	56.93	70.29	67.58	60.22	49.03	56.04	64.21	69.06	63.71	65.08	37.92	43.72	108.19	3002	577	16	1	1	4
GPX4	CY	1	0	0.3793	0.6207	0.3823	0.6177	0.003	-0.003	186.28	224.31	152.15	303.82	313.76	303.33	161.18	182.07	217.32	299.01	292.01	314.84	164.21	178.6	84.86	851	198	7	0.67	7	7
[truncated: 5,016 more rows]
