# Supplementary material for: Subcytoplasmic location of translation controls protein output
Source: Mol Cell. Author manuscript; Available in PMC 2024 Jun 3. (PMC11146010; doi:10.1016/j.molcel.2023.11.025)
Supplement: MMC2 [file NIHMS1953329-supplement-MMC2.xlsx]

## Sheet: Table1
Gene_name	HEK293T_expressed	NonTMD_TMD_SEC	TMD classification	Non-TMD_classification	av_protein_abund_10x7	av_WCL[RPKM]	avCyto[RPKM]	avTG[RPKM]	avER[RPKM]	SUM_cytoplasm[RPKM]	Localization score LS_TG	LS_ER	LS_CY	Proseq[log2_RPKM]	mRNA[log2_RPKM]	Half_live_estimate	TIS11B_CLIPpeaks_3'UTR	TIA1/L1_CLIPpeaks_3'UTR	LARP4B_CLIPpeaks_3'UTR	HuR_CLIPpeaks_3'UTR	HNRNPC_CLIPpeaks_3'UTR	PUM2_CLIPpeaks_3'UTR	METAP2_CLIPpeaks_3'UTR	TIS11B_targets[1yes;0no]	TIA1/L1_targets[1yes;0no]	LARP4B_targets[1yes;0no]	mRNA_length_mane	Protein_length_mane	3'UTR_length_ref_seq	av_CDS_exon_length_mane	Exon_number_mane
ACADM	1	3	5	5	6.31	48.89	29.7	24.86	31.66	86.22	0.29	0.37	0.34	2.89	6.52	2.26	6.67	16	5	2	0	1	.	2	2	2	2261	422	916	105.5	12
ACADS	1	3	4	4	0.2	4.17	9.9	5.62	5.16	20.68	0.27	0.25	0.48	5.21	4.62	0.89	.	0	2	.	0	0	.	0	0	1	1859	413	560	123.9	10
ACADVL	1	3	3	3	1.26	30.94	30.45	32.26	51.79	114.49	0.28	0.45	0.27	8.87	7.21	0.81	.	0	4	.	0	0	.	0	0	1	2184	656	170	98.4	20
ACAT1	1	3	3	3	6.19	66.39	57.05	60.22	81.73	199.01	0.3	0.41	0.29	4.02	6.86	1.71	1	9	1	2	0	0	.	1	1	1	1537	428	778	107	12
PSEN1	1	2	31	.	0.17	12.09	1.68	22.55	23.04	47.27	0.48	0.49	0.04	2.31	3.81	1.65	7	0	4	6	0	0	.	.	.	.	6018	468	4402	140.4	12
ADA	1	3	4	4	0.39	9.86	24.79	10.78	12.56	48.13	0.22	0.26	0.52	5.62	5.32	0.95	0.67	0	1	.	0	0	.	0	0	1	1496	364	315	91	12
ADSL	1	3	5	5	4.72	124.59	209.46	159.06	133.01	501.53	0.32	0.27	0.42	3.3	3.96	1.2	1.67	0	5.99	.	0	1	.	1	0	2	4359	485	226	111.92	13
AGA	1	1	31	.	.	10.35	3.04	19.73	22.24	45.01	0.44	0.49	0.07	2.55	4.69	1.84	1	0	.	.	0	0	.	.	.	.	2037	347	934	115.67	9
AGL	1	3	3	3	9	16.96	5.42	5.04	6.67	17.14	0.29	0.39	0.32	1.81	5.04	2.79	9	3	.	.	0	0	.	2	1	0	7091	1533	2372	139.36	34
ALAD	1	3	5	5	0.23	9.61	11.74	8.67	8.86	29.27	0.3	0.3	0.4	3.29	4.13	1.26	1.67	0	1	.	0	2	.	1	0	1	3129	331	1988	90.27	12
APOE	1	1	31	.	.	4.35	1.54	9.08	20.53	31.15	0.29	0.66	0.05	3.99	5.65	1.42	.	0	1	.	0	0	.	.	.	.	1166	318	145	318	4
ASL	1	3	4	4	.	7.96	12.29	6.51	7.65	26.45	0.25	0.29	0.46	3	3.34	1.11	.	0	1	.	0	0	.	0	0	1	2140	465	431	87.19	17
ASS1	1	3	4	4	3.71	16.03	71.69	20.33	25.46	117.47	0.17	0.22	0.61	6.41	7.3	1.14	0.67	0	.	.	0	0	.	0	0	0	1532	413	253	88.5	15
ATP7B	1	2	31	.	.	7.56	1.33	8.02	12.8	22.15	0.36	0.58	0.06	3.08	4.6	1.5	1.67	0	.	.	0	0	.	.	.	.	6598	1466	2087	209.43	21
BLM	1	3	1	1	0.69	30.43	8.29	20.34	15.07	43.69	0.47	0.34	0.19	3.11	5.33	1.72	1.33	1	2	.	0	0	.	1	1	1	5240	1418	183	202.57	22
BTD	1	1	31	.	0.36	5.99	1.17	11.66	12.87	25.7	0.45	0.5	0.05	2.39	1.9	0.8	.	0	.	.	0	0	.	.	.	.	9964	524	2150	524	4
CA2	1	3	4	4	.	223.4	292.05	167.96	195.96	655.97	0.26	0.3	0.45	3.24	6.36	1.96	12.33	18	5	1	0	0	.	2	2	2	1562	261	703	111.86	7
CBS	1	3	4	4	14.18	135.28	195.45	116	144.25	455.7	0.25	0.32	0.43	0.22	-5.36	-23.94	.	1	8	.	0	0	.	0	1	2	2495	552	689	110.4	17
CDK4	1	3	5	5	4.65	196.61	361.44	252.57	245.96	859.98	0.29	0.29	0.42	7.19	7.45	1.04	2	23	6	2	0	0	.	1	2	2	1865	304	798	130.29	8
CDKN2A	1	3	4	4	5.95	63.56	117.31	60.19	73.05	250.55	0.24	0.29	0.47	3.96	7.5	1.89	1.67	36	7.99	2	0	2	.	1	2	2	1052	133	477	199.5	3
ERCC8	1	3	5	5	.	10.83	8.78	7.85	7.4	24.03	0.33	0.31	0.37	1.95	2.58	1.33	1.67	1	.	1	0	0	.	1	1	0	9414	397	783	99.25	12
CLCN5	1	2	31	.	.	5.12	0.38	4.03	5.77	10.18	0.4	0.57	0.04	1	2.97	2.96	5.33	0	1	1	0	0	.	.	.	.	9863	817	7016	188.54	15
CLN3	1	2	31	.	.	15.98	13.11	36.7	35.44	85.25	0.43	0.42	0.15	4.07	-0.58	-0.14	0.67	0	2	.	0	0	.	.	.	.	1685	439	237	87.8	16
CPOX	1	3	3	3	2.32	32.66	22.98	28.06	34.39	85.43	0.33	0.4	0.27	3.97	5.9	1.49	15	22	3	5	0	0	.	2	2	1	2709	455	1237	195	7
CPT2	1	3	5	5	1.31	16.71	20.21	18.36	18.71	57.29	0.32	0.33	0.35	5.41	4.92	0.91	0.67	0	2	.	2	0	.	0	0	1	2699	659	602	395.4	5
CST3	1	1	31	.	0.18	82.78	40.81	140.09	208.65	389.55	0.36	0.54	0.1	4.89	6.62	1.35	1.33	0	5	1	0	0	.	.	.	.	793	147	259	147	3
CSTB	1	3	5	5	6.15	192.82	278.54	194.85	262.42	735.82	0.26	0.36	0.38	6.97	7.27	1.04	2.33	16	1	3	0	0	.	1	2	1	588	99	537	99	3
CYBA	1	3	3	3	.	59.8	19.23	116.27	167.82	303.32	0.38	0.55	0.06	7.16	7.62	1.06	.	0	4	.	0	0	.	0	0	1	692	196	64	98	6
DDB2	1	3	5	5	0.19	9.03	16.71	13.08	11.01	40.8	0.32	0.27	0.41	6.55	5.71	0.87	.	0	2	.	0	0	.	0	0	1	1815	428	369	128.4	10
DLD	1	3	3	3	6.02	56.58	28.15	43.04	47.17	118.37	0.36	0.4	0.24	3.27	7.62	2.33	6.67	25	8	6	0	3	.	2	2	2	3537	510	1939	109.29	14
SLC26A2	1	2	31	.	.	9	0.66	5.94	8.49	15.09	0.39	0.56	0.04	2.08	4.5	2.17	7	0	.	2	0	0	.	.	.	.	8054	740	5587	1110	3
TOR1A	1	1	31	.	0.4	26.76	7.15	38.48	49.2	94.83	0.41	0.52	0.08	6.25	6.44	1.03	2	0	3	2	0	0	.	.	.	.	2080	333	1030	199.8	5
TAZ	1	2	51	.	.	13.69	13.79	16.14	19.71	49.63	0.33	0.4	0.28	7.08	5.28	0.75	0.33	0	1	.	0	0	.	.	.	.	5037	401	722	200.5	7
EMD	1	2	41	.	3.18	96.66	207.81	98.05	106.9	412.76	0.24	0.26	0.5	7.59	7.74	1.02	1.33	0	5	.	0	0	.	.	.	.	1281	255	326	127.5	6
EPHX1	1	2	31	.	1.28	29.3	8.7	96.32	105.29	210.3	0.46	0.5	0.04	5.95	6.52	1.1	0.33	0	4	.	0	0	.	.	.	.	1635	456	216	171	9
EPOR	1	2	31	.	.	2.65	1.89	5.8	6.46	14.15	0.41	0.46	0.13	8.64	3.55	0.41	1	0	.	.	0	0	.	.	.	.	2411	509	779	190.88	8
ERCC3	1	3	5	5	0.93	40.39	42.59	38.52	36.34	117.45	0.33	0.31	0.36	5.51	6.36	1.15	1	1	3	1	0	2	.	1	1	1	2718	783	306	156.6	15
ERCC5	1	3	3	3	0.35	10.9	3.55	5.48	5.64	14.66	0.37	0.38	0.24	.	0.66	.	0.67	0	.	.	0	0	.	0	0	0	3888	1187	98	237.4	15
ERCC6	1	3	1	1	0.18	4.77	1.88	3.28	1.93	7.09	0.46	0.27	0.27	2.01	2.85	1.42	4	0	.	1	0	0	.	1	0	0	9001	1494	4335	224.1	21
ETFA	1	3	5	5	20.86	145.74	139.15	127.48	157.7	424.32	0.3	0.37	0.33	3.11	8.03	2.59	5.33	12	4	.	0	0	.	1	2	1	2289	334	272	83.5	12
EXT1	1	2	31	.	.	15.64	5.33	25.9	28.71	59.95	0.43	0.48	0.09	4.18	4.26	1.02	1	0	.	.	0	0	.	.	.	.	8243	747	349	203.73	11
FANCA	1	3	3	3	0.08	16.28	12.95	16.51	19.59	49.05	0.34	0.4	0.26	6.72	5.68	0.84	1.67	0	0.99	.	0	0	.	1	0	0	5452	1456	1050	101.58	43
FANCC	1	3	5	5	.	8.63	9	9.65	6.75	25.41	0.38	0.27	0.35	3.78	4.13	1.1	1.33	1	2.98	1	0	0	.	1	1	1	4592	559	2653	119.79	15
FAH	1	3	4	4	0.31	22.36	43.81	22.33	26.89	93.03	0.24	0.29	0.47	4.27	5.05	1.18	.	0	1	.	0	0	.	0	0	1	1456	420	373	90	14
FECH	1	3	5	5	0.25	7.93	8.7	6.58	6.5	21.79	0.3	0.3	0.4	3.46	5.01	1.45	2.67	8	5	2	0	0	.	1	1	2	7689	424	5871	115.64	11
FGFR2	1	2	31	.	.	6.9	0.77	7.46	11.31	19.53	0.38	0.58	0.04	3.65	4.83	1.32	5.33	0	.	2	0	0	.	.	.	.	4627	823	1527	145.24	18
FGFR3	1	2	31	.	.	13.12	3.08	13.76	21.17	38.01	0.36	0.56	0.08	6.06	4.99	0.82	3.67	0	1	.	0	0	.	.	.	.	4301	807	1610	142.41	18
FH	1	3	5	5	9.37	58.18	60.84	53.91	59.78	174.53	0.31	0.34	0.35	1.93	6.73	3.49	1	0	.	.	0	0	.	1	0	0	1791	511	271	153.3	10
FXN	1	3	4	4	0.04	6.07	7.35	4.81	3.98	16.14	0.3	0.25	0.46	2.76	3.36	1.22	4.33	8	2.99	1	0	0	.	1	1	1	6978	211	6315	126.6	5
FTL	1	3	4	4	.	462.43	1692.41	540.1	553.47	2785.98	0.19	0.2	0.61	10.51	10.14	0.96	1.67	9	2	1	0	0	.	1	1	1	871	176	144	132	4
FUCA1	1	1	31	.	.	16.41	3.55	35.22	39.72	78.5	0.45	0.51	0.05	2.78	5.18	1.86	1.67	0	1	1	0	0	.	.	.	.	2043	467	638	175.13	8
GAA	1	1	31	.	0.93	18.63	6.33	33.92	56.99	97.24	0.35	0.59	0.07	6.06	6.14	1.01	1.33	0	1	.	0	0	.	.	.	.	3751	953	551	150.47	20
GALK1	1	3	4	4	2.64	16.06	33.45	14.72	20.35	68.53	0.21	0.3	0.49	6.89	6.62	0.96	.	0	2	.	0	0	.	0	0	1	1397	393	119	147.38	8
GALT	1	3	3	3	.	13.95	14.7	14.15	21.02	49.87	0.28	0.42	0.29	5.8	4.08	0.7	.	0	3	.	0	0	.	0	0	1	1756	380	149	103.64	11
GAMT	1	3	4	4	0.52	18.63	58.81	13.33	19.1	91.25	0.15	0.21	0.64	6.77	6.15	0.91	.	0	4	.	0	0	.	0	0	1	1110	237	333	118.5	6
GBA	1	1	31	.	1.28	19.67	3.95	54.4	50.23	108.58	0.5	0.46	0.04	5.09	4.79	0.94	.	0	1	.	0	0	.	.	.	.	2291	537	547	146.45	11
GBE1	1	3	3	3	1.22	9.76	5.72	8.4	10.39	24.52	0.34	0.42	0.23	-0.36	4.2	-11.66	1.33	12	1	.	0	0	.	1	2	1	2941	703	708	131.81	16
GCDH	1	3	4	4	0.59	16.52	24.52	13.49	15.6	53.61	0.25	0.29	0.46	6.43	5.69	0.89	0.33	0	1.98	.	0	0	.	0	0	1	1852	439	458	119.73	12
GCH1	1	3	5	5	.	9.25	5.38	8.4	7.67	21.45	0.39	0.36	0.25	4.26	5.18	1.22	2.67	0	3	3	0	0	.	1	0	1	2916	251	2012	125.5	6
GJA1	1	2	31	.	.	30.02	1.51	37.48	70.72	109.71	0.34	0.64	0.01	1.96	5.79	2.96	.	0	1	.	0	0	.	.	.	.	3083	383	1748	1149	2
GK	1	3	5	5	0.09	5.87	3.26	4.11	3.8	11.17	0.37	0.34	0.29	3.41	6.16	1.81	1.33	0	.	.	0	0	.	1	0	0	4515	560	2720	80	21
GLI3	1	3	5	5	.	5.57	3.69	4.12	3.67	11.49	0.36	0.32	0.32	3.02	3.27	1.08	10.67	15	3	3	0	2	.	2	2	1	8405	1581	3381	338.79	15
GLA	1	1	31	.	1.79	116.02	33.57	297.49	344.21	675.27	0.44	0.51	0.05	5.92	8.26	1.4	.	0	7	.	0	0	.	.	.	.	1318	430	18	184.29	7
GLDC	1	3	3	3	1.42	14.32	4.83	22.43	33.15	60.4	0.37	0.55	0.08	3.41	4.81	1.41	1	2	.	.	0	0	.	1	1	0	3843	1021	553	122.52	25
GPI	1	3	4	4	66.93	107.22	180.55	94.72	131.47	406.74	0.23	0.32	0.44	7.44	9.08	1.22	15.33	37	17.99	5	5	0	.	2	2	2	4125	559	2377	93.17	18
NR3C1	1	3	5	5	0.48	6.51	2.97	4.12	3.24	10.32	0.4	0.31	0.29	2.93	5.04	1.72	12.33	38	3	18	0	3	.	2	2	1	6778	778	3958	291.75	9
GSN	1	1	51	.	2.71	5.71	6.53	9.66	11.75	27.93	0.35	0.42	0.23	2.19	3.62	1.65	1	0	1	.	0	0	.	.	.	.	2595	732	239	137.25	18
GSS	1	3	4	4	4.8	38.58	67.53	43.09	47.66	158.28	0.27	0.3	0.43	5.16	6.14	1.19	0.67	1	3	.	0	0	.	0	1	1	1909	475	395	118.75	13
MSH6	1	3	5	5	11.7	72.85	32.65	54.58	50.6	137.83	0.4	0.37	0.24	4.5	6.59	1.46	1.33	5	3	2	0	0	.	1	1	1	4265	1361	93	408.3	10
GUSB	1	1	31	.	.	26.26	11.05	56.94	67.54	135.53	0.42	0.5	0.08	6.5	6.36	0.98	1	0	1	.	0	0	.	.	.	.	2199	652	213	163	12
HADHA	1	3	5	5	9.85	86.15	131.98	98.26	103	333.24	0.29	0.31	0.4	4.86	7.56	1.56	1	0	3	.	0	0	.	1	0	1	2943	764	615	114.6	20
HADHB	1	3	5	5	5.88	51.95	66.83	56.27	68.6	191.7	0.29	0.36	0.35	2.73	6.83	2.5	2	2	3	.	0	0	.	1	1	1	1997	475	512	95	16
HK1	1	3	5	5	6.01	34.53	51.2	34.15	43.05	128.4	0.27	0.34	0.4	3.4	6.72	1.98	1.67	0	3	.	0	0	.	1	0	1	3998	922	747	145.58	21
HK2	1	3	3	3	4.49	18.14	15.66	13.82	24	53.48	0.26	0.45	0.29	3.58	5.57	1.56	11.67	4	1	1	0	0	.	2	1	1	5626	918	2413	153	18
HMBS	1	3	5	5	3.35	41.43	62.43	48.58	40.75	151.76	0.32	0.27	0.41	8.92	5.77	0.65	0.33	0	5	.	0	0	.	0	0	2	1505	362	266	77.57	14
HMGCL	1	3	5	5	0.27	12.15	18.79	17.11	16.15	52.05	0.33	0.31	0.36	4.48	5.6	1.25	0.33	0	4	.	0	0	.	0	0	1	1570	326	586	108.67	9
HPRT1	1	3	5	5	10.43	132.33	139.84	106.72	112.05	358.61	0.3	0.31	0.39	3.5	8.5	2.43	5.33	24	6	.	0	0	.	1	2	2	1395	219	591	73	9
HPS1	1	3	4	4	.	11.54	18.49	10.62	12.26	41.36	0.26	0.3	0.45	4.53	4.58	1.01	.	0	2	.	0	0	.	0	0	1	3703	701	1366	116.83	20
SGSH	1	1	11	.	.	10.36	1.89	22.96	16.94	41.8	0.55	0.41	0.05	6.04	4.88	0.81	1	0	1	.	0	0	.	.	.	.	2705	503	1172	188.63	8
IDS	1	1	41	.	.	16.64	20.07	8.82	12.19	41.08	0.21	0.3	0.49	0.53	0.49	0.92	12.67	0	.	8	0	0	.	.	.	.	7580	551	5756	183.67	9
INSR	1	2	31	.	.	3.98	0.41	5.33	7.21	12.95	0.41	0.56	0.03	3.69	4.22	1.14	7	0	.	6	0	0	.	.	.	.	9463	1383	4801	188.59	22
ITGA6	1	2	31	.	0.72	6.72	0.5	5.54	9.47	15.5	0.36	0.61	0.03	1.52	4.7	3.09	4	0	.	2	0	0	.	.	.	.	5816	1074	2387	128.88	26
KHK	1	3	5	5	.	7.83	10.61	8.76	8.34	27.72	0.32	0.3	0.38	6.96	4.51	0.65	0.33	0	3	.	0	0	.	0	0	1	2397	299	1001	112.13	8
KIT	1	2	31	.	.	4.24	0.24	4.93	8.21	13.39	0.37	0.61	0.02	1.8	4.14	2.29	4.67	0	1	2	0	0	.	.	.	.	5147	977	2158	139.57	21
KRT18	1	3	4	4	.	38.09	69.36	46.01	46.76	162.13	0.28	0.29	0.43	6.79	6.91	1.02	.	0	0	.	0	0	.	0	0	0	1413	431	59	184.71	7
SGCB	1	2	31	.	.	12.72	3.58	13.18	14.26	31.02	0.42	0.46	0.12	2.23	4.92	2.21	11.67	0	4	14	0	0	.	.	.	.	4248	319	3262	159.5	6
LIG1	1	3	5	5	3.69	29.16	32.96	24.64	25.8	83.41	0.3	0.31	0.4	4.95	5.92	1.2	1	0	2	.	0	0	.	1	0	1	3125	920	204	102.22	28
LIPA	1	1	31	.	0.5	37.04	5.98	68.41	102.08	176.47	0.39	0.58	0.03	1.47	6.19	4.2	2	0	4	.	0	0	.	.	.	.	2496	400	1259	133.33	10
MEN1	1	3	5	5	.	32.47	30.86	40.24	42.08	113.17	0.36	0.37	0.27	6.2	5.84	0.94	2.33	1	2	.	0	0	.	1	1	1	2712	611	820	203.67	10
MET	1	2	31	.	0.13	10.89	2.55	8.17	12.52	23.24	0.35	0.54	0.11	2.85	5.88	2.07	6	0	1	1	0	0	.	.	.	.	6822	1391	2262	208.65	21
MSH2	1	3	3	3	12.77	63.63	23.25	35.01	41.61	99.87	0.35	0.42	0.23	2.16	5.8	2.68	4.67	0	3	2	0	0	.	1	0	1	3115	935	279	175.31	16
MTR	1	3	3	3	1.92	31.45	10.01	9.11	14.72	33.84	0.27	0.44	0.3	4.08	5.9	1.45	11	7	.	.	0	0	.	2	1	0	10547	1266	6337	115.09	33
MMUT	1	3	3	3	0.67	9.22	3.31	7.31	8.96	19.58	0.37	0.46	0.17	2.04	5.85	2.87	2.67	6	.	.	0	0	.	1	1	0	3811	751	1368	187.75	13
NAGA	1	1	31	.	.	14.09	4.35	23.06	28.66	56.07	0.41	0.51	0.08	5.54	4.8	0.87	2.67	0	4	3	0	0	0	.	.	.	3696	412	1945	137.33	9
NAGLU	1	1	31	.	0.16	11.88	3.75	30	26.45	60.2	0.5	0.44	0.06	7.29	5.64	0.77	.	0	1	.	0	0	0	.	.	.	2475	744	211	372	6
NF1	1	3	5	5	0.77	14.09	5.96	4.35	5.9	16.21	0.27	0.36	0.37	2.65	5.1	1.93	20	10	.	1	1	2	0	2	2	0	12373	2840	3522	146.9	58
NF2	1	3	5	5	0.53	13.28	15.47	11.26	9.75	36.47	0.31	0.27	0.42	4.98	4.58	0.92	2	3	2	1	2	0	1	1	1	1	5950	596	3798	111.75	16
NME1	1	3	4	4	.	158.87	301.82	183.29	189.71	674.83	0.27	0.28	0.45	3.41	7.11	2.09	1	20	2.49	1	0	0	0	1	2	1	890	153	244	114.75	5
PNP	1	3	5	5	7.69	48.71	62.87	61.58	68.56	193.01	0.32	0.36	0.33	6.18	7.6	1.23	1.67	1	3	.	0	0	0	1	1	1	1477	290	1405	145	6
NPC1	1	2	31	.	0.42	13.82	1.69	29.88	38.28	69.85	0.43	0.55	0.02	3.97	5.2	1.31	2.33	0	1	1	0	0	0	.	.	.	4760	1279	703	153.48	25
NPHP1	1	3	3	3	.	4.71	2.64	3.54	3.77	9.95	0.36	0.38	0.27	-0.38	1.83	-4.82	0.67	0	0	.	0	0	0	0	0	0	2522	678	455	101.7	20
OAT	1	3	3	3	2.28	90.37	56.14	72.22	102.32	230.68	0.31	0.44	0.24	4.34	8.61	1.98	12.33	8	4	3	0	3	1	2	1	1	2039	440	639	146.67	10
OCRL	1	3	5	5	0.97	27.68	19.16	18.4	20.33	57.89	0.32	0.35	0.33	3.6	5.97	1.66	6.67	7	3	2	0	0	0	2	1	1	5173	902	2286	112.75	24
PAX6	1	3	5	5	.	5.22	3.45	4.34	3.3	11.08	0.39	0.3	0.31	1.75	2.46	1.41	4	1	1	.	0	0	0	1	1	1	2743	437	5142	119.18	14
PCBD1	1	3	4	4	.	58.76	104.23	60.69	74.29	239.21	0.25	0.31	0.44	5.97	7.8	1.31	2	0	7	.	0	0	0	1	0	2	787	105	442	78.75	4
PCCA	1	3	5	5	0.44	6.84	5.01	7.4	7.05	19.47	0.38	0.36	0.26	2.25	4.81	2.14	1	0	.	.	0	1	0	1	0	0	2484	729	271	91.13	24
PDHA1	1	3	4	4	5.33	55.87	74.49	42.93	51.68	169.1	0.25	0.31	0.44	4.24	7.33	1.73	3.67	2	3	.	0	0	0	1	1	1	3349	391	2054	106.64	11
PEPD	1	3	4	4	4.84	28.4	42.27	25.76	29.59	97.62	0.26	0.3	0.43	6.36	7.23	1.14	1	4	8	2	0	0	0	1	1	2	1907	494	395	98.8	15
PEX12	1	2	11	.	.	3.74	1.91	4.65	3.66	10.22	0.46	0.36	0.19	6.43	3.7	0.58	1	0	1	.	0	0	0	.	.	.	2617	360	987	360	3
PEX6	1	3	3	3	.	3.75	3.66	3.3	6.53	13.49	0.24	0.48	0.27	6.8	5.23	0.77	.	0	5	.	0	0	0	0	0	2	3444	981	462	173.12	17
PEX7	1	3	5	5	.	8.07	11.83	11.57	6.82	30.21	0.38	0.23	0.39	3.07	3.65	1.19	1	1	.	.	0	0	0	1	1	0	1454	324	408	97.2	10
PFKM	1	3	5	5	12.8	29.08	42.58	24.95	38.86	106.4	0.23	0.37	0.4	5.06	6.18	1.22	3.33	26	3	1	0	0	0	1	2	1	3090	781	696	106.5	23
PGK1	1	3	3	3	94.72	218.69	317.95	233.93	375.96	927.84	0.25	0.41	0.34	4.38	8.43	1.93	8.67	49	.	5	2	0	0	2	2	0	4812	418	997	114	11
PHKA2	1	3	3	3	0.36	9.16	6.2	5.68	7.97	19.84	0.29	0.4	0.31	4.19	5.14	1.23	.	0	.	.	0	0	0	0	0	0	5077	1236	1187	112.36	33
PHKB	1	3	5	5	0.55	13.19	8.48	6.1	7.29	21.87	0.28	0.33	0.39	2.12	5.7	2.69	.	0	0	.	0	0	0	0	0	0	5459	1094	2157	105.87	31
PHKG2	1	3	5	5	.	12.81	11.72	12.25	12.73	36.69	0.33	0.35	0.32	6.39	4.45	0.7	.	0	3.98	.	0	0	0	0	0	1	5384	407	4079	135.67	10
PKD2	1	2	31	.	.	9.88	0.97	6.68	6.24	13.88	0.48	0.45	0.07	4.03	4.11	1.02	1.67	0	.	2	0	0	0	.	.	.	5089	969	2085	193.8	15
PLOD1	1	1	31	.	2.47	36	9.57	96.58	123.84	229.99	0.42	0.54	0.04	5.4	6.48	1.2	0.33	0	2	.	0	0	3	.	.	.	2976	728	734	114.95	19
PMM2	1	3	1	1	1.42	22.7	26.88	33.48	15.05	75.41	0.44	0.2	0.36	5.24	3.66	0.7	1	0	1	.	0	0	0	1	0	1	2285	247	1512	92.63	8
PMP22	1	2	31	.	.	10.19	4.06	23.05	25.36	52.47	0.44	0.48	0.08	4.58	3.15	0.69	3.33	0	3	3	0	0	0	.	.	.	1828	161	1140	120.75	5
PON2	1	1	31	.	0.3	22.43	2.92	23.53	28.37	54.82	0.43	0.52	0.05	1.29	5.75	4.47	2	0	.	1	0	0	0	.	.	.	1610	355	468	118.33	9
CTSA	1	1	31	.	.	34.33	9.45	74.14	83.78	167.37	0.44	0.5	0.06	7.1	4.23	0.6	1	0	8	.	0	0	0	.	.	.	1858	481	370	103.07	15
PPOX	1	3	3	3	0.1	9.09	9.26	9.96	12.02	31.23	0.32	0.38	0.3	7.22	5.15	0.71	.	0	1	.	0	0	0	0	0	1	1733	478	44	119.5	13
PPT1	1	1	31	.	1.26	85.35	15.11	155.71	212	382.82	0.41	0.55	0.04	5.08	7.22	1.42	11.67	0	10	1	0	0	0	.	.	.	2284	307	1351	102.33	9
PRNP	1	2	31	.	.	19.54	1.86	32.6	38.52	72.98	0.45	0.53	0.03	4.08	6.39	1.57	.	0	7	.	0	0	0	.	.	.	2435	254	1606	762	2
PROS1	1	1	31	.	.	5.63	1.38	6.96	10.21	18.55	0.38	0.55	0.07	-0.38	3.81	-9.9	2.67	0	.	.	0	0	0	.	.	.	3372	677	1208	135.4	15
PTEN	1	3	4	4	0.08	8.88	6.19	4.56	3.32	14.07	0.32	0.24	0.44	4.09	4.49	1.1	5.67	4	0	3	0	2	0	1	1	0	8515	404	6458	134.67	9
PTS	1	3	1	1	0.28	32.5	36.7	46.04	27.7	110.44	0.42	0.25	0.33	3.5	6.44	1.84	1.33	0	3	1	0	1	0	1	0	1	872	146	418	73	6
PEX2	1	2	51	.	.	6.4	4.44	4.67	5.23	14.34	0.33	0.36	0.31	2.19	3.81	1.74	.	0	2	.	0	0	0	.	.	.	4169	306	3003	918	4
PEX5	1	3	5	5	0.71	12.11	18.56	13.27	12.71	44.55	0.3	0.29	0.42	5.35	5.67	1.06	1	4	.	.	0	0	0	1	1	0	3237	640	1260	128	16
QDPR	1	3	4	4	1.63	16.85	30.6	15.53	15.41	61.53	0.25	0.25	0.5	3.47	4.89	1.41	2	0	1	.	0	0	0	1	0	1	1507	245	738	105	7
RB1	1	3	5	5	1.49	21.36	7.92	8.02	9.58	25.51	0.31	0.38	0.31	1.88	6.31	3.35	8	18	3	10	1	2	0	2	2	1	4768	929	1819	103.22	27
PITX2	1	3	5	5	.	4.56	5.12	6.21	3.87	15.2	0.41	0.25	0.34	5.57	3.53	0.63	2.33	1	3	1	0	1	0	1	1	1	2294	325	702	325	3
ATXN7	1	3	1	1	.	7.79	2.75	5.57	2.83	11.15	0.5	0.25	0.25	4.24	3.52	0.83	35.33	2	.	8	0	2	0	2	1	0	7076	893	3995	243.55	13
SMN1	1	3	5	5	.	5.55	6.44	6.24	4.57	17.25	0.36	0.26	0.37	-0.65	2.95	-4.53	1	0	.	.	0	0	0	1	0	0	1482	295	577	110.63	9
SNCA	1	3	3	3	.	5.51	5.72	4.22	6.01	15.95	0.26	0.38	0.36	1.26	3.94	3.14	2.33	1	4	5	0	2	0	1	1	1	3177	141	2529	84.6	6
TCOF1	1	3	5	5	21.11	69.87	92.05	65.26	72.74	230.05	0.28	0.32	0.4	6.22	7.45	1.2	2.33	11	5.95	1	0	0	2	1	2	2	5026	1490	521	171.92	27
TIMP3	1	1	31	.	.	5.6	0.89	9.35	17.53	27.76	0.34	0.63	0.03	3.8	5.61	1.48	4.67	0	3	4	0	0	0	.	.	.	4597	212	3664	127.2	5
TNNI3	1	3	4	4	.	7.6	15.48	9.56	8.83	33.87	0.28	0.26	0.46	1.82	2.13	1.17	.	0	.	.	0	0	0	0	0	0	843	211	67	79.13	8
TPI1	1	3	4	4	201.27	474.6	985.84	514.85	555.04	2055.73	0.25	0.27	0.48	9.51	10.01	1.05	4.67	2	8	.	0	0	5	1	1	2	1351	250	563	107.14	7
TPM1	1	3	4	4	1.7	15.25	16.56	8.99	12.22	37.77	0.24	0.32	0.44	3.89	4.09	1.05	0.67	1	3.93	6	0	0	0	0	1	1	1217	285	242	85.5	10
TPMT	1	3	5	5	1.78	19.52	14.83	12.01	11.24	38.08	0.32	0.3	0.39	0.36	4.95	13.87	3.67	0	1	.	0	0	0	1	0	1	3184	246	2357	92.25	9
TSC1	1	3	3	3	0.28	9.14	3.72	6.95	6.51	17.17	0.4	0.38	0.22	3.7	4.17	1.13	10	0	.	.	0	0	0	2	0	0	8598	1165	4887	166.43	23
UMPS	1	3	5	5	4.16	16.02	13.38	17.72	14.89	46	0.39	0.32	0.29	5.22	4.66	0.89	7	2	5	5	1	1	0	2	1	2	6652	481	5189	240.5	6
UROD	1	3	5	5	2.71	63.53	107	82.78	83.9	273.68	0.3	0.31	0.39	6.84	6.82	1	1	0	7	.	0	0	0	1	0	2	1193	368	171	110.4	10
UROS	1	3	4	4	.	32.84	79.49	33.22	26.16	138.87	0.24	0.19	0.57	4.57	5.74	1.26	.	0	1	.	0	0	0	0	0	1	1336	266	290	88.67	10
VDR	1	3	1	1	.	2.58	2.5	4.58	3.27	10.35	0.44	0.32	0.24	2.67	3.33	1.25	3	0	1	.	0	0	0	1	0	1	4616	428	3209	160.5	10
WT1	1	3	5	5	.	2.94	2.71	3.36	2.14	8.2	0.41	0.26	0.33	4.82	2.62	0.54	0.67	0	.	.	0	0	0	0	0	0	3031	523	1283	156.9	10
XPA	1	3	5	5	0.16	13.34	8.3	9.42	6.14	23.86	0.39	0.26	0.35	3.64	4.93	1.36	1.33	0	1	.	1	0	0	1	0	1	1400	274	530	137	6
MID1	1	3	3	3	3.32	23.85	10.92	12.1	15.68	38.7	0.31	0.41	0.28	2.96	5.1	1.73	34	1	2	5	0	0	0	2	1	1	6168	668	4058	222.67	10
ALDH3A2	1	2	41	.	1.8	26.44	22.05	17.91	20.88	60.84	0.29	0.34	0.36	3.74	5.96	1.59	4.33	0	4	.	0	0	0	.	.	.	3703	486	2023	145.8	10
BLMH	1	3	5	5	4.1	51.78	53.89	49.16	43.88	146.94	0.33	0.3	0.37	5.77	7.38	1.28	4	1	7	.	0	0	0	1	1	2	2307	456	822	114	12
SLC25A20	1	2	51	.	.	13.07	15.71	18.04	16.43	50.17	0.36	0.33	0.31	2.96	4.22	1.42	1.67	0	1	1	0	0	0	.	.	.	1778	302	787	100.67	9
CDKN1A	1	3	4	4	.	8.3	26.38	17.36	18.03	61.77	0.28	0.29	0.43	5.77	6.47	1.12	1	16	11	2	0	2	0	1	2	2	2117	165	1539	247.5	3
CHM	1	3	5	5	0.23	6.1	3.25	3.55	3.04	9.83	0.36	0.31	0.33	1.02	3.75	3.68	10.67	3	1	5	0	0	0	2	1	1	5438	654	3450	130.8	15
TPP1	1	1	31	.	1.61	26.8	3.64	37.76	68.12	109.52	0.34	0.62	0.03	3.26	4.35	1.34	6.67	0	3	2	0	0	0	.	.	.	3492	564	1780	130.15	13
CYB5R3	1	3	3	3	3.12	47.98	56.26	45.86	62.61	164.72	0.28	0.38	0.34	5.59	7.27	1.3	3.33	6	9	.	0	1	0	1	1	2	2916	302	1933	100.67	9
ERCC2	1	3	5	5	1.39	17.15	23.3	16.16	19.78	59.24	0.27	0.33	0.39	6.21	5.63	0.91	.	0	1	.	0	0	1	0	0	1	4108	761	238	99.26	23
EXT2	1	2	31	.	.	21.35	2.96	53.95	63.47	120.38	0.45	0.53	0.02	2.92	4.38	1.5	2.33	0	1	.	0	0	0	.	.	.	10037	719	1143	165.92	14
G6PD	1	3	4	4	6.92	28.02	57.34	25.64	29.15	112.13	0.23	0.26	0.51	5.63	6.29	1.12	.	0	2	.	0	0	2	0	0	1	2223	516	610	129	13
GALE	1	3	5	5	0.81	9.99	17.01	10.57	12.54	40.12	0.26	0.31	0.42	7.54	5.76	0.76	0.33	0	2	.	0	0	0	0	0	1	1516	349	350	104.7	12
GLB1	1	1	31	.	0.92	29.93	10.57	78.93	92.04	181.54	0.43	0.51	0.06	2.58	5.68	2.2	1.33	0	3	.	0	0	0	.	.	.	2523	678	437	127.13	16
GM2A	1	1	31	.	0.47	15.09	7.22	17.59	26.6	51.41	0.34	0.52	0.14	2.47	4.96	2	2.67	0	4.98	3	0	0	0	.	.	.	3603	194	2943	145.5	4
GPD2	1	3	3	3	0.77	11.8	4.13	7.11	8.97	20.2	0.35	0.44	0.2	1.19	5.05	4.24	10	27	.	6	0	2	0	2	2	0	5812	728	3485	136.5	17
HLCS	1	3	5	5	0.31	7.98	4.94	6.35	4.85	16.13	0.39	0.3	0.31	4.86	5.45	1.12	2.33	2	1	3	0	0	0	1	1	1	8273	874	3358	238.36	11
HSD17B4	1	3	3	3	13.17	63.73	43.13	39.56	54.66	137.35	0.29	0.4	0.31	2.81	7.22	2.57	2.67	2	4	2	0	0	0	1	1	1	2628	737	341	92.13	24
IFNGR1	1	2	31	.	.	32.23	2.01	50.84	57.52	110.37	0.46	0.52	0.02	2.69	5.19	1.93	3.67	0	3	4	0	0	0	.	.	.	2074	490	547	210	7
IL4R	1	2	11	.	.	4.18	1.41	10.09	8.48	19.98	0.5	0.42	0.07	2.96	3.12	1.05	0.33	0	.	.	0	0	0	.	.	.	3624	826	948	275.33	11
KRT10	1	3	5	5	.	7.53	8.82	6.38	5.61	20.81	0.31	0.27	0.42	7.35	5.38	0.73	3.67	3	5	3	0	0	0	1	1	2	2143	585	359	219.38	8
PAFAH1B1	1	3	5	5	5.85	39.45	19.27	27.55	21	67.83	0.41	0.31	0.28	3.93	6.25	1.59	19.33	11	5	2	1	4	0	2	2	2	5589	411	3813	123.3	11
MVK	1	3	5	5	0.43	9.35	11.99	12.58	8.67	33.24	0.38	0.26	0.36	4.89	4.15	0.85	0.67	0	3	.	0	0	0	0	0	1	2833	397	693	119.1	11
NEU1	1	1	31	.	.	31.47	8.09	98.5	111.12	217.7	0.45	0.51	0.04	5.13	5.6	1.09	3.67	0	.	.	0	0	0	.	.	.	3353	416	667	208	6
NOTCH3	1	2	31	.	.	4.14	0.94	7.13	19.15	27.22	0.26	0.7	0.03	4.49	3.43	0.76	3.33	0	2	0	0	0	0	.	.	.	8680	2322	1029	211.09	33
OXCT1	1	3	3	3	1.69	18.46	10.29	12.69	15.91	38.88	0.33	0.41	0.26	2.96	7.27	2.46	2	36	1	0	1	0	0	1	2	1	3294	521	1664	91.94	17
PAFAH2	1	3	5	5	.	4.31	4.89	5.1	4.11	14.11	0.36	0.29	0.35	3.15	3.48	1.1	2	0	1	.	0	0	0	1	0	1	3487	393	2222	117.9	11
PAX3	1	3	1	1	.	3.48	2.67	5.52	2.87	11.07	0.5	0.26	0.24	3.06	3.25	1.06	.	0	.	.	0	0	0	0	0	0	3359	485	475	161.67	9
PLEC	1	3	3	3	37.35	4.37	0.93	4.72	12.82	18.47	0.26	0.69	0.05	3.3	3.75	1.14	1	6	.	.	0	0	8	1	1	0	14804	4548	1030	426.38	32
PSEN2	1	2	31	.	.	22.4	6.08	45.62	42.78	94.47	0.48	0.45	0.06	2.46	-0.61	-0.25	2	0	4	.	0	0	0	.	.	.	2249	449	524	134.7	13
RFX5	1	3	5	5	0.44	32.18	35.79	25.03	30.58	91.4	0.27	0.33	0.39	6.14	5.91	0.96	5.33	7	3	1	0	0	0	1	1	1	3570	617	1546	205.67	11
SOD1	1	3	4	4	11.16	415.78	716.08	408.69	469.01	1593.77	0.26	0.29	0.45	6.79	10.73	1.58	1.67	18	6	.	0	0	0	1	2	2	895	155	353	93	5
STK11	1	3	5	5	.	17.28	21.54	16.68	14.58	52.79	0.32	0.28	0.41	7.77	6.72	0.86	0.67	0	7	2	0	0	4	0	0	2	3293	434	859	144.67	10
SUOX	1	3	5	5	.	9.64	11.56	12	10.24	33.8	0.36	0.3	0.34	5.91	3.58	0.61	1.33	2	1	.	0	0	0	1	1	1	2319	546	498	546	5
UBE3A	1	3	5	5	1.85	21.7	8.09	10.89	9.24	28.22	0.39	0.33	0.29	3.14	4.67	1.49	11	9	.	11	0	2	0	2	1	0	8728	873	1888	238.09	13
BARD1	1	3	1	1	0.14	10.13	3.56	8.15	5.36	17.07	0.48	0.31	0.21	2.36	3.81	1.61	13.33	14	1	17	0	4	0	2	2	1	5478	778	3030	212.18	11
PEX1	1	3	3	3	0.39	14.83	7.08	8.91	10.87	26.86	0.33	0.4	0.26	1.98	4.66	2.36	0.33	0	.	.	0	0	0	0	0	0	4369	1284	434	160.5	24
TWIST1	1	3	5	5	.	4.53	6.09	5.52	4.79	16.4	0.34	0.29	0.37	7.18	4.51	0.63	2.33	2	2	1	1	0	0	1	1	1	1630	203	706	609	2
AK1	1	3	4	4	2.77	16.48	28.13	15.18	15.04	58.35	0.26	0.26	0.48	3.1	2.24	0.72	0.67	0	4	.	0	0	0	0	0	1	2192	195	1528	97.5	7
ALPL	1	1	31	.	.	1.58	3.16	3.42	4.93	11.5	0.3	0.43	0.27	1.74	1.68	0.97	.	0	.	.	0	0	0	.	.	.	2536	525	764	143.18	12
APP	1	2	31	.	0.73	114.04	10.9	196.2	316.52	523.63	0.37	0.6	0.02	4.16	8.98	2.16	21.33	0	11	5	0	0	0	.	.	.	3583	771	1120	128.5	18
APRT	1	3	4	4	8.04	178.48	437.79	117	145.35	700.14	0.17	0.21	0.63	10.84	9.45	0.87	0.33	0	1.99	.	0	0	3	0	0	1	931	181	229	108.6	5
ARSA	1	1	31	.	.	4.88	1.72	6.2	11.61	19.53	0.32	0.59	0.09	4.7	3.76	0.8	.	0	.	.	0	0	0	.	.	.	4294	510	2391	191.25	8
COL4A5	1	1	31	.	.	6.73	0.57	6.34	12.3	19.21	0.33	0.64	0.03	2.18	4.51	2.07	2.33	0	.	0	0	0	0	.	.	.	6531	1692	1167	95.77	53
EYA1	1	3	5	5	.	4.07	2.38	2.93	2.6	7.9	0.37	0.33	0.3	0.51	2.05	4	2.67	0	.	1	0	0	0	1	0	0	4163	593	1907	111.19	18
GALNS	1	1	31	.	0.19	7.53	1.79	12.5	15.42	29.71	0.42	0.52	0.06	6.31	3.56	0.56	1	0	.	.	0	0	0	.	.	.	2344	523	705	112.07	14
GNAS	1	1	41	.	4.27	142.49	243.35	103.92	118.31	465.57	0.22	0.25	0.52	4.35	8.06	1.85	8.67	0	9	.	0	0	0	.	.	.	4027	1038	367	239.54	13
HEXA	1	1	31	.	3.1	38.95	16.65	103.38	105.45	225.49	0.46	0.47	0.07	4.11	4.01	0.98	2.33	0	4	2	0	0	0	.	.	.	4785	530	642	113.57	14
HEXB	1	1	31	.	1.86	43.9	10.78	97.17	123.34	231.29	0.42	0.53	0.05	6.3	6.83	1.08	1	0	2	1	0	0	0	.	.	.	1812	557	113	119.36	14
HOXA13	1	3	3	3	.	9.68	4.47	3.59	5.01	13.07	0.27	0.38	0.34	5.86	6.24	1.06	11.33	2	.	3	0	3	0	2	1	0	5015	389	1318	583.5	2
HOXD13	1	3	4	4	.	63.89	81.75	44.23	50.1	176.09	0.25	0.28	0.46	6.68	5.97	0.89	13	9	3	3	0	0	0	2	1	1	2416	344	1208	516	2
KCNJ11	1	2	31	.	.	2.34	1.55	4.85	4.31	10.7	0.45	0.4	0.14	4.79	3.3	0.69	.	0	.	.	0	0	0	.	.	.	3412	391	1671	1173	1
LDLR	1	2	31	.	0.39	8.04	1.39	19.74	18.97	40.1	0.49	0.47	0.03	6.61	4.53	0.69	3.33	0	1	0	0	0	1	.	.	.	5173	861	2514	143.5	18
MAN2B1	1	1	31	.	0.81	18.11	20.34	35.54	46.7	102.58	0.35	0.46	0.2	5.06	5.7	1.13	.	0	2	.	0	0	0	.	.	.	3185	1012	112	126.5	24
PCCB	1	3	5	5	0.5	42.12	63.12	44.15	45.87	153.14	0.29	0.3	0.41	4.12	5.13	1.25	0.33	9	3	.	0	0	0	0	1	1	1799	540	145	108	15
PMS1	1	3	3	3	0.08	15.1	5.76	7.55	8.19	21.5	0.35	0.38	0.27	4.62	4.61	1	1	0	.	2	0	0	0	1	0	0	3156	933	193	233.25	13
PMS2	1	3	5	5	0.12	11.57	8.6	10.94	8.7	28.24	0.39	0.31	0.3	2.36	3.53	1.49	1.67	0	.	.	0	0	0	1	0	0	5093	863	2474	172.6	15
RFXAP	1	3	5	5	0.08	11.59	6.52	6.44	6.53	19.49	0.33	0.34	0.33	5.25	5.29	1.01	2.67	3	1	5	0	0	0	1	1	1	2306	273	1850	273	3
SMPD1	1	1	11	.	.	4.91	0.83	14.81	10.73	26.37	0.56	0.41	0.03	4.97	3.08	0.62	.	0	2	.	0	0	0	.	.	.	2410	632	391	316	6
TAP2	1	2	31	.	.	7.67	0.84	10.01	15.91	26.75	0.37	0.59	0.03	3.52	3.62	1.03	.	0	.	2	0	0	0	.	.	.	5643	687	3445	187.36	12
TP53	1	3	4	4	.	51.71	97.16	58.19	52.97	208.32	0.28	0.25	0.47	5.3	6.8	1.28	7	27	6	6	1	0	0	2	2	2	2512	394	1207	118.2	11
TSC2	1	3	5	5	0.85	22.19	30.66	21.68	27.12	79.46	0.27	0.34	0.39	6.16	5.35	0.87	0.33	0	1	.	0	0	1	0	0	1	6415	1808	110	132.29	42
VHL	1	3	4	4	0.17	49.76	56.85	34.04	33.24	124.12	0.27	0.27	0.46	4.99	6.16	1.23	26	34	5	10	0	2	0	2	2	2	4414	214	3705	214	3
WRN	1	3	5	5	0.39	8.13	3.25	3.72	3.31	10.28	0.36	0.32	0.32	2.64	4.77	1.81	4	1	.	3	0	1	0	1	1	0	7575	1433	659	126.44	35
IL6R	1	2	31	.	.	1.42	0.19	4.66	4.42	9.27	0.5	0.48	0.02	2.05	2.41	1.18	1.33	0	.	.	0	0	0	.	.	.	5764	469	4070	140.7	10
CD55	1	1	31	.	0.86	17.45	3.37	31.16	38.87	73.39	0.42	0.53	0.05	4.38	5.3	1.21	6	0	1	1	0	0	0	.	.	.	2590	382	1356	114.6	10
GPX1	1	3	4	4	0.49	104.25	288.19	73.04	77.35	438.58	0.17	0.18	0.66	8.53	8.22	0.96	1	0	6.99	.	0	0	0	1	0	2	899	204	217	306	2
TAP1	1	2	31	.	.	4.74	0.65	12.57	16.75	29.97	0.42	0.56	0.02	5.28	4.98	0.94	0.33	0	.	.	0	0	0	.	.	.	2685	749	370	204.27	11
IGFBP2	1	1	31	.	.	32.21	14.98	64.44	104.65	184.07	0.35	0.57	0.08	5.43	7.05	1.3	2.33	0	2	.	0	0	0	.	.	.	1414	326	332	244.5	4
CD59	1	1	31	.	.	12.76	2.45	20.88	22.66	45.99	0.45	0.49	0.05	4.08	4.72	1.16	9.67	0	12	6	0	0	0	.	.	.	7563	129	7116	129	4
SLC11A2	1	2	31	.	.	8.53	1.29	12.84	17.75	31.87	0.4	0.56	0.04	3.9	4.78	1.23	4	0	1	1	0	0	0	.	.	.	4132	562	2333	112.4	16
LTBP1	1	1	31	.	.	5.15	0.72	8.85	14.98	24.55	0.36	0.61	0.03	4.88	4.99	1.02	2	0	.	.	0	0	0	.	.	.	6502	1722	964	151.94	34
IL10RB	1	2	31	.	.	10.6	4.08	26.71	24.94	55.73	0.48	0.45	0.07	0.12	-0.36	-2.9	1.67	0	3	1	0	0	0	.	.	.	1941	326	877	139.71	7
IFNAR1	1	2	31	.	.	18.06	2.43	11.94	12.59	26.97	0.44	0.47	0.09	4.39	5.58	1.27	11	0	2	.	0	0	0	.	.	.	6075	558	4274	152.18	11
RFX2	1	3	5	5	.	2.21	3.17	3.12	2.62	8.91	0.35	0.29	0.36	3.04	1.64	0.54	.	0	.	.	0	0	0	0	0	0	3959	724	1671	127.76	18
SOD2	1	3	4	4	2.81	59.32	53.79	30.88	36.42	121.08	0.26	0.3	0.44	3.48	4.53	1.3	32.67	14	4.96	10	1	1	0	2	2	1	14167	223	3429	133.8	5
GSR	1	3	4	4	5.57	41.36	55.71	26.32	33.81	115.84	0.23	0.29	0.48	3.97	7.47	1.88	7	51	6	3	0	0	0	2	2	2	3034	523	1459	120.69	13
TGFB1	1	1	31	.	.	9.04	9.71	16.4	23.95	50.05	0.33	0.48	0.19	7.46	5.64	0.76	.	0	1	.	0	0	1	.	.	.	2780	391	729	167.57	7
RPL9	1	3	4	4	.	357.06	968.17	499.64	368.48	1836.29	0.27	0.2	0.53	6.97	8.65	1.24	1	2	3.97	.	0	0	0	1	1	1	724	193	112	96.5	8
NAT1	1	3	1	1	.	2.36	0.89	2.88	1.51	5.28	0.55	0.29	0.17	1.82	2.89	1.59	.	0	.	.	0	1	0	0	0	0	1799	291	769	873	3
ACY1	1	3	4	4	0.68	12.39	21.69	13.1	15.76	50.54	0.26	0.31	0.43	4.25	1.92	0.45	0.33	0	0.84	.	0	0	0	0	0	0	1422	409	127	87.64	15
ADH5	1	3	5	5	10.6	60.15	69.95	52.1	68.48	190.53	0.27	0.36	0.37	3.07	6.84	2.23	3.33	6	4	.	0	0	0	1	1	1	2652	375	1439	125	9
ADORA2A	1	2	11	.	.	2.69	1.53	5.95	4.55	12.03	0.49	0.38	0.13	-1.82	-2.54	1.4	0.67	0	.	.	0	0	0	.	.	.	2529	413	871	619.5	3
ADORA2B	1	2	31	.	.	7.15	3.17	17.18	16.42	36.77	0.47	0.45	0.09	6.79	4.5	0.66	0.67	0	.	.	0	0	0	.	.	.	1522	333	554	499.5	2
ADRA2C	1	2	51	.	.	3.38	4.8	6.31	7.61	18.72	0.34	0.41	0.26	5.57	4.5	0.81	.	0	1	.	0	0	0	.	.	.	2142	463	531	1389	1
AHCY	1	3	4	4	31.32	145.39	350.97	176.23	167.79	694.98	0.25	0.24	0.51	6.31	8.57	1.36	4.67	2	8	.	0	0	2	1	1	2	2150	433	769	129.9	10
ALAS1	1	3	5	5	.	32.32	42.28	54.74	46.06	143.09	0.38	0.32	0.3	5	5.55	1.11	1	0	3	.	0	0	0	1	0	1	2375	641	147	192.3	12
ALDH2	1	3	4	4	2.21	14.97	31.13	20.3	18.78	70.21	0.29	0.27	0.44	3.11	4.35	1.4	2.33	0	6	1	0	0	0	1	0	2	9561	518	410	119.54	13
ALDH1B1	1	3	5	5	2.8	35.28	44.6	27.72	33.36	105.68	0.26	0.32	0.42	5.51	6.02	1.09	.	1	1	.	0	0	0	0	1	1	3028	518	1363	1554	2
ALDH9A1	1	3	4	4	9.52	51.72	81.95	53.68	55.13	190.77	0.28	0.29	0.43	3.61	6.96	1.93	3	2	6	.	0	0	0	1	1	2	2395	519	838	141.55	11
ATP1A1	1	2	31	.	29.23	208.59	46.25	462.86	686.47	1195.58	0.39	0.57	0.04	5.41	8.64	1.6	2.67	0	6	.	0	0	1	.	.	.	3670	1024	330	133.57	23
BCKDHA	1	3	4	4	.	17.67	43.03	17.35	19.09	79.47	0.22	0.24	0.54	-1.07	-0.26	0.24	.	0	6	.	0	0	0	0	0	2	1742	446	397	148.67	9
BLVRA	1	3	4	4	3.03	33.44	51.76	31.74	35.43	118.93	0.27	0.3	0.44	4.27	7.28	1.71	1	0	2	.	0	0	0	1	0	1	1074	297	107	127.29	8
BLVRB	1	3	4	4	1.65	21.16	44.67	21.76	25.91	92.34	0.24	0.28	0.48	4.56	7.17	1.57	.	0	4	.	0	0	0	0	0	1	799	207	105	124.2	5
TSPO	1	2	31	.	.	23.3	49.62	34.43	61.39	145.45	0.24	0.42	0.34	5.18	4.82	0.93	0.67	0	1	.	0	0	0	.	.	.	836	170	251	170	4
CACNB3	1	3	5	5	.	4.02	5.94	5.44	5.13	16.51	0.33	0.31	0.36	6.97	3.91	0.56	.	0	1	.	0	0	0	0	0	1	2931	485	1044	111.92	13
CALCB	1	1	31	.	.	20.25	11.25	36.28	63.03	110.56	0.33	0.57	0.1	5.18	2.36	0.46	2.33	0	1	1	0	0	0	.	.	.	1044	128	574	128	5
CHRNA3	1	2	31	.	.	2.62	0.41	4.18	4.92	9.51	0.44	0.52	0.04	4.07	1.08	0.27	0.33	0	.	.	0	0	0	.	.	.	3015	506	1299	253	6
CHRNA5	1	2	31	.	.	15.25	2.13	26.41	27.51	56.05	0.47	0.49	0.04	1.85	4.08	2.21	6	0	2	.	0	0	0	.	.	.	3623	469	2016	234.5	6
CHRNB1	1	2	51	.	.	4.96	5.68	7.92	7.08	20.68	0.38	0.34	0.27	6.44	2.95	0.46	0.33	0	.	.	0	0	0	.	.	.	2560	502	890	136.91	11
COMT	1	2	31	.	3.01	23.09	10.86	39.74	61.68	112.27	0.35	0.55	0.1	7.18	5.05	0.7	1	0	6	2	0	0	2	.	.	.	2272	272	1239	204	6
CRAT	1	3	4	4	.	6.81	16.42	7.6	7.76	31.78	0.24	0.24	0.52	5.08	3.55	0.7	.	0	.	.	0	0	0	0	0	0	2768	627	603	134.36	14
CSF1	1	2	31	.	.	1.56	0.49	3.54	3.37	7.41	0.48	0.46	0.07	4.14	2.35	0.57	1.33	0	.	.	0	0	0	.	.	.	3994	555	2156	208.13	9
CYP26A1	1	3	3	3	.	3.02	1.1	5.03	9.58	15.72	0.32	0.61	0.07	5.4	1.79	0.33	1	1	.	.	0	2	0	1	1	0	2117	498	580	213.43	7
CYP51A1	1	2	31	.	0.97	43.43	4.48	53.05	74.31	131.85	0.4	0.56	0.03	3.01	6.23	2.07	12	0	2	3	0	0	0	.	.	.	3155	510	1516	153	10
DCK	1	3	5	5	0.84	15.42	10.64	15.02	12.57	38.23	0.39	0.33	0.28	2.35	5.75	2.45	20.67	15	6	18	0	9	0	2	2	2	2506	261	1536	111.86	7
DHFR	1	3	4	4	4.41	67.32	57.46	31.57	40.71	129.75	0.24	0.31	0.44	5.53	6.99	1.26	6.67	0	.	1	0	0	0	2	0	0	3919	188	2861	94	6
FKBP1A	1	3	4	4	.	89.39	172.55	64.55	95.25	332.36	0.19	0.29	0.52	5.48	6.95	1.27	12	19	3.98	2	2	0	0	2	2	1	1514	109	1132	81.75	5
GAD1	1	3	1	1	.	4.26	1.89	4.54	3.16	9.6	0.47	0.33	0.2	3.42	3.57	1.05	1.33	0	1.99	.	0	1	0	1	0	1	3279	595	1269	111.56	17
GART	1	3	3	3	57.78	98.76	95.27	98.87	121.85	315.99	0.31	0.39	0.3	5.41	8.57	1.58	1.33	8	8.91	1	0	1	0	1	1	2	3318	1011	193	144.43	22
GAS6	1	1	31	.	.	1.75	0.9	3.02	4.42	8.34	0.36	0.53	0.11	4.42	5.86	1.32	.	0	.	.	0	0	0	.	.	.	2508	679	315	135.8	15
GGCX	1	2	31	.	0.24	13.53	5.13	25.23	36.3	66.67	0.38	0.54	0.08	6.56	4.26	0.65	3	0	2	.	0	0	0	.	.	.	7556	759	5214	151.8	15
GLRB	1	2	31	.	.	2.68	0.4	4.31	5.65	10.36	0.42	0.55	0.04	1.24	4.05	3.26	2.33	0	.	1	0	0	0	.	.	.	3033	498	1362	166	10
GRIN2D	1	2	31	.	.	1.55	0.51	3.67	3.91	8.09	0.45	0.48	0.06	3.56	0.03	0.01	0.33	0	.	.	0	0	0	.	.	.	5511	1337	994	334.25	14
GRINA	1	2	31	.	.	60.25	39.08	105.05	142.82	286.95	0.37	0.5	0.14	5.77	6.69	1.16	0.67	0	7	.	0	0	1	.	.	.	1858	372	574	186	7
GSTM2	1	3	4	4	0.61	9	18.53	6.14	8.45	33.13	0.19	0.26	0.56	.	-3.46	.	.	0	.	.	0	0	0	0	0	0	1166	219	450	82.13	8
GSTM3	1	3	5	5	2.54	13.14	19.62	15.41	18.27	53.3	0.29	0.34	0.37	6.57	4.06	0.62	1.33	2	2	.	0	0	0	1	1	1	4122	226	3139	84.75	9
GSTP1	1	3	4	4	23.67	299.2	676.09	333.28	388.12	1397.5	0.24	0.28	0.48	3.6	5.21	1.45	1	0	4	.	0	0	2	1	0	1	741	211	76	90.43	7
GUCY1B1	1	3	3	3	.	7.29	4.59	4.74	6.6	15.92	0.3	0.41	0.29	2.94	4.86	1.65	4.67	1	.	.	0	0	0	1	1	0	3382	620	1233	132.86	14
GUK1	1	3	4	4	.	80.77	215.03	74.6	70.87	360.5	0.21	0.2	0.6	6.79	7.59	1.12	1	0	8.94	.	0	0	1	1	0	2	935	219	258	82.13	8
HMGCR	1	2	31	.	.	30.22	2.15	41.45	52.46	96.05	0.43	0.55	0.02	4.21	5.52	1.31	16	0	3	.	0	0	0	.	.	.	4530	889	1759	140.37	20
IFNAR2	1	2	51	.	.	9.25	5.33	12.1	11.78	29.21	0.41	0.4	0.18	2.58	1.38	0.54	2	0	.	.	0	0	0	.	.	.	4074	516	41	193.5	9
IGF1R	1	2	31	.	0.16	10.5	1.37	10.97	16.3	28.65	0.38	0.57	0.05	4.69	4.63	0.99	17	0	.	8	0	0	0	.	.	.	12235	1368	7088	195.43	21
IGF2R	1	2	31	.	9.81	30.22	2.42	47.08	79.67	129.16	0.36	0.62	0.02	3.75	4.97	1.33	5.67	0	.	2	0	0	0	.	.	.	14061	2492	6420	155.75	48
IL12A	1	1	11	.	.	1.56	0.64	4.08	1.58	6.3	0.65	0.25	0.1	2.49	3.07	1.23	1.33	0	.	2	0	0	0	.	.	.	1444	220	460	94.29	7
IMPDH1	1	3	4	4	1.91	38.76	58.18	37.28	39.34	134.81	0.28	0.29	0.43	7.43	6.76	0.91	1	0	3	.	0	0	0	1	0	1	2611	600	730	105.88	17
IMPDH2	1	3	4	4	47.03	309.61	632.17	355.5	362.32	1350	0.26	0.27	0.47	9.5	8.65	0.91	1	9	10	.	0	0	0	1	1	2	1651	515	58	110.36	14
LTA4H	1	3	3	3	20.77	85.91	106.66	64.56	104.16	275.38	0.23	0.38	0.39	3.66	7.96	2.17	1	10	4	.	0	0	0	1	2	1	2140	612	236	96.63	19
NQO1	1	3	5	5	0.31	4.48	5.29	3.43	3.78	12.49	0.27	0.3	0.42	2.58	2.52	0.98	0.67	24	1	0	5	0	0	0	2	1	2521	275	1575	137.5	6
NQO2	1	3	4	4	0.58	24.51	42.15	25.49	25.7	93.35	0.27	0.28	0.45	3.82	4.85	1.27	.	0	2	.	0	0	0	0	0	1	1073	232	221	116	7
P4HA1	1	1	31	.	6.38	18.79	4.02	34.96	62.79	101.77	0.34	0.62	0.04	2.57	5.83	2.27	2.33	0	2	3	0	0	0	.	.	.	2743	535	1005	114.64	15
P4HB	1	1	31	.	35.73	171.22	77.28	350.92	445.75	873.95	0.4	0.51	0.09	7.09	8.05	1.14	2.67	0	.	.	0	0	4	.	.	.	2437	509	854	138.82	11
PAM	1	2	31	.	.	11.72	1.48	13.52	23.21	38.21	0.35	0.61	0.04	2.55	5.96	2.34	3.33	0	.	2	0	0	0	.	.	.	3990	974	2040	116.88	26
PC	1	3	5	5	2.03	5.13	5.81	5.48	6.15	17.44	0.31	0.35	0.33	4.63	3.36	0.73	.	2	1	.	0	0	0	0	1	1	4305	1179	373	176.85	23
PDHB	1	3	4	4	3.11	104.16	159.29	93.37	98.9	351.56	0.27	0.28	0.45	4.96	7.04	1.42	5	10	9	.	0	0	0	1	2	2	1507	360	404	108	10
ABCB1	1	2	31	.	.	3.33	0.26	4.19	6.57	11.02	0.38	0.6	0.02	1.5	4.7	3.13	0.33	0	.	.	0	0	0	.	.	.	5205	1281	380	142.33	28
PLAT	1	1	31	.	.	14.69	1.85	33.68	58.18	93.71	0.36	0.62	0.02	5.82	5.25	0.9	1	0	1	1	0	0	0	.	.	.	3062	563	1275	129.92	14
PLCB3	1	3	5	5	3.2	8.55	10.91	7.66	10.43	28.99	0.26	0.36	0.38	5.33	4.3	0.81	2	0	2	4	0	0	0	1	0	1	4192	1235	1896	119.52	31
PLOD2	1	1	31	.	2.57	24.81	2.3	22.67	39.91	64.89	0.35	0.62	0.04	0.62	6.02	9.78	5	0	3	5	0	0	0	.	.	.	3749	759	1277	113.85	20
POLR2A	1	3	3	3	8.9	79.51	82.97	69.09	112.44	264.5	0.26	0.43	0.31	5.24	6.94	1.32	2.67	0	15	.	0	0	0	1	0	2	6749	1971	439	203.9	29
POLR2B	1	3	3	3	7.76	92.32	37.54	63.84	87.94	189.32	0.34	0.46	0.2	5.47	6.99	1.28	2	21	3	.	0	2	0	1	2	1	3785	1175	174	141	25
POR	1	2	31	.	3.45	23.27	4.55	52.93	67.86	125.34	0.42	0.54	0.04	5.91	5.67	0.96	1	0	3	.	0	0	3	.	.	.	2446	678	374	135.6	16
PPIB	1	1	31	.	42.81	129.78	56.88	289.1	354.9	700.87	0.41	0.51	0.08	6.68	7.45	1.12	1.33	0	5	1	0	0	0	.	.	.	893	217	208	130.2	5
PPIC	1	3	3	3	0.28	23.79	5.69	41.5	58.14	105.32	0.39	0.55	0.05	3.32	6.09	1.83	2	29	3	3	0	0	0	1	2	1	1364	213	492	127.8	5
PPP3CA	1	3	5	5	2.48	12.37	6.06	6.71	7.15	19.92	0.34	0.36	0.3	4.08	5.21	1.28	11	30	3	5	0	1	0	2	2	1	4743	522	2435	111.86	14
PPP3R1	1	3	5	5	.	36.35	18.36	26.3	22.87	67.54	0.39	0.34	0.27	3.57	5.47	1.53	24.33	35	7	11	0	4	0	2	2	2	3024	171	2106	85.5	6
PRIM1	1	3	5	5	1.79	43.89	42.17	48.91	35.19	126.27	0.39	0.28	0.33	3.91	6.13	1.57	1	0	2	.	0	0	0	1	0	1	1423	421	135	97.15	13
PRIM2	1	3	5	5	1.29	17.24	14.35	22.18	18.56	55.09	0.4	0.34	0.26	3.17	3.66	1.16	4.33	0	1	.	0	0	0	1	0	1	2303	510	674	117.69	14
PRRG1	1	2	31	.	.	3.61	0.9	3.71	4.25	8.86	0.42	0.48	0.1	1.99	3.93	1.97	6.67	0	.	4	0	0	0	.	.	.	4400	219	3674	219	4
RARA	1	3	4	4	.	6.29	8.1	4.73	5.08	17.91	0.26	0.28	0.45	5.06	3.46	0.68	1	2	2	.	0	0	0	1	1	1	3275	463	1417	173.63	9
RARG	1	3	4	4	.	4.73	8.43	4.67	6.35	19.45	0.24	0.33	0.43	3.56	4.26	1.2	1.33	0	4	.	0	0	0	1	0	1	2917	455	1110	170.63	10
RPL3	1	3	4	4	30.2	1296.33	3979.93	1321.13	1351.22	6652.28	0.2	0.2	0.6	9.13	11.8	1.29	0.33	0	2	.	0	0	0	0	0	1	1296	404	58	121.2	10
RPL4	1	3	4	4	21.38	1649.37	4026.22	1986.99	1585.92	7599.13	0.26	0.21	0.53	7.36	11.17	1.52	0.67	0	7	.	0	0	0	0	0	2	2741	428	92	128.4	10
RPL5	1	3	4	4	15.49	1784.31	3238.14	1952.12	1576.44	6766.7	0.29	0.23	0.48	6.13	12.14	1.98	1	12	4	0	0	0	0	1	2	1	1028	298	59	111.75	8
RPL6	1	3	4	4	12.02	999.48	1707.91	981.6	827.34	3516.86	0.28	0.24	0.49	6.96	11.37	1.63	.	0	2	.	0	0	0	0	0	1	921	289	43	144.5	7
RPL7	1	3	4	4	12.59	743.37	1243.91	765.88	676.9	2686.69	0.29	0.25	0.46	5.21	9.58	1.84	0.33	0	.	.	0	0	0	0	0	0	1233	249	68	124.5	7
RPL7A	1	3	4	4	12.88	1129.39	3702.95	1514.15	1345.9	6563	0.23	0.21	0.56	9.32	12.21	1.31	1	0	2	.	0	0	0	1	0	1	887	267	59	100.13	8
RPL8	1	3	4	4	9.12	1506.58	4740.57	1477.62	1439.08	7657.27	0.19	0.19	0.62	8.67	11.81	1.36	0	0	4.98	.	0	0	1	0	0	1	1070	258	39	154.8	5
RPL11	1	3	4	4	8.51	1799.5	4972.38	1723.46	1577.33	8273.17	0.21	0.19	0.6	8.46	11.15	1.32	1	5	4	.	0	0	0	1	1	1	1017	179	52	89.5	6
RPL12	1	3	4	4	22.39	1255.15	5544.67	1128.36	943.69	7616.71	0.15	0.12	0.73	9.26	11.06	1.2	0.33	0	1	.	0	0	0	0	0	1	634	166	47	71.14	7
RPL13	1	3	4	4	25.12	558.99	1907.36	438.04	457.44	2802.84	0.16	0.16	0.68	9.7	10.44	1.08	2.67	13	9	2	0	0	1	1	2	2	2187	212	3787	127.2	6
RPL23	1	3	4	4	11.48	1483.51	3376.7	2016.16	1604.89	6997.75	0.29	0.23	0.48	7.8	9.87	1.27	4	5	5	1	0	0	0	1	1	2	2706	141	64	84.6	5
RPL18	1	3	4	4	8.13	1093.62	2858.29	1526.47	1514.16	5898.92	0.26	0.26	0.48	9.13	11.2	1.23	1	2	7	2	0	0	4	1	1	2	643	189	45	81	7
RPL18A	1	3	4	4	9.33	571.06	2117.59	507.87	486	3111.46	0.16	0.16	0.68	8.56	9.2	1.07	.	0	.	.	0	0	0	0	0	0	634	177	61	106.2	5
RPL19	1	3	4	4	5.13	1578.02	4080.79	1629.51	1745.84	7456.14	0.22	0.23	0.55	9.08	11.13	1.23	1	1	4	.	0	0	0	1	1	1	737	197	79	98.5	6
RPL21	1	3	4	4	11.75	67.02	120.05	67.31	53.45	240.81	0.28	0.22	0.5	5.47	8.85	1.62	.	0	0.5	.	0	0	0	0	0	0	566	161	43	96.6	6
RPL22	1	3	4	4	2.57	174.21	357.83	158.72	145.2	661.74	0.24	0.22	0.54	5.33	7.71	1.45	3	3	7	0	0	0	0	1	1	2	2061	129	1652	96.75	4
RPL23A	1	3	4	4	11.75	682.83	1231.69	748.52	708.84	2689.05	0.28	0.26	0.46	8.75	8.56	0.98	2	2	6	.	0	1	0	1	1	2	970	157	475	94.2	5
RPL17	1	3	4	4	10.96	470.22	926.09	555.9	440.41	1922.39	0.29	0.23	0.48	.	6.04	.	.	0	4.28	.	0	0	0	0	0	1	614	185	38	92.5	7
RPL24	1	3	4	4	3.89	1273.36	3085	1573.44	1238.62	5897.05	0.27	0.21	0.52	8.02	10.47	1.31	1	0	2	.	0	0	0	1	0	1	560	158	45	79	6
RPL26	1	3	4	4	.	1532.87	4007.27	2064.61	1345.09	7416.97	0.28	0.18	0.54	3.45	9.02	2.62	0	1	1	.	0	0	0	0	1	1	528	146	48	146	4
RPL27	1	3	4	4	3.72	1799.96	4757.9	2329.44	1989.94	9077.28	0.26	0.22	0.52	8.68	11.26	1.3	1	9	4	0	0	0	0	1	1	1	505	137	39	102.75	5
RPL30	1	3	4	4	5.62	1066.37	2737.96	1600.22	1347.28	5685.46	0.28	0.24	0.48	7.47	9.39	1.26	1	10	3	.	0	0	0	1	2	1	498	116	91	87	5
RPL27A	1	3	4	4	.	157.47	447.27	147.2	151.26	745.72	0.2	0.2	0.6	7.99	7.8	0.98	7	7	8	7	0	0	0	2	1	2	4535	149	4066	89.4	5
RPL28	1	3	4	4	6.92	85.7	281.74	80.53	89.72	452	0.18	0.2	0.62	8.51	7.6	0.89	7.33	0	11.95	.	0	0	4	2	0	2	4209	138	3753	103.5	5
RPL29	1	3	4	4	.	1033.82	3251.01	1202.73	1241.61	5695.35	0.21	0.22	0.57	8.28	9.58	1.16	1	0	2	.	0	0	1	1	0	1	754	160	121	160	4
RPL31	1	3	4	4	13.8	401.1	1023.31	602.79	412.06	2038.15	0.3	0.2	0.5	6.67	8.41	1.26	2	1	8.94	.	0	0	0	1	1	2	1291	126	42	94.5	5
RPL32	1	3	4	4	8.71	619.06	1990	729.89	611.15	3331.03	0.22	0.18	0.6	7.58	9.49	1.25	2.33	4	9	.	1	0	3	1	1	2	2094	136	1149	136	4
RPL34	1	3	4	4	2.69	292.54	782.39	485.17	307.06	1574.62	0.31	0.2	0.5	6.3	9.14	1.45	2	9	4	.	0	0	0	1	1	1	546	118	505	88.5	5
RPL35A	1	3	4	4	7.59	719.7	1696.46	1109.57	970.54	3776.57	0.29	0.26	0.45	7.53	9.74	1.29	1	12	6	.	0	0	0	1	2	2	1234	111	78	83.25	5
RPL37	1	3	4	4	.	364.3	1012	612.86	460.65	2085.51	0.29	0.22	0.49	6.95	8.48	1.22	10.67	14	4	5	1	0	0	2	2	1	7573	98	1176	73.5	4
RPL37A	1	3	4	4	0.81	2080.09	5416.54	3134.21	3166.96	11717.7	0.27	0.27	0.46	7.08	8.9	1.26	3.67	9	4	.	1	0	0	1	1	1	2992	93	63	69.75	4
RPL38	1	3	4	4	.	1321.65	3143.62	1611.9	1299.46	6054.97	0.27	0.21	0.52	7.91	9.93	1.26	1	0	4	1	0	1	0	1	0	1	1145	71	51	53.25	5
RPL39	1	3	5	5	.	1346.46	3024.85	2408.65	2070.39	7503.89	0.32	0.28	0.4	7.14	11.2	1.57	1.33	0	2	.	0	0	2	1	0	1	390	52	180	52	3
RPL36AL	1	3	5	5	.	301.9	369.24	341.96	319.26	1030.46	0.33	0.31	0.36	6.25	8.38	1.34	.	2	3	.	0	0	0	0	1	1	676	107	96	321	2
REEP3	1	2	31	.	0.02	6.91	1.67	6.81	6.45	14.93	0.46	0.43	0.11	2.53	5.15	2.04	9	0	0	32	0	0	0	.	.	.	5172	256	4254	96	8
TSR3	1	3	4	4	0.59	31.72	58.61	24.75	20.63	103.99	0.24	0.2	0.56	6.83	6.98	1.02	1	0	.	.	0	0	0	1	0	0	1210	313	197	156.5	6
SLC35E4	1	2	11	.	.	1.98	0.5	6.2	4.35	11.05	0.56	0.39	0.05	4.76	1.4	0.29	0.67	0	1	.	0	0	0	.	.	.	2585	351	862	526.5	2
GRB10	1	3	5	5	0.32	17	20.07	14.83	16	50.9	0.29	0.31	0.39	4.26	5.36	1.26	5.33	6	1	1	0	1	0	1	1	1	5468	595	2889	111.56	19
TIMM50	1	2	41	.	1.07	41.97	62.65	46.19	44.18	153.02	0.3	0.29	0.41	7.25	7.31	1.01	13	0	11	3	0	0	0	.	.	.	5037	354	3965	96.55	11
ALKBH2	1	3	4	4	.	27.3	48.37	38.56	25.7	112.64	0.34	0.23	0.43	6.37	5.78	0.91	.	0	4	1	0	0	0	0	0	1	1180	262	18	262	4
ETFRF1	1	3	5	5	.	14.12	10.5	13.72	10.35	34.57	0.4	0.3	0.3	2.92	4.52	1.55	5.67	0	.	1	0	0	0	1	0	0	1242	91	703	136.5	3
ZNF425	1	3	1	1	.	2.23	2.48	3.55	1.95	7.98	0.45	0.24	0.31	0.81	2.02	2.49	1	0	.	.	0	0	0	1	0	0	3198	753	828	564.75	4
SPOPL	1	3	1	1	.	5.4	2.31	3.78	1.67	7.76	0.49	0.21	0.3	1.44	3.62	2.52	17.67	4	.	11	0	0	0	2	1	0	6056	393	4155	117.9	11
MED11	1	3	4	4	.	31.24	48.2	28.42	24.85	101.47	0.28	0.24	0.48	6.86	4.75	0.69	0.67	0	4	.	0	0	0	0	0	1	836	118	423	118	3
C4orf3	1	2	41	.	.	19.15	29.17	18.82	23.27	71.26	0.26	0.33	0.41	5.57	5.52	0.99	6	0	9	2	0	0	0	.	.	.	2671	67	2361	100.5	2
TOMM5	1	2	41	.	.	127.08	209.94	158.67	141.73	510.35	0.31	0.28	0.41	.	1.63	.	9	0	5.99	2	0	0	0	.	.	.	706	52	485	78	2
C8orf82	1	3	4	4	0.16	7.02	13.29	7.12	6.54	26.96	0.26	0.24	0.49	8.86	4.38	0.49	0.33	0	2.98	.	0	0	1	0	0	1	2455	217	1123	217	3
PIM3	1	3	5	5	.	19.85	28.76	24.48	19.65	72.9	0.34	0.27	0.39	9.13	7.58	0.83	7	7	10	1	0	0	1	2	1	2	2102	327	945	163.5	6
LHX8	1	3	1	1	.	1.27	1.08	3.44	1.86	6.37	0.54	0.29	0.17	2.5	-1.67	-0.67	2	0	.	.	0	0	0	1	0	0	2258	347	638	130.13	9
RPLP0	1	3	4	4	25.12	886.04	2892.81	1201.41	1149.17	5243.38	0.23	0.22	0.55	8.63	11.09	1.28	1	3	4.99	.	0	0	2	1	1	1	1105	318	73	136.29	8
ZNF787	1	3	5	5	.	11.9	17.85	14.55	10.69	43.09	0.34	0.25	0.41	4.26	5.08	1.19	2.33	1	7	2	0	0	5	1	1	2	1940	383	660	574.5	3
INPP5J	1	3	5	5	.	4.83	7.09	5.83	6.18	19.11	0.31	0.32	0.37	4.3	3.31	0.77	.	0	2	.	0	0	0	0	0	1	3348	1007	278	232.38	13
GPATCH8	1	3	5	5	0.91	23.32	13.49	13.03	14.81	41.33	0.32	0.36	0.33	4.48	5.44	1.21	16.33	4	5	.	0	3	0	2	1	2	6832	1503	2291	563.63	8
PTRH1	1	3	4	4	0.08	5.27	6.98	4.16	3.68	14.82	0.28	0.25	0.47	5.92	-1.04	-0.18	0.67	0	.	.	0	0	0	0	0	0	962	215	437	129	5
KCTD11	1	3	1	1	.	2.18	2.62	4.25	2.25	9.13	0.47	0.25	0.29	5.77	2.24	0.39	.	0	.	.	0	0	0	0	0	0	2783	272	1303	816	1
TWISTNB	1	3	5	5	.	23.36	9.94	12.92	12.77	35.63	0.36	0.36	0.28	.	.	.	23	0	5	15	0	0	0	2	0	2	3893	339	2854	254.25	4
RPLP1	1	3	4	4	2.51	1651.21	4272.72	1914.11	2279.79	8466.62	0.23	0.27	0.5	8.68	11.42	1.32	0.33	12	3.99	.	0	0	0	0	2	1	1174	115	38	86.25	4
RREB1	1	3	3	3	0.71	6.89	4.48	6.71	7.43	18.63	0.36	0.4	0.24	3.44	4.05	1.18	12	6	5	7	0	2	0	2	1	2	8625	1743	3012	522.9	13
RPLP2	1	3	4	4	10.96	747.61	2316.5	755.99	894.31	3966.8	0.19	0.23	0.58	8.75	10.98	1.25	0.67	0	5	.	0	0	0	0	0	2	462	116	40	87	5
NOMO3	1	2	31	.	.	3.79	1.01	7.2	10.2	18.41	0.39	0.55	0.05	-0.84	3.27	-3.91	.	0	.	.	0	0	0	.	.	.	4320	1223	512	118.35	31
TUSC1	1	3	1	1	.	3.91	4.99	5.79	3	13.77	0.42	0.22	0.36	5.81	2.12	0.37	.	5	.	.	0	0	0	0	1	0	1476	210	1294	630	1
ZNF740	1	3	5	5	.	16.19	21.9	19.82	14.71	56.43	0.35	0.26	0.39	6.3	4.66	0.74	5.67	7	.	1	0	0	0	1	1	0	8557	194	3280	97	7
ZNF774	1	3	5	5	.	3.66	2.84	3.08	2.75	8.68	0.36	0.32	0.33	3.9	1.83	0.47	2	0	.	.	0	0	0	1	0	0	3163	484	200	484	4
LIN28B	1	3	5	5	.	32.08	13.16	8.63	11.39	33.18	0.26	0.34	0.4	3.26	5.8	1.78	19.67	1	4	7	0	4	0	2	1	1	5446	251	4549	188.25	4
ZYG11A	1	3	1	1	.	8.44	3.71	7.28	5.42	16.41	0.44	0.33	0.23	3.67	4.42	1.2	8	1	.	4	1	0	0	2	1	0	4445	760	1618	162.86	14
NRARP	1	3	5	5	.	13.82	15.78	15	14.78	45.56	0.33	0.32	0.35	9.45	6.12	0.65	.	6	2	.	0	3	1	0	1	1	2641	115	1953	345	1
METRNL	1	1	51	.	.	4.17	4	7.35	8.37	19.72	0.37	0.42	0.2	3.85	3.59	0.93	1	0	.	1	0	0	0	.	.	.	1690	312	551	234	4
RPS3	1	3	4	4	37.15	1813.92	5286.24	2169.26	2149.86	9605.37	0.23	0.22	0.55	7.52	9.72	1.29	2.67	6	4	1	0	1	5	1	1	1	2059	244	1303	122	7
TMEM198	1	2	51	.	.	3.86	3.55	6.39	5.75	15.68	0.41	0.37	0.23	4.74	3	0.63	0.33	0	.	.	0	0	0	.	.	.	2213	361	741	270.75	5
EBF3	1	3	1	1	.	5.06	2.99	6.16	4.59	13.74	0.45	0.33	0.22	4.59	3.92	0.85	7.33	3	.	3	0	2	0	2	1	0	5106	630	2697	111.18	17
RPS3A	1	3	4	4	20.42	667.65	1283.49	875.19	600.12	2758.8	0.32	0.22	0.47	6.25	10.82	1.73	1	0	.	.	0	0	0	1	0	0	869	265	59	132.5	6
DIPK1A	1	2	31	.	.	8.05	1.07	10.91	11.96	23.95	0.46	0.5	0.04	6.38	4.59	0.72	2.33	0	.	1	0	0	0	.	.	.	2536	429	1223	257.4	5
RPS4X	1	3	4	4	19.5	2757.32	7256.5	2883.83	2622.78	12763.1	0.23	0.21	0.57	8.6	11.71	1.36	1	4	8	.	0	2	0	1	1	2	1474	264	68	113.14	7
SHISA2	1	2	31	.	.	11.53	1.36	9.49	12.97	23.81	0.4	0.54	0.06	6.43	3.87	0.6	2.67	0	.	.	0	0	0	.	.	.	3845	296	1916	444	2
IRGQ	1	3	5	5	1.43	5.38	4.42	5.29	4.53	14.24	0.37	0.32	0.31	5.94	4.14	0.7	12	3	8	7	1	1	0	2	1	2	9686	624	7659	936	3
COA5	1	3	5	5	.	16.85	17.1	12.8	13.81	43.71	0.29	0.32	0.39	4.4	5.44	1.23	1.67	0	3	1	0	2	0	1	0	1	1770	75	1429	75	3
C1QL4	1	1	31	.	.	1.24	0.64	4.6	5.27	10.52	0.44	0.5	0.06	6.33	2.8	0.44	.	0	1	.	0	0	0	.	.	.	2073	239	637	358.5	2
TTC32	1	3	5	5	.	9.23	7.63	7.82	5.98	21.42	0.37	0.28	0.36	3.08	5.01	1.63	2	0	.	1	0	1	0	1	0	0	941	152	356	152	3
CISD2	1	2	31	.	1.5	8.81	3.98	14.98	14.8	33.76	0.44	0.44	0.12	2.43	3.75	1.54	6	0	1	2	0	0	0	.	.	.	5878	136	5377	136	3
TMEM64	1	2	11	.	.	4.03	1.44	5.26	4.21	10.91	0.48	0.39	0.13	5.25	3.76	0.72	15.33	0	3	11	0	0	0	.	.	.	4992	381	3676	381	3
CHAC2	1	3	1	1	0.4	20.76	11.18	20.26	14.49	45.92	0.44	0.32	0.24	3.39	5.64	1.66	5	3	2	4	0	1	0	1	1	1	1309	185	671	185	3
ZNF121	1	3	1	1	.	23.98	3.4	10.99	3.35	17.74	0.62	0.19	0.19	4.4	5.54	1.26	67	6	.	30	4	5	0	2	1	0	6987	391	212	586.5	4
SPDYC	1	3	3	3	.	5.75	13.17	7.56	13.46	34.19	0.22	0.39	0.39	2.35	-1.36	-0.58	.	0	.	.	0	0	0	0	0	0	1042	275	0	137.5	7
STK16	1	3	4	4	.	8.39	15.91	10.71	7.6	34.21	0.31	0.22	0.46	6.65	4.43	0.67	0.33	2	3	.	0	0	0	0	1	1	3118	306	1778	131.14	8
RPS5	1	3	4	4	11.75	707.78	1787.48	927.2	1167.41	3882.08	0.24	0.3	0.46	8.74	10.21	1.17	1	0	6	.	0	0	2	1	0	2	741	205	54	123	6
PPP2CB	1	3	5	5	5.75	24.64	27.96	27.94	24.48	80.38	0.35	0.3	0.35	2.64	7.08	2.68	9	7	8	2	0	3	0	2	1	2	1946	310	625	132.86	7
SH3D19	1	3	5	5	0.15	10.62	5.96	5.53	4.1	15.59	0.35	0.26	0.38	1.83	4.31	2.35	1	3	.	0	0	0	0	1	1	0	5207	1048	1810	157.2	20
C12orf29	1	3	1	1	0.38	16.82	9.53	18.22	10.48	38.22	0.48	0.27	0.25	3.37	5.51	1.64	10.33	0	3	13	0	5	0	2	0	1	2829	326	1738	139.71	7
C20orf19	1	3	5	5	.	.	2.26	3.11	2.5	7.87	0.4	0.32	0.29	.	.	.	2.33	0	.	.	0	0	0	1	0	0	2102	674	3270	155.54	13
FAM168B	1	2	51	.	.	55.56	42.09	43.42	38.37	123.87	0.35	0.31	0.34	3.78	6.42	1.7	43.33	0	7	15	0	0	0	.	.	.	5435	196	4589	117.6	7
RPS6	1	3	4	4	8.91	2521.47	4826.11	2667.58	2106.65	9600.33	0.28	0.22	0.5	7.45	10.48	1.41	1.33	1	6	2	0	0	0	1	1	2	1369	250	37	125	6
IRAK1BP1	1	3	5	5	.	4.83	4.67	3.97	2.9	11.54	0.34	0.25	0.4	2.21	3.76	1.7	2	0	2	4	0	0	0	1	0	1	5577	261	2632	195.75	4
ZNF766	1	3	1	1	.	4.68	2.18	8.18	2.76	13.12	0.62	0.21	0.17	3.38	3.04	0.9	3.33	0	.	5	0	1	0	1	0	0	6282	469	1525	351.75	4
PM20D2	1	3	5	5	.	21.53	10.67	9.8	9.95	30.41	0.32	0.33	0.35	4.64	6.76	1.46	8.33	18	3	15	0	2	0	2	2	1	4703	437	3306	187.29	7
TTC7B	1	3	4	4	.	11.85	21.43	10.54	10.28	42.25	0.25	0.24	0.51	2.56	3.16	1.23	1	0	1	.	0	0	1	1	0	1	19471	844	780	126.6	20
RNF187	1	3	4	4	.	79.7	169.65	72.19	72.85	314.69	0.23	0.23	0.54	7.29	8.16	1.12	2	5	12	.	0	0	8	1	1	2	3118	236	2303	177	4
TMEM201	1	2	31	.	.	8.97	2.49	13.55	15.03	31.07	0.44	0.48	0.08	6.48	4.97	0.77	4	0	10.96	6	0	0	0	.	.	.	3815	667	2671	181.91	11
IBA57	1	3	4	4	0.21	7.66	7.78	5.93	3.75	17.47	0.34	0.21	0.45	4.54	3.66	0.8	4	0	1	1	0	0	0	1	0	1	7828	357	6744	357	3
SLC25A30	1	2	51	.	.	10.72	6.84	7.38	8.33	22.55	0.33	0.37	0.3	3.67	4.83	1.31	14.33	0	3	4	0	0	0	.	.	.	3663	292	2658	97.33	10
MTX3	1	3	5	5	.	13.37	4.27	4.04	3.56	11.87	0.34	0.3	0.36	3.37	4.73	1.4	25.33	2	2	19	6	1	0	2	1	1	7931	313	7071	104.33	9
FAM171A1	1	2	31	.	.	16.03	7.45	23	21.74	52.2	0.44	0.42	0.14	2.77	5.77	2.08	5.33	0	3	1	0	0	0	.	.	.	4182	891	1272	334.13	8
RPS7	1	3	4	4	9.33	952.73	1833.33	1277.67	1175.4	4286.41	0.3	0.27	0.43	8.25	10.63	1.29	.	0	1	.	0	0	0	0	0	1	732	195	37	97.5	7
NAA30	1	3	1	1	.	10.45	5.19	8.13	5.55	18.86	0.43	0.29	0.27	4.1	4.02	0.98	24	1	1	12	0	2	0	2	1	1	7600	363	3232	272.25	5
HNRNPA1L	1	3	5	5	.	.	9.3	10.17	5.3	24.76	0.41	0.21	0.38	.	.	.	.	0	.	.	0	0	0	0	0	0	.	.	329	.	.
RPS8	1	3	4	4	12.88	1726.08	4873.36	2150.4	1666.08	8689.84	0.25	0.19	0.56	9.79	12.22	1.25	1	2	5	.	0	0	0	1	1	2	778	209	55	104.5	6
MSL1	1	3	3	3	0.12	26.09	17.22	18.39	21.63	57.24	0.32	0.38	0.3	6.53	6.37	0.98	15.33	4	4	1	0	3	0	2	1	1	5035	615	2420	205	9
CENPP	1	3	5	5	.	3.7	4.49	4.05	2.17	10.7	0.38	0.2	0.42	3.66	2.06	0.56	2	2	1	0	0	0	0	1	1	1	8293	289	2015	108.38	8
MYPOP	1	3	4	4	.	7.19	12.02	6.8	7.07	25.89	0.26	0.27	0.46	4.37	4.17	0.96	1.33	2	3	.	0	0	0	1	1	1	1896	400	600	600	3
NUDT17	1	3	5	5	.	5.08	5.46	4.94	3.62	14.01	0.35	0.26	0.39	7.37	3.59	0.49	0.33	12	.	.	0	1	0	0	2	0	1473	329	98	123.38	8
CTU2	1	3	4	4	0.79	17.68	26.6	19.42	16.09	62.11	0.31	0.26	0.43	7.17	5.22	0.73	0.33	1	.	.	0	0	0	0	1	0	1721	516	135	103.2	15
RGMB	1	1	11	.	.	6.82	2	9.84	8.16	19.99	0.49	0.41	0.1	4.58	3.5	0.77	14	0	3	5	0	0	0	.	.	.	4463	438	2741	438	3
SPIN4	1	3	3	3	.	8.75	3.73	4.99	6.61	15.33	0.33	0.43	0.24	4.07	4	0.98	.	34	1	.	0	0	0	0	2	1	4105	250	2842	750	1
ADAL	1	3	5	5	.	6.48	4.67	3.5	4.02	12.19	0.29	0.33	0.38	2.06	3.57	1.73	0.33	0	1	2	0	0	0	0	0	1	4268	356	340	106.8	13
ZKSCAN2	1	3	1	1	.	6.27	2.63	5.59	3.76	11.99	0.47	0.31	0.22	4.95	3.78	0.76	6.33	0	.	.	0	0	0	1	0	0	7437	968	3815	414.86	7
COA6	1	3	5	5	0.69	66.49	76.58	69.91	53.34	199.83	0.35	0.27	0.38	5.39	6.2	1.15	2	4	.	.	0	0	0	1	1	0	1741	156	231	156	3
KNOP1	1	3	5	5	9.52	36.7	38.69	30.6	27	96.29	0.32	0.28	0.4	5.34	4.96	0.93	7.33	1	.	.	1	0	0	2	1	0	6422	459	558	344.25	5
SNX30	1	3	5	5	0.47	7.3	4.1	4.34	4.6	13.04	0.33	0.35	0.31	1.56	3.93	2.52	6.67	0	1	2	0	1	0	2	0	1	7700	438	6144	146	9
RPS9	1	3	4	4	18.62	655.54	1784.58	670.22	758.92	3213.72	0.21	0.24	0.56	7.65	9.99	1.31	0.67	0	4	.	0	0	0	0	0	1	713	195	72	146.25	5
HYKK	1	3	4	4	.	10.32	14.6	7.84	8.38	30.82	0.25	0.27	0.47	1.94	2.28	1.18	0.33	0	.	1	0	0	0	0	0	0	4197	374	2975	280.5	5
CFAP126	1	3	5	5	.	17.57	8.39	6.27	8.63	23.3	0.27	0.37	0.36	4.86	5.42	1.12	.	0	.	.	0	0	0	0	0	0	774	178	234	106.8	5
CCDC184	1	3	1	1	.	1.15	1.72	4.68	1.47	7.87	0.59	0.19	0.22	2.72	0.49	0.18	.	0	.	.	0	0	0	0	0	0	2283	195	1219	585	1
C2orf68	1	3	5	5	.	7.72	7.94	6.55	6.64	21.13	0.31	0.31	0.38	6.63	4.57	0.69	1.67	10	6	1	2	0	0	1	2	2	4274	167	3692	125.25	4
FRRS1	1	2	31	.	.	4.85	0.37	7.1	9.45	16.91	0.42	0.56	0.02	0.73	2.09	2.86	10	0	.	.	0	0	0	.	.	.	6971	593	195	118.6	17
PTRHD1	1	3	4	4	0.56	33.68	79.83	46.61	42.25	168.68	0.28	0.25	0.47	3.13	5.48	1.75	0.67	0	3	.	0	0	1	0	0	1	1120	141	144	211.5	2
SRRD	1	3	5	5	.	34.13	35.91	41.33	25.42	102.66	0.4	0.25	0.35	4.98	4.11	0.83	3.67	0	3	1	0	1	0	1	0	1	4020	340	266	145.71	7
H3F3C	1	3	5	5	.	3.12	4.52	3.47	3.1	11.09	0.31	0.28	0.41	.	.	.	.	0	1	.	0	0	0	0	0	1	1114	136	574	408	1
EIF2AK4	1	3	5	5	0.86	15.68	10.56	9.31	11.07	30.95	0.3	0.36	0.34	4.51	5.31	1.18	2	0	1	.	0	0	0	1	0	1	5538	1650	512	126.92	39
CARMIL2	1	3	5	5	.	2.15	3.35	3.23	3.06	9.64	0.33	0.32	0.35	6.06	3.06	0.51	0.33	0	.	1	0	0	0	0	0	0	4462	1436	51	113.37	38
CXorf40B	1	3	5	5	.	29.27	52.34	49.75	28.14	130.23	0.38	0.22	0.4	.	.	.	1	0	1	.	0	0	0	1	0	1	1333	159	347	238.5	5
RPS10	1	3	4	4	6.46	942.14	3009.53	1169.25	1060.57	5239.35	0.22	0.2	0.57	.	5.05	.	1	1	0.97	.	0	0	0	1	1	0	588	166	52	99.6	6
DCUN1D2	1	3	1	1	.	7.19	3.75	6.67	5.4	15.81	0.42	0.34	0.24	4.91	5	1.02	3.67	0	.	1	0	0	0	1	0	0	3032	260	2210	111.43	7
CCDC189	1	3	5	5	.	4.48	2.55	3.45	3	9	0.38	0.33	0.28	5.65	3.6	0.64	.	0	.	.	0	0	0	0	0	0	1363	332	53	110.67	9
RPS11	1	3	4	4	11.22	1806.99	5415.13	1882.58	2066.75	9364.46	0.2	0.22	0.58	9.9	11.85	1.2	1	0	2	.	0	0	0	1	0	1	573	159	77	95.4	5
ALG1L	1	3	4	4	.	2.68	6.23	3.28	3.76	13.26	0.25	0.28	0.47	3.69	2.06	0.56	.	0	.	.	0	0	0	0	0	0	.	.	77	.	.
UFSP1	1	3	5	5	.	2.36	2.72	3.04	1.75	7.51	0.4	0.23	0.36	.	4.4	.	.	0	.	.	0	0	0	0	0	0	995	143	120	429	1
RPS12	1	3	4	4	14.13	1283.52	4037.58	1571.51	1043.76	6652.84	0.24	0.16	0.61	8.34	11.27	1.35	.	0	2	.	0	0	0	0	0	1	503	133	22	79.8	6
RPS13	1	3	4	4	12.59	904.8	2412.24	1301.96	1083.19	4797.38	0.27	0.23	0.5	7.04	11.08	1.57	0.33	0	2	.	0	0	0	0	0	1	527	152	41	76	6
ESCO2	1	3	1	1	.	9.66	3.38	8.33	4.47	16.18	0.51	0.28	0.21	2.58	5.09	1.97	9.67	3	1	5	2	0	0	2	1	1	3754	602	1470	180.6	11
CCDC157	1	3	1	1	.	1.77	1.79	2.35	1.48	5.62	0.42	0.26	0.32	6.21	2.1	0.34	.	0	.	.	0	0	0	0	0	0	4478	753	1910	225.9	12
C2orf76	1	3	5	5	.	9.42	9.3	9.95	7.29	26.53	0.37	0.27	0.35	1.12	3.71	3.32	1	0	0	.	0	0	0	1	0	0	685	127	255	76.2	6
CCDC58	1	3	5	5	.	65.07	48.88	58.37	49.24	156.48	0.37	0.31	0.31	2.93	5.97	2.04	2.67	6	3	.	0	0	0	1	1	1	720	145	278	87	5
YDJC	1	3	4	4	.	48.39	78.87	47.9	44.49	171.27	0.28	0.26	0.46	9.29	7.76	0.84	1	0	7	.	0	0	1	1	0	2	1309	324	329	194.4	5
VMA21	1	2	51	.	.	34.46	14.71	21.46	23.28	59.45	0.36	0.39	0.25	3.22	5.95	1.85	66.67	0	10	24	0	0	0	.	.	.	4715	102	4306	102	3
RNF215	1	2	31	.	.	7.66	3.66	12.45	14.33	30.44	0.41	0.47	0.12	6.15	4.12	0.67	1.67	0	1	.	0	0	0	.	.	.	2011	378	788	126	9
SH3PXD2B	1	3	3	3	1.94	9.4	9.83	7.18	10.35	27.36	0.26	0.38	0.36	3.88	3.25	0.84	2	18	.	.	0	0	0	1	2	0	7779	912	4870	210.46	13
RPS15	1	3	4	4	3.55	887.37	2308.08	876.4	962.01	4146.5	0.21	0.23	0.56	.	11	.	.	0	3	.	0	0	0	0	0	1	501	146	35	109.5	4
CMC4	1	3	4	4	.	14.1	42.89	14.88	14.09	71.87	0.21	0.2	0.6	.	.	.	0.33	0	.	.	0	0	0	0	0	0	881	69	221	103.5	3
SFMBT2	1	3	3	3	.	6.37	1.66	3.78	4.33	9.76	0.39	0.44	0.17	4.15	3.85	0.93	7	0	.	4	0	1	0	2	0	0	8056	895	5146	134.25	21
RPS15A	1	3	4	4	8.51	1104.65	3343.42	1683.43	1245.75	6272.59	0.27	0.2	0.53	6.35	7.57	1.19	4	5	2	.	0	0	0	1	1	1	2203	131	54	98.25	5
RPS16	1	3	4	4	15.14	1008.36	2954.78	1295.78	1229.64	5480.2	0.24	0.22	0.54	10.52	12.56	1.19	1	1	5	.	0	2	4	1	1	2	631	147	136	88.2	5
RPS17	1	3	4	4	6.03	2.73	12.46	4.96	3.02	20.44	0.24	0.15	0.61	.	.	.	1	0	.	.	0	0	0	1	0	0	488	136	51	81.6	5
RPS19	1	3	4	4	15.14	475.46	1476.35	620.33	626.11	2722.79	0.23	0.23	0.54	10.08	11.19	1.11	2	0	3	.	0	0	0	1	0	1	2021	146	39	87.6	6
RPS20	1	3	4	4	11.22	368.51	1042.68	454.52	364.84	1862.04	0.24	0.2	0.56	4.43	8.4	1.9	1	0	2.99	8	0	2	0	1	0	1	519	120	281	90	4
ZNF749	1	3	1	1	.	5.42	2.09	3.55	2.26	7.9	0.45	0.29	0.26	4.08	3.85	0.94	4.33	0	2	.	0	1	0	1	0	1	4207	779	1612	779	3
RPS21	1	3	5	5	.	552.82	1342.88	1091.68	1137.79	3572.35	0.31	0.32	0.38	8.35	10	1.2	1	8	3	.	0	0	0	1	1	1	358	84	54	50.4	6
SBK1	1	3	4	4	.	3.9	6.69	3.53	4.42	14.64	0.24	0.3	0.46	3.98	3.43	0.86	1	0	.	.	0	0	0	1	0	0	4986	425	2928	425	4
ZNF772	1	3	1	1	.	2.65	1.18	3.56	2.2	6.94	0.51	0.32	0.17	5.49	3.43	0.63	6.67	0	1	11	0	1	0	2	0	1	5292	449	3688	336.75	4
LIN52	1	3	1	1	.	13.32	13.58	22.35	12.26	48.19	0.46	0.25	0.28	1.7	3.79	2.22	17.67	5	1	2	0	0	0	2	1	1	2874	113	1437	56.5	6
RPS23	1	3	4	4	8.51	252.6	615.72	292.67	227.46	1135.85	0.26	0.2	0.54	7.67	9.27	1.21	7.67	5	6	6	0	0	0	2	1	2	3252	144	2789	108	4
RAB12	1	3	5	5	.	14.34	10.5	14.09	10.62	35.21	0.4	0.3	0.3	4.13	5.5	1.33	4.33	8	3	2	0	1	0	1	1	1	2147	341	1120	170.5	6
ANO6	1	2	31	.	.	8.32	1.14	7.17	10.55	18.86	0.38	0.56	0.06	2.36	5.2	2.2	6	0	1.99	5	0	0	0	.	.	.	5998	911	3040	136.65	20
RPS24	1	3	4	4	12.59	328.44	615.04	389.76	286.16	1290.96	0.3	0.22	0.48	4.89	9.52	1.95	1	0	4	.	0	0	0	1	0	1	534	131	90	78.6	6
RPS25	1	3	4	4	10.23	1072.92	2278.29	1311.99	1118.45	4708.74	0.28	0.24	0.48	8.03	10.75	1.34	.	0	4	.	0	0	0	0	0	1	483	126	51	94.5	5
RPS26	1	3	4	4	.	58.37	105.02	67.3	60.62	232.94	0.29	0.26	0.45	8.81	8.47	0.96	.	0	1	.	0	0	0	0	0	1	1140	116	69	87	4
SLC35F1	1	2	31	.	.	7.97	1.78	8.15	12.72	22.66	0.36	0.56	0.08	3.76	4.92	1.31	9	0	1	4	0	0	0	.	.	.	5109	409	3424	153.38	8
C6orf120	1	1	31	.	.	14.75	2.51	14.63	16.15	33.29	0.44	0.49	0.08	7.15	6.63	0.93	.	0	12	3	0	0	0	.	.	.	4235	192	3323	576	1
CPTP	1	3	5	5	.	5.57	8.05	8.43	6.83	23.31	0.36	0.29	0.35	6.72	4.88	0.73	0.33	0	.	.	0	0	0	0	0	0	2154	215	1133	322.5	3
RPS27	1	3	4	4	3.8	1337.01	3717.32	1549.1	1546.24	6812.66	0.23	0.23	0.55	9.08	11.79	1.3	0.33	0	1	.	0	0	0	0	0	1	352	85	62	63.75	4
RPS28	1	3	4	4	6.03	398.84	1103.61	431.5	442.43	1977.54	0.22	0.22	0.56	8.94	8.09	0.91	2	0	1	.	0	0	3	1	0	1	1330	70	141	70	4
COX19	1	3	1	1	.	4.28	4.09	6.54	3.08	13.71	0.48	0.22	0.3	5.7	3.46	0.61	1.67	0	3	.	0	0	0	1	0	1	4839	91	4528	91	3
SMAGP	1	2	41	.	.	4.88	9.06	7.13	5.49	21.68	0.33	0.25	0.42	5.27	2.89	0.55	1	0	2	.	0	0	0	.	.	.	1875	98	592	98	4
SRSF7	1	3	5	5	15.63	145.02	109.39	129.1	127.04	365.53	0.35	0.35	0.3	6.85	8.5	1.24	16.33	15	15.99	4	0	0	0	2	2	2	2356	239	1534	89.63	8
PLAA	1	3	5	5	4.22	14.62	9.76	10.63	9.39	29.78	0.36	0.32	0.33	2.02	4.8	2.37	3	1	0	1	0	0	0	1	1	0	4724	796	2141	170.57	14
NT5DC3	1	3	5	5	.	5.66	2.06	5.04	4.57	11.68	0.43	0.39	0.18	3.62	3.82	1.06	14.33	2	.	.	0	0	0	2	1	0	7244	549	5526	117.64	14
ELP6	1	3	5	5	.	54.14	73.14	56.42	51.12	180.67	0.31	0.28	0.4	5.78	6.39	1.1	1.67	0	.	.	0	0	0	1	0	0	1352	267	429	114.43	7
ERGIC1	1	2	31	.	0.63	45.16	60.48	51.98	65.92	178.37	0.29	0.37	0.34	3.69	5.44	1.48	3.67	0	6	0	0	0	0	.	.	.	2903	291	1869	87.3	10
MCUR1	1	2	41	.	0.15	25.22	40.3	20.01	19.48	79.8	0.25	0.24	0.51	4.27	5.06	1.18	9.33	0	.	9	0	0	0	.	.	.	5460	360	4260	120	9
DNAJB14	1	2	11	.	.	7.96	1.88	4.79	3.84	10.5	0.46	0.37	0.18	1.84	4.16	2.27	23	0	.	11	0	0	0	.	.	.	5967	380	4780	142.5	8
DDX59	1	3	1	1	0.48	11.39	6.34	10	7.08	23.43	0.43	0.3	0.27	3.19	4.41	1.38	1.33	0	.	1	0	0	0	1	0	0	2229	620	217	265.71	8
FDX2	1	3	4	4	.	24.38	41.16	27.3	18.78	87.24	0.31	0.22	0.47	0.94	-2.16	-2.29	0.33	0	.	.	0	0	0	0	0	0	1012	184	275	110.4	5
RPS29	1	3	4	4	.	236.27	653.75	451.41	313.24	1418.41	0.32	0.22	0.46	3.61	5.69	1.57	1	0	2.99	5	0	1	0	1	0	1	295	57	95	57	3
RRM1	1	3	3	3	21.21	123.13	75.11	96.45	121.05	292.6	0.33	0.41	0.26	3.56	7.79	2.19	5	12	7	0	0	0	0	1	2	2	3142	793	542	125.21	19
TOM1L2	1	3	5	5	0.31	6.8	8.39	6.67	6.11	21.18	0.32	0.29	0.4	5.39	4.31	0.8	1.67	0	.	.	0	0	0	1	0	0	5735	508	4127	101.6	15
FAM229B	1	3	4	4	.	6.5	13.21	8.68	7.99	29.88	0.29	0.27	0.44	1.87	3.99	2.13	1	0	.	.	0	0	0	1	0	0	2551	81	2003	121.5	4
ACOT9	1	3	5	5	0.2	17.12	21.26	16.87	21.73	59.86	0.28	0.36	0.36	3.58	4.84	1.35	2	1	1	.	0	0	0	1	1	1	4318	449	234	84.19	16
RRM2	1	3	3	3	4.93	93.89	72.6	63.27	85.51	221.38	0.29	0.39	0.33	6.45	7.44	1.15	13.33	50	11	1	0	2	1	2	2	2	3258	390	2033	117	10
C18orf32	1	3	1	1	.	9.39	7.47	20.89	15.63	43.98	0.47	0.36	0.17	4.24	1.22	0.29	4.67	5	1.5	5	0	1	0	1	1	1	5548	77	1167	115.5	3
FAM220A	1	3	1	1	.	9.61	9.8	13.66	8.04	31.5	0.43	0.26	0.31	2.98	4.32	1.45	.	0	.	.	0	0	0	0	0	0	2220	260	966	780	2
FOXK1	1	3	5	5	5.43	9.84	8.7	5.4	7.65	21.74	0.25	0.35	0.4	4.87	4.21	0.86	8.67	35	1	6	3	0	*	2	2	1	11194	734	8979	244.67	9
ECE2	1	2	41	.	.	2.46	4.43	3.32	2.91	10.65	0.31	0.27	0.42	.	.	.	.	0	0.99	.	0	0	0	.	.	.	3223	766	793	120.95	19
TRIM16L	1	3	4	4	.	3.92	7.78	3.79	2.33	13.9	0.27	0.17	0.56	4.57	2.79	0.61	.	0	1	0	0	0	0	0	0	1	.	.	658	.	.
NBPF9	1	3	3	3	.	7.27	1.78	4.36	4.72	10.86	0.4	0.43	0.16	2.43	3.39	1.4	.	0	.	.	0	0	0	0	0	0	7899	1112	1623	139	30
NCKAP5L	1	3	5	5	.	8.06	9.71	7.98	8.88	26.57	0.3	0.33	0.37	6	4.98	0.83	1	0	3	.	0	0	0	1	0	1	4882	1335	693	364.09	13
MARVELD2	1	2	31	.	.	2.87	0.19	3.2	3.92	7.3	0.44	0.54	0.03	2.65	4.19	1.58	4	0	.	6	0	0	0	.	.	.	4423	559	409	279.5	7
RSPO1	1	1	31	.	.	44.93	0.49	125.22	168.25	293.96	0.43	0.57	0	-0.91	-0.66	0.72	.	0	.	.	0	0	0	.	.	.	2879	264	1405	158.4	7
NPRL3	1	3	4	4	0.03	13.15	31.28	11.5	12.84	55.62	0.21	0.23	0.56	6.45	5.84	0.9	0.33	1	1	.	0	0	1	0	1	1	3128	570	904	131.54	14
AREL1	1	3	5	5	.	14.93	5.86	17.02	16.67	39.56	0.43	0.42	0.15	3.23	4.86	1.51	5	0	.	1	0	0	0	1	0	0	5417	824	2468	137.33	20
USP9X	1	3	3	3	8.93	54.47	15.6	18.52	25.36	59.48	0.31	0.43	0.26	4.35	6.7	1.54	18.33	15	2	1	0	0	0	2	2	1	12543	2555	4055	174.2	45
IAH1	1	3	5	5	.	26.44	49.37	34.61	33.53	117.5	0.29	0.29	0.42	4.2	5.15	1.23	1	4	2	.	0	0	0	1	1	1	2176	249	295	124.5	6
INSYN1	1	3	5	5	.	4.76	6.65	5.64	6.01	18.29	0.31	0.33	0.36	5.97	2.86	0.48	.	0	.	.	0	0	0	0	0	0	7150	294	4486	441	3
ZMYM5	1	3	1	1	.	3.72	1.81	4.2	2.02	8.02	0.52	0.25	0.23	2.97	3.65	1.23	0.33	0	.	.	0	0	0	0	0	0	3283	670	328	335	8
YIF1B	1	2	31	.	.	12.61	8.52	20.84	29.58	58.93	0.35	0.5	0.14	6.09	6.1	1	.	0	7	.	0	0	1	.	.	.	2769	315	1792	118.13	8
CHTF8	1	3	5	5	0.01	39.11	52.4	53.87	34.12	140.39	0.38	0.24	0.37	1.48	0.76	0.51	5.67	0	11	.	0	0	0	1	0	2	2921	122	2416	122	4
SNAPC3	1	3	5	5	.	12.88	9.92	7.05	6.95	23.92	0.29	0.29	0.41	3.85	4.72	1.23	8	12	4	5	1	0	0	2	2	1	3000	412	1763	137.33	9
ACBD7	1	3	5	5	.	5.02	3.96	3.34	3	10.3	0.32	0.29	0.38	1	4.89	4.87	2.67	0	4	.	0	0	0	1	0	1	3370	89	3055	66.75	4
PROSER3	1	3	5	5	.	10.33	10.22	8.41	7.67	26.3	0.32	0.29	0.39	7.38	5.1	0.69	5.67	2	.	1	0	0	0	1	1	0	4836	725	630	197.73	11
FAM83G	1	3	1	1	.	3.73	2.87	9.25	3.54	15.66	0.59	0.23	0.18	5.98	4.09	0.68	1	0	2	1	0	0	0	1	0	1	5226	824	291	494.4	6
AFDN	1	3	3	3	1.76	29.61	8.13	12.1	21.54	41.77	0.29	0.52	0.19	3.15	6.06	1.92	3.33	9	.	1	0	1	0	1	1	0	7806	1832	2531	161.65	34
SWI5	1	3	4	4	.	23.61	39.74	20.53	23.33	83.6	0.25	0.28	0.48	5.74	4.43	0.77	0.33	0	2	.	0	0	0	0	0	1	731	131	273	78.6	5
TENT4B	1	3	1	1	0.57	6.01	1.76	5.6	3.09	10.45	0.54	0.3	0.17	4.01	4.2	1.05	28	5	.	11	0	3	0	2	1	0	8440	714	5982	178.5	12
COA3	1	2	41	.	.	85.09	150.35	84.32	79.68	314.36	0.27	0.25	0.48	8.98	7.46	0.83	1.67	0	.	.	0	0	0	.	.	.	780	107	443	160.5	2
YARS2	1	3	5	5	1.49	19.88	19.7	23.75	21.96	65.41	0.36	0.34	0.3	6.99	5.88	0.84	1.33	1	5	2	0	0	0	1	1	2	2117	478	660	286.8	5
C6orf48	1	3	1	1	.	50.67	86.01	114.86	63.22	264.09	0.43	0.24	0.33	.	.	.	.	0	.	.	0	0	0	0	0	0	.	.	103	.	.
ASB1	1	3	1	1	.	7.72	6.91	9.76	6.09	22.76	0.43	0.27	0.3	3.7	4.16	1.13	8.33	0	4	4	0	0	0	2	0	1	6891	336	5739	201.6	5
MTMR12	1	3	5	5	0.32	10.18	6	7.78	6.77	20.55	0.38	0.33	0.29	3.84	5.27	1.37	7	13	1	4	1	2	0	2	2	1	5116	748	2771	140.25	16
SIDT2	1	2	31	.	.	7.13	5.04	12.36	15.46	32.85	0.38	0.47	0.15	4.97	3.58	0.72	0.33	0	.	.	0	0	0	.	.	.	4396	833	1379	96.12	26
SYPL2	1	2	31	.	.	6.41	1.56	8.58	11.54	21.68	0.4	0.53	0.07	3.2	3.36	1.05	1.33	0	.	.	0	0	0	.	.	.	3703	273	2594	136.5	6
KIAA0895	1	3	3	3	.	6.46	2.47	4.81	5.9	13.17	0.37	0.45	0.19	1.4	3.71	2.66	1.67	0	.	2	0	1	0	1	0	0	4462	518	1209	222	7
PGP	1	3	5	5	2.98	12.84	16.36	14.32	13.36	44.04	0.33	0.3	0.37	8.97	5.91	0.66	1	3	5	.	0	0	0	1	1	2	3164	322	2126	483	2
TATDN3	1	3	5	5	.	13.79	11.44	9.72	10.18	31.34	0.31	0.32	0.37	3.27	5.1	1.56	2	0	3	2	0	1	0	1	0	1	2527	275	1669	82.5	10
ENGASE	1	3	3	3	0.3	9.17	8.62	9.59	11.47	29.68	0.32	0.39	0.29	6.04	4.68	0.78	1.33	0	.	.	0	0	0	1	0	0	4603	744	2254	159.43	14
KDM5A	1	3	5	5	.	13.01	4.5	8.12	7.17	19.79	0.41	0.36	0.23	3.24	5.05	1.56	12.67	18	.	4	0	1	0	2	2	0	10701	1691	5399	181.18	28
PIGY	1	2	51	.	.	60.31	70.1	71.79	61.36	203.25	0.35	0.3	0.34	.	.	.	.	0	10	.	0	0	0	.	.	.	1311	72	596	216	2
SDHAF1	1	3	1	1	.	10.06	15.56	20.14	10.74	46.45	0.43	0.23	0.34	9.06	6.64	0.73	.	0	9	.	0	0	0	0	0	2	1125	116	696	348	1
ZSWIM7	1	3	5	5	.	9.99	12.62	10.5	8.67	31.79	0.33	0.27	0.4	3.64	4.55	1.25	0.33	0	6.99	.	0	0	0	0	0	2	2020	141	1487	84.6	5
MSMP	1	1	41	.	.	20.24	23.06	15.16	18.36	56.58	0.27	0.32	0.41	.	.	.	.	0	.	.	0	0	0	.	.	.	677	140	110	140	3
SLC12A2	1	2	31	.	0.78	10	0.41	6.14	9.53	16.08	0.38	0.59	0.03	4.37	5.6	1.28	10.67	0	.	5	0	0	0	.	.	.	6874	1213	3057	134.78	27
SRD5A1	1	2	51	.	.	5.28	5.85	5.11	5.73	16.7	0.31	0.34	0.35	3.29	4.08	1.24	3	0	.	3	0	0	0	.	.	.	7035	260	1294	156	5
CEMP1	1	3	3	3	.	2.99	2.11	3.13	3.66	8.89	0.35	0.41	0.24	.	.	.	.	0	.	.	0	0	0	0	0	0	1374	248	295	744	1
SMIM15	1	2	11	.	.	24.03	10.74	16.63	10.38	37.75	0.44	0.28	0.28	3.36	6.19	1.84	.	0	.	.	0	0	0	.	.	.	2888	75	2238	225	3
SULT1A1	1	3	4	4	0.17	3.36	8.58	4.92	5.07	18.56	0.27	0.27	0.46	5.42	6.14	1.13	.	0	.	.	0	0	0	0	0	0	1569	296	234	126.86	8
TKT	1	3	4	4	58.26	133.46	267.73	141.75	157.05	566.53	0.25	0.28	0.47	6.46	8.43	1.31	1	6	5.99	.	0	0	4	1	1	2	2996	624	120	133.71	14
TNFRSF1A	1	2	31	.	.	16.18	3.96	44.25	38.21	86.43	0.51	0.44	0.05	5.47	5.4	0.99	1	0	1	0	0	0	0	.	.	.	2171	456	555	136.8	10
TOP2A	1	3	5	5	8	105.43	52.76	34.75	52.49	140	0.25	0.37	0.38	5.18	8.84	1.71	21.33	62	3	3	0	2	0	2	2	1	5695	1532	998	131.31	35
TOP2B	1	3	5	5	21.96	84.15	39.72	22.49	31.95	94.16	0.24	0.34	0.42	2.41	7	2.91	3.33	29	2	1	0	0	0	1	2	1	5814	1627	402	135.58	36
TUBB2A	1	3	5	5	.	10.92	15.36	13.28	14.3	42.94	0.31	0.33	0.36	4.54	5.04	1.11	1	0	1	.	0	0	0	1	0	1	1616	446	197	334.5	4
TUBG1	1	3	4	4	4.65	86.96	155.51	78.63	98.16	332.29	0.24	0.3	0.47	6.9	7.23	1.05	1	5	3	1	0	0	0	1	1	1	1608	452	197	123.27	11
TYMS	1	3	4	4	1.67	76.16	130.1	65.03	67.32	262.45	0.25	0.26	0.5	5.03	6.78	1.35	4.33	12	10	.	0	0	0	1	2	2	1613	314	502	134.57	7
MZT1	1	3	5	5	.	47.79	45.01	34.15	28.96	108.11	0.32	0.27	0.42	2.06	7.04	3.42	39.33	43	7	15	0	3	0	2	2	2	2231	83	1965	83	3
ZNF391	1	3	5	5	.	7.02	5.2	5.48	3.72	14.4	0.38	0.26	0.36	3.05	3.48	1.14	.	0	1	.	0	0	0	0	0	1	4042	359	2460	1077	3
QSER1	1	3	5	5	1.52	26.85	7.79	6.24	7.45	21.48	0.29	0.35	0.36	3.07	4.77	1.55	30.33	19	2	13	1	4	0	2	2	1	9706	1865	3796	430.38	13
AGAP6	1	3	1	1	.	6.77	1.26	6.01	4.17	11.44	0.53	0.36	0.11	2.61	3.83	1.47	1.33	0	1	.	0	0	0	1	0	1	2684	687	313	257.63	8
RTL8C	1	3	4	4	.	49.99	98.66	37.91	43.3	179.86	0.21	0.24	0.55	6.48	7.38	1.14	.	0	.	.	0	0	0	0	0	0	1192	114	821	342	1
RTL8A	1	3	4	4	.	47.73	103.98	41.57	48.31	193.87	0.21	0.25	0.54	7.14	7.2	1.01	.	5	.	1	0	0	0	0	1	0	1204	114	835	342	1
RTL8B	1	3	4	4	.	14.86	20.4	9.54	10.32	40.26	0.24	0.26	0.51	6.45	5.29	0.82	.	4	.	.	0	0	0	0	1	0	2030	114	1614	342	1
SLC29A1	1	2	31	.	.	37.97	8.48	86.33	107.12	201.93	0.43	0.53	0.04	6.37	7.06	1.11	1.33	0	8	.	0	0	0	.	.	.	2083	457	623	114.25	13
UBN1	1	3	5	5	.	18.79	15.95	18.33	14	48.28	0.38	0.29	0.33	5.13	5.29	1.03	8	1	.	.	0	0	0	2	1	0	6443	1135	2269	200.29	18
HNRNPUL2	1	3	4	4	11.43	63.1	88.42	47.94	57.33	193.7	0.25	0.3	0.46	4.14	5.03	1.21	4.67	9	4.46	1	0	2	0	1	1	1	5214	748	2674	160.29	14
TMEM183B	1	2	41	.	.	8.62	21.58	9.61	7.77	38.96	0.25	0.2	0.55	1.14	4.05	3.56	.	0	0.5	.	0	0	0	.	.	.	.	.	517	.	.
ALDH5A1	1	3	3	3	0.71	12.79	9.41	8.93	11.43	29.77	0.3	0.38	0.32	2.21	5.89	2.66	3.33	1	.	1	0	0	0	1	1	0	5131	536	3495	160.8	10
CCDC88C	1	3	3	3	.	3.31	2.36	2.61	3.71	8.69	0.3	0.43	0.27	3.49	3.83	1.1	1.33	1	.	.	0	0	0	1	1	0	7519	2029	1302	202.9	30
U2SURP	1	3	3	3	10.25	77.11	21.71	23.47	32.26	77.44	0.3	0.42	0.28	3.01	6.66	2.21	35.33	18	1	5	0	0	0	2	2	1	7424	1030	4275	110.36	28
ZNF629	1	3	5	5	0.58	18.75	19.31	22.04	17.13	58.47	0.38	0.29	0.33	7.79	5.41	0.69	3.67	0	1	.	0	0	0	1	0	1	6083	870	3263	1305	3
KDM6B	1	3	3	3	.	4.61	4.49	4.64	5.7	14.83	0.31	0.38	0.3	5.72	3.67	0.64	5	12	1	2	0	0	0	1	2	1	6728	1644	1279	246.6	24
BEX4	1	3	5	5	.	77.22	89.19	59.72	69.93	218.83	0.27	0.32	0.41	5.76	6.98	1.21	.	7	5	.	0	1	0	0	1	2	1312	121	684	363	3
SLC45A4	1	2	31	.	.	2.39	0.74	3.31	4.13	8.18	0.4	0.51	0.09	2.15	1.74	0.81	0.67	0	.	.	0	0	0	.	.	.	7418	809	4276	303.38	9
WHAMM	1	3	1	1	.	5.47	3.8	8.35	4.05	16.2	0.52	0.25	0.23	5.21	3.25	0.62	3	0	.	.	0	0	0	1	0	0	5101	810	1325	243	10
BEND3	1	3	5	5	0.33	4.15	3.08	3.82	3.01	9.9	0.39	0.3	0.31	3.5	3.29	0.94	8	0	.	5	0	0	0	2	0	0	6446	829	3523	829	4
INTS1	1	2	31	.	1.99	22.2	18.46	15.18	26.6	60.24	0.25	0.44	0.31	5.41	6.28	1.16	.	0	.	.	0	0	1	.	.	.	6981	2191	300	139.85	48
LRRC4B	1	2	31	.	.	1.27	0.63	3.18	4.47	8.27	0.38	0.54	0.08	5.31	3.04	0.57	0.33	0	1	.	0	0	0	.	.	.	3348	714	679	1071	3
FBXO46	1	3	3	3	.	7.86	4.05	11.25	12.43	27.73	0.41	0.45	0.15	5.95	4.81	0.81	.	6	2	.	1	0	0	0	1	1	2993	604	1055	1812	2
ZNF697	1	3	1	1	.	5.31	2.55	6.5	4.16	13.21	0.49	0.31	0.19	3.82	3.54	0.93	8.67	2	.	1	0	0	0	2	1	0	5579	546	3328	819	3
FITM2	1	2	31	.	.	6.06	0.9	10.38	11.64	22.92	0.45	0.51	0.04	3.42	3.67	1.07	1.33	0	1	1	0	0	0	.	.	.	4628	263	3787	394.5	2
TENM3	1	2	31	.	.	5.25	0.35	3.69	6.49	10.53	0.35	0.62	0.03	1.45	4.37	3.03	2	0	.	.	0	0	0	.	.	.	10923	2700	2673	300	28
ZNF275	1	3	1	1	.	14.33	7.46	12.48	8.51	28.46	0.44	0.3	0.26	4.8	4.54	0.94	13	2	.	7	0	2	0	2	1	0	6420	430	5153	430	4
TTC39A	1	3	5	5	.	4.24	5.47	5.74	6.21	17.42	0.33	0.36	0.31	4.71	3.42	0.73	.	0	.	.	0	0	0	0	0	0	2718	578	899	96.33	18
TNRC18	1	3	3	3	.	9.27	6.76	5.42	8.57	20.76	0.26	0.41	0.33	4.71	5.12	1.09	1	6	.	1	0	2	0	1	1	0	10839	2969	1316	307.14	30
RGP1	1	3	4	4	.	16.16	18.25	10.01	11.77	40.04	0.25	0.29	0.46	6.07	4.11	0.68	6.67	2	2	1	1	0	1	2	1	1	7028	392	393	147	9
MEGF9	1	2	31	.	.	5.01	1.2	4.19	4.64	10.03	0.42	0.46	0.12	2.41	3.79	1.57	16.33	0	1	2	0	0	0	.	.	.	6300	603	4272	301.5	6
TMEM223	1	2	11	.	.	16.53	13.96	26.61	20.63	61.2	0.43	0.34	0.23	7.07	4.51	0.64	0.33	0	6	.	0	0	0	.	.	.	1273	203	308	304.5	2
TBX18	1	3	5	5	.	6.43	3.11	3.72	3.2	10.03	0.37	0.32	0.31	5.61	4.85	0.86	9	0	.	7	0	2	0	2	0	0	6430	608	4189	228	8
SETD5	1	3	5	5	.	41.1	18.98	26.33	27.09	72.4	0.36	0.37	0.26	4.64	6.08	1.31	19	16	2	8	2	2	0	2	2	1	6931	1443	2063	206.14	23
UNC119B	1	3	4	4	.	24.82	36.22	21.03	17.56	74.8	0.28	0.23	0.48	5.51	6.26	1.14	2.67	8	5	2	0	0	0	1	1	2	4381	252	3608	151.2	5
CCDC150	1	3	5	5	.	10.38	1.16	4.14	3.67	8.97	0.46	0.41	0.13	2.09	3.81	1.82	1	0	.	.	0	0	0	1	0	0	3597	1102	244	118.07	28
MGA	1	3	3	3	1.47	13.26	2.88	6.11	5.69	14.69	0.42	0.39	0.2	2.52	4.32	1.71	19.67	9	.	8	1	3	0	2	1	0	12193	3115	2663	406.3	24
ZNF799	1	3	1	1	.	1.39	0.57	3.75	1.18	5.49	0.68	0.21	0.1	3.39	1.89	0.56	1	0	.	.	0	1	0	1	0	0	2583	644	452	483	4
TMEM120B	1	2	31	.	.	6.37	2.62	6.07	8.72	17.41	0.35	0.5	0.15	5.21	3.65	0.7	7.33	0	1	1	0	0	0	.	.	.	7510	340	6346	85	12
THOC2	1	3	3	3	6.13	57.92	18.03	12.05	21.02	51.09	0.24	0.41	0.35	2.51	6.45	2.57	7	5	1	2	0	0	0	2	1	1	5600	1594	796	125.84	39
PLOD3	1	1	31	.	2.37	16.01	3.19	39.52	53.9	96.61	0.41	0.56	0.03	4.94	5.25	1.06	1	0	.	.	0	0	0	.	.	.	2821	739	304	116.68	19
DDTL	1	3	5	5	.	5.74	4.46	3.92	4.08	12.46	0.31	0.33	0.36	7.41	2.86	0.39	.	3	.	.	0	0	0	0	1	0	1582	135	1153	135	3
MZT2A	1	3	4	4	.	36.14	85.85	32.46	47.67	165.98	0.2	0.29	0.52	.	8.17	.	0.67	0	2	.	0	0	0	0	0	1	599	159	101	159	3
UQCC3	1	2	41	.	.	30.41	50.12	32.05	28.65	110.83	0.29	0.26	0.45	8.85	5.09	0.58	.	0	.	.	0	0	1	.	.	.	1927	94	1576	141	2
C1orf226	1	3	3	3	.	2.76	2.94	4.37	4.85	12.16	0.36	0.4	0.24	4.23	3.65	0.86	1	0	.	.	0	0	0	1	0	0	4122	273	3135	409.5	2
CBWD6	1	3	1	1	.	3.15	1.48	3.74	1.8	7.02	0.53	0.26	0.21	-2.06	-0.05	0.03	.	0	.	.	0	0	0	0	0	0	1672	396	425	79.2	15
MYSM1	1	3	3	3	0.14	30.86	5	7.91	8.11	21.02	0.38	0.39	0.24	2.95	4.8	1.63	57.67	5	0	23	0	0	0	2	1	0	7751	829	5258	124.35	20
AAMP	1	3	4	4	6.53	128.7	225.13	121.29	125.03	471.45	0.26	0.27	0.48	5.93	7.79	1.31	1	0	4	.	0	2	0	1	0	1	1760	435	404	118.64	11
ABCA3	1	2	31	.	.	9.43	2.59	12.92	19.74	35.25	0.37	0.56	0.07	5.09	5.42	1.06	0.67	0	3	2	0	0	0	.	.	.	6602	1705	796	170.5	33
UQCRHL	1	3	4	4	.	46.26	95.76	42.86	38.52	177.14	0.24	0.22	0.54	3.77	5.27	1.4	.	1	.	.	0	0	0	0	1	0	276	92	212	276	1
ABCF1	1	3	5	5	6.27	71.01	76.13	64.56	60.29	200.97	0.32	0.3	0.38	5.33	7.25	1.36	6.33	3	.	.	0	0	1	1	1	0	3405	846	831	101.52	25
ABR	1	3	4	4	1.06	10.55	14.69	9.59	10.05	34.33	0.28	0.29	0.43	6.26	5.46	0.87	1	0	1	.	0	0	0	1	0	1	5395	860	2562	112.17	23
MEX3A	1	3	4	4	.	8.5	10.21	5.24	6.81	22.26	0.24	0.31	0.46	4.04	3.98	0.98	2.67	0	.	.	0	0	0	1	0	0	6591	521	4561	781.5	2
ASIC1	1	2	31	.	.	11.47	3.8	19.62	30.43	53.85	0.36	0.57	0.07	5.02	4.97	0.99	2.33	0	.	.	0	0	0	.	.	.	3886	529	1973	144.27	12
ACLY	1	3	3	3	89.5	187.6	208.15	145.35	232.47	585.97	0.25	0.4	0.36	6.38	8.65	1.36	13.33	69	7	3	1	2	0	2	2	2	4293	1102	884	118.07	29
POLR2J3	1	3	4	4	.	5.89	9.03	3.63	4	16.66	0.22	0.24	0.54	1.34	0.35	0.27	.	0	.	.	0	0	0	0	0	0	495	116	1232	87	4
ACO2	1	3	5	5	5.83	31.23	37.42	38.12	43.24	118.77	0.32	0.36	0.32	7.13	5.55	0.78	1	2	2	.	0	0	0	1	1	1	2734	781	376	130.17	18
SMARCD2	1	3	4	4	2.11	48.49	89.84	60.13	51.81	201.79	0.3	0.26	0.45	7.91	7.63	0.96	4.33	6	6	2	0	0	1	1	1	2	2464	532	857	122.77	13
RNF169	1	3	1	1	0.31	8.37	3.05	4.79	3.21	11.05	0.43	0.29	0.28	3.41	3.76	1.1	19.33	1	3	7	1	0	0	2	1	1	7842	709	5683	354.5	6
ZBTB34	1	3	1	1	.	6.94	2.67	6.46	4.57	13.7	0.47	0.33	0.19	2.44	3.29	1.35	.	12	.	.	0	2	0	0	2	0	6590	505	4964	1515	2
CCNK	1	3	4	4	1.25	34.13	45.92	23.1	24.29	93.32	0.25	0.26	0.49	0.19	3.67	18.9	4	6	8	1	0	0	0	1	1	2	3524	581	733	174.3	11
EIF3CL	1	3	4	4	.	25.54	50.04	31.5	35.67	117.21	0.27	0.3	0.43	-3.13	3.55	-1.14	.	0	.	.	0	0	0	0	0	0	2913	915	217	137.25	21
LRRC58	1	3	5	5	.	26.61	10.29	6.66	7.21	24.16	0.28	0.3	0.43	3.55	5.67	1.6	77.67	44	5	19	0	8	0	2	2	2	7918	372	6471	279	4
EIF5AL1	1	3	4	4	.	13.43	18.98	10.7	12.2	41.88	0.26	0.29	0.45	1.44	4.42	3.07	.	4	.	.	0	0	0	0	1	0	3908	155	3326	465	1
FBXL19	1	3	5	5	.	23.04	28.6	22.43	21.12	72.16	0.31	0.29	0.4	6.81	5.94	0.87	1.67	0	2	.	0	0	1	1	0	1	4490	675	1553	202.5	11
TMEM192	1	2	31	.	.	16.61	3.24	14.82	16.17	34.23	0.43	0.47	0.09	1.52	3.23	2.13	11	0	.	9	0	0	0	.	.	.	9953	272	3580	136	6
PDS5A	1	3	5	5	8.42	25.47	9.71	9.4	11.16	30.26	0.31	0.37	0.32	3.4	6.45	1.89	11	13	1	4	0	0	0	2	2	1	7131	1338	2622	125.44	33
REX1BD	1	3	5	5	.	10.4	14.9	8.8	12.36	36.07	0.24	0.34	0.41	8.53	6.45	0.76	.	0	.	.	0	0	0	0	0	0	767	202	157	121.2	5
FAM72B	1	3	3	3	.	6.2	3.95	3.4	4.53	11.88	0.29	0.38	0.33	3.04	3.8	1.25	0.67	0	.	.	0	0	0	0	0	0	2396	150	1095	112.5	4
ACTB	1	3	4	4	525.66	728.66	1400.28	469.78	728.88	2598.94	0.18	0.28	0.54	8.44	9.64	1.14	11	54	12	4	*	0	0	2	2	2	1812	376	600	225.6	6
ACTN1	1	3	3	3	10.44	30.26	27.83	30.28	50.24	108.35	0.28	0.46	0.26	3.73	6.05	1.62	2	8	3	2	0	0	2	1	1	1	3722	915	736	124.77	22
ZNF554	1	3	1	1	.	1.66	2.1	3.16	1.3	6.56	0.48	0.2	0.32	5.54	3.41	0.62	.	0	.	.	0	0	0	0	0	0	3704	539	1883	323.4	5
ACTN2	1	3	1	1	.	3.08	0.89	3.4	2.28	6.56	0.52	0.35	0.14	2.9	2.55	0.88	.	0	.	.	0	0	0	0	0	0	4872	895	2012	127.86	21
SH2D5	1	3	5	5	.	3.51	3.12	5.05	4.07	12.25	0.41	0.33	0.25	4.76	3.59	0.75	0.33	0	.	.	0	0	0	0	0	0	3898	424	2060	141.33	10
ACVR1	1	2	31	.	.	4.56	0.59	8.83	9.98	19.41	0.46	0.51	0.03	3.29	3.01	0.92	4	0	.	1	0	0	0	.	.	.	3332	510	1085	170	11
FBRS	1	3	5	5	.	31.03	40.01	31.9	34.11	106.01	0.3	0.32	0.38	7.14	6.16	0.86	2.67	0	6	.	0	2	0	1	0	2	5196	981	1165	163.5	18
ZNF142	1	3	1	1	.	14.97	11.1	17.74	11.3	40.15	0.44	0.28	0.28	5.22	3.59	0.69	4	1	3	1	0	0	0	1	1	1	11290	1888	423	708	11
NUDT19	1	3	5	5	0.11	10.86	11.18	11.5	10.02	32.7	0.35	0.31	0.34	7.26	7.11	0.98	2.67	12	10	15	0	5	0	1	2	2	3103	376	1839	376	3
FBXO45	1	3	1	1	.	9.07	5.01	8.86	5.16	19.03	0.47	0.27	0.26	3.7	4.41	1.19	9.33	1	.	7	0	1	0	2	1	0	5927	287	4741	287	3
NUDT7	1	3	3	3	.	4.48	5.81	4.6	6.55	16.96	0.27	0.39	0.34	2.9	1.54	0.53	0.67	0	1	.	0	1	0	0	0	1	1096	239	310	179.25	4
ACVR2B	1	2	31	.	.	12.93	2.55	7.47	9.26	19.29	0.39	0.48	0.13	3.35	3.94	1.18	28	0	1	11	0	0	0	.	.	.	11782	513	9810	139.91	11
ACYP1	1	3	5	5	.	25.01	25.83	24.76	24.54	75.13	0.33	0.33	0.34	7.74	4.48	0.58	1	1	4	.	0	1	0	1	1	1	580	100	223	150	3
HECTD4	1	2	31	.	.	9.33	4.31	3.89	6.94	15.15	0.26	0.46	0.28	4	4.44	1.11	2.33	0	.	1	0	0	0	.	.	.	15752	4419	2199	174.43	76
ADAM10	1	2	31	.	0.21	14.33	0.98	10.98	15.89	27.85	0.39	0.57	0.04	1.79	4.06	2.27	8.33	0	1	5	0	0	0	.	.	.	11158	749	2343	140.44	16
SLC35E2B	1	2	31	.	.	7.46	4.81	6.84	8.35	20	0.34	0.42	0.24	6.3	4.77	0.76	2.67	0	.	.	0	0	2	.	.	.	6434	406	4282	152.25	10
ADAR	1	3	5	5	14.48	71.02	54.16	44.8	55.59	154.55	0.29	0.36	0.35	4.9	7.05	1.44	14	56	9	10	1	0	0	2	2	2	6610	1227	2749	245.4	15
ADARB1	1	3	5	5	0.15	5.8	4	3.94	4.33	12.27	0.32	0.35	0.33	3.57	4.5	1.26	4	4	1	1	1	0	0	1	1	1	6902	702	4366	234	11
ZSCAN30	1	3	3	3	.	10.42	4.35	6.43	7.09	17.87	0.36	0.4	0.24	4	3.42	0.86	3.33	0	.	1	0	0	0	1	0	0	4122	495	2392	495	4
TEN1	1	3	4	4	.	7.73	16.72	9.61	6.55	32.89	0.29	0.2	0.51	.	1.53	.	.	0	.	.	0	0	0	0	0	0	974	124	324	124	4
NCBP3	1	3	5	5	2.44	25.65	16.48	16.83	15.36	48.66	0.35	0.32	0.34	4.31	4.69	1.09	18.33	15	.	14	0	0	0	2	2	0	12772	621	6296	143.31	13
PRRT4	1	2	31	.	.	1.19	0.45	2.93	4.55	7.93	0.37	0.57	0.06	3.97	3.57	0.9	.	0	.	.	0	0	0	.	.	.	3550	900	907	675	6
ADCY9	1	2	31	.	.	6.09	1.61	7.61	10.79	20.01	0.38	0.54	0.08	5.12	4.38	0.85	5	0	.	2	0	0	0	.	.	.	7980	1354	3126	406.2	11
ADCYAP1R	1	2	31	.	.	.	.	3.38	4.77	8.15	0.41	0.59	.	.	.	.	0.33	0	.	.	0	0	0	.	.	.	.	.	4795	.	.
ADD1	1	3	5	5	2.59	39.02	55.03	37.04	38.62	130.69	0.28	0.3	0.42	4.89	6.04	1.24	2.67	15	5	2	0	0	2	1	2	2	4140	800	1553	160	16
MFSD10	1	2	31	.	.	13.01	5.47	22.68	41.44	69.59	0.33	0.6	0.08	7.04	5.53	0.78	1	0	6	.	0	0	0	.	.	.	1717	456	277	114	13
ADD3	1	3	5	5	2.48	19.77	12.46	7.49	11.78	31.73	0.24	0.37	0.39	2.75	6.66	2.42	8.33	8	2	6	0	5	0	2	1	1	4413	707	1947	151.5	15
PLIN2	1	3	5	5	0.07	20.73	26.41	35.24	30.66	92.32	0.38	0.33	0.29	-2.23	0.1	-0.05	4	0	.	.	0	0	0	1	0	0	1897	438	487	187.71	8
ADK	1	3	5	5	2.89	21.79	18.12	21.96	20.28	60.36	0.36	0.34	0.3	1.9	6.02	3.17	1	3	5	3	0	0	0	1	1	2	1992	363	858	99	11
ADM	1	1	11	.	.	3.26	1.32	16.59	12.63	30.54	0.54	0.41	0.04	8.59	4.36	0.51	2	0	1	.	0	0	0	.	.	.	1492	186	761	186	4
SMIM4	1	2	41	.	.	35.82	65.12	40.13	39.8	145.05	0.28	0.27	0.45	4.05	3.93	0.97	0.67	0	.	.	0	0	0	.	.	.	1769	71	85	106.5	2
ADSS	1	3	5	5	.	49.84	27.48	31.32	33.65	92.45	0.34	0.36	0.3	.	.	.	15.33	0	.	.	0	0	0	2	0	0	2555	457	1094	105.46	13
AP1B1	1	3	5	5	15.2	53.08	78.52	52.76	58.44	189.73	0.28	0.31	0.41	4.99	7.13	1.43	1.33	0	5	.	0	0	2	1	0	2	4165	950	1141	129.55	23
AP1G1	1	3	3	3	4.66	32.01	11.54	19.49	19.59	50.62	0.38	0.39	0.23	3.9	5.8	1.49	21.33	15	7	5	0	1	0	2	2	2	6602	823	4058	112.23	23
TPRN	1	3	3	3	.	8.2	5.62	11.46	10.75	27.84	0.41	0.39	0.2	7.22	5.39	0.75	.	0	6	.	0	0	0	0	0	2	2659	712	495	534	4
PSMG4	1	3	4	4	0.2	20.35	32.66	17.93	16.47	67.06	0.27	0.25	0.49	6.39	3.6	0.56	1	0	3	1	0	1	1	1	0	1	785	124	354	124	3
PLEKHG4	1	3	3	3	.	4.4	4.46	3.73	6.05	14.24	0.26	0.42	0.31	6.95	3.88	0.56	1	0	.	.	0	0	0	1	0	0	4512	1192	692	170.29	22
GASK1A	1	1	31	.	.	2.11	0.58	3.87	3.71	8.16	0.47	0.45	0.07	1.82	2.29	1.26	0.33	0	.	.	0	0	0	.	.	.	3389	576	1329	345.6	5
TLE5	1	3	4	4	.	29.88	71.74	28.42	40.18	140.34	0.2	0.29	0.51	6.42	6.92	1.08	2.33	12	.	2	0	0	1	1	2	0	1798	198	909	84.86	7
EPOP	1	3	5	5	.	7.68	10.58	12.43	8.03	31.05	0.4	0.26	0.34	7	5.37	0.77	.	0	.	.	0	0	0	0	0	0	3255	380	1653	1140	1
STMP1	1	2	41	.	.	31.08	40.45	23.23	27.87	91.54	0.25	0.3	0.44	2.26	5.97	2.64	5.67	0	.	6	0	0	0	.	.	.	2461	48	2247	48	3
PRR22	1	3	3	3	.	6.47	4.01	2.53	4.29	10.83	0.23	0.4	0.37	7.37	4.18	0.57	.	0	.	.	0	0	0	0	0	0	1373	423	18	423	3
RBM20	1	3	3	3	.	5.56	3.28	3.8	4.65	11.72	0.32	0.4	0.28	3.5	4.39	1.25	3.33	0	.	3	0	0	0	1	0	0	7293	1228	3493	263.14	14
TOMM6	1	3	4	4	.	186.66	355.9	187.81	187.22	730.94	0.26	0.26	0.49	.	-1.38	.	1.33	11	1	.	0	1	0	1	2	1	565	75	374	112.5	3
OST4	1	2	41	.	.	163.92	336.47	189.97	229.1	755.53	0.25	0.3	0.45	.	7.11	.	1	0	2	.	0	0	1	.	.	.	442	38	273	114	3
TEDC1	1	3	5	5	.	8.57	11.02	7.33	7.85	26.19	0.28	0.3	0.42	6.62	4.99	0.75	.	0	.	.	0	0	0	0	0	0	1920	496	302	165.33	9
C12orf73	1	1	41	.	.	11.28	15.27	15.49	11.58	42.33	0.37	0.27	0.36	6.13	4.49	0.73	3.33	0	8	1	0	0	0	.	.	.	1702	72	1321	108	3
SMIM13	1	2	11	.	.	13.56	4.67	12.2	9.83	26.71	0.46	0.37	0.17	4.14	5.17	1.25	21	0	.	15	0	0	0	.	.	.	4887	92	4136	138	2
C19orf71	1	3	3	3	.	6.53	1.46	6.45	7.49	15.41	0.42	0.49	0.1	7.69	4.51	0.59	.	0	.	.	0	0	0	0	0	0	654	210	20	157.5	4
HSBP1L1	1	3	3	3	.	6.05	5.11	4.92	7.42	17.44	0.28	0.43	0.29	6.71	5.14	0.77	.	0	1	.	0	0	0	0	0	1	689	75	371	56.25	4
PRDM6	1	3	5	5	.	3.61	3.08	2.95	2	8.03	0.37	0.25	0.38	3.73	2.87	0.77	5	0	.	1	0	0	0	1	0	0	9147	596	850	255.43	8
ATXN7L3B	1	3	5	5	.	52.65	65.73	43.57	48.3	157.6	0.28	0.31	0.42	5.66	5.66	1	.	19	11	.	0	0	0	0	2	2	7596	98	3046	294	1
IFFO2	1	3	5	5	.	4.39	4.68	5.16	5	14.83	0.35	0.34	0.32	4.66	3.44	0.74	2	1	1	.	0	0	0	1	1	1	6179	518	4281	172.67	9
CISD3	1	3	4	4	.	6.86	13.23	6.22	6.11	25.56	0.24	0.24	0.52	6.95	4.67	0.67	0.33	4	4	.	0	1	0	0	1	1	2552	128	2150	96	4
ZNF841	1	3	1	1	.	4.26	0.71	2.93	1.54	5.19	0.57	0.3	0.14	2.34	3.78	1.62	0.67	0	.	.	0	0	0	0	0	0	3877	925	641	693.75	7
ATXN1L	1	3	5	5	.	11.51	7.84	9.12	6.85	23.81	0.38	0.29	0.33	4.83	4.7	0.97	.	1	.	.	0	0	0	0	1	0	7896	690	5523	2070	3
FBRSL1	1	3	4	4	.	12.85	14.49	7.56	11.34	33.39	0.23	0.34	0.43	6.85	5.4	0.79	2.67	10	8	.	0	0	1	1	2	2	4839	1003	1410	158.37	19
PIEZO1	1	2	31	.	0.15	9.99	2.35	11.67	24.6	38.61	0.3	0.64	0.06	5.92	6.44	1.09	0.67	0	0	.	0	0	0	.	.	.	8089	2522	267	148.35	51
GREB1L	1	2	31	.	.	9.36	3.57	3.17	5.5	12.25	0.26	0.45	0.29	3.11	4.03	1.3	3	0	.	2	0	0	0	.	.	.	9344	1924	9	186.19	33
C15orf61	1	1	41	.	.	3.85	7.99	5.97	4.69	18.65	0.32	0.25	0.43	4.15	3.36	0.81	1	0	5	1	0	0	0	.	.	.	4193	158	758	237	2
C2orf74	1	2	41	.	.	12.42	13.44	14.77	9.14	37.35	0.4	0.24	0.36	.	-1.52	.	1	0	1	.	0	0	0	.	.	.	1097	188	302	141	5
AMFR	1	2	31	.	.	20.95	7.86	43.18	48.76	99.8	0.43	0.49	0.08	4.74	6.9	1.45	6	0	2	2	0	0	0	.	.	.	3607	644	1457	138	14
PHB2	1	3	5	5	26.73	247.06	459.43	309.28	345.17	1113.88	0.28	0.31	0.41	8.05	9.16	1.14	3.67	10	12	1	0	0	1	1	2	2	1379	300	333	90	10
LIPT2	1	3	4	4	.	4.66	6.74	4.79	3.72	15.25	0.31	0.24	0.44	5.11	2.59	0.51	0.67	0	.	.	0	0	0	0	0	0	2333	232	1624	348	2
C11orf95	1	3	5	5	.	8.9	8.48	7.51	6.05	22.05	0.34	0.27	0.38	5.93	3.95	0.67	4.33	3	.	.	0	0	0	1	1	0	5716	679	3526	407.4	5
SDK2	1	2	31	.	.	3.96	0.86	4.19	8.2	13.25	0.32	0.62	0.07	3.99	3.14	0.79	0.33	0	.	.	0	0	0	.	.	.	11079	2173	4203	144.87	45
CCDC85C	1	3	4	4	.	15.4	20.39	12.39	13.7	46.48	0.27	0.29	0.44	5.06	3.26	0.64	2	6	1	1	0	0	0	1	1	1	16564	420	3980	210	6
ANG	1	1	31	.	.	1.11	0.54	4.25	4.49	9.28	0.46	0.48	0.06	5.63	1.14	0.2	.	0	0.99	.	0	0	0	.	.	.	748	148	178	444	2
PALM3	1	3	3	3	.	3.63	3.15	3.72	4.28	11.14	0.33	0.38	0.28	3.33	2.83	0.85	.	0	.	.	0	0	0	0	0	0	2401	689	238	295.29	7
C11orf96	1	3	1	1	.	0.95	2.04	3.22	2.35	7.6	0.42	0.31	0.27	8.43	3.57	0.42	.	0	1	.	0	0	0	0	0	1	1242	123	610	369	1
USP27X	1	3	1	1	.	3.48	3.63	4.71	2.96	11.29	0.42	0.26	0.32	4.14	2.72	0.66	.	0	.	.	0	0	0	0	0	0	3075	439	942	1317	1
KIAA1671	1	3	3	3	1.64	9.65	1.99	9.98	15.42	27.39	0.36	0.56	0.07	2.09	3.46	1.66	18.33	14	.	3	0	0	0	2	2	0	10732	1807	5047	542.1	13
OTUD1	1	3	1	1	.	2.98	1.87	5.41	2.74	10.03	0.54	0.27	0.19	6.53	4.3	0.66	.	2	1	.	0	0	0	0	1	1	3303	482	1478	1446	1
TTC28	1	3	5	5	0.61	7.08	4.3	4.8	4.28	13.38	0.36	0.32	0.32	3.31	3.86	1.17	6.33	0	.	1	0	0	0	1	0	0	11770	2482	4207	323.74	23
SMIM20	1	2	41	.	.	11.72	15.82	11.27	10.1	37.2	0.3	0.27	0.43	5.1	5.07	0.99	1	0	.	.	0	0	0	.	.	.	919	68	688	68	3
TYW1B	1	3	1	1	.	1.28	0.26	3.06	1.68	5	0.61	0.34	0.05	1.56	0.59	0.38	1	0	.	.	0	0	0	1	0	0	3117	669	991	143.36	14
MORN2	1	3	4	4	.	28.73	44.94	32.43	27.34	104.71	0.31	0.26	0.43	2.26	5.22	2.32	1	0	6	.	0	0	0	1	0	2	727	152	194	91.2	5
ZBTB8B	1	3	1	1	.	2.61	1.9	3.01	1.81	6.72	0.45	0.27	0.28	0.43	0.69	1.59	9	0	.	.	0	0	0	2	0	0	12831	496	2441	496	4
BORCS8	1	3	4	4	.	6.18	10.06	5.93	4.92	20.9	0.28	0.24	0.48	6.82	3.11	0.46	1	0	.	.	0	0	0	1	0	0	992	120	693	72	6
SLC25A4	1	2	41	.	.	11.09	14.71	7.57	9.43	31.71	0.24	0.3	0.46	4.79	5.16	1.08	1	0	6	1	0	0	0	.	.	.	4415	299	3413	224.25	4
SLC25A5	1	2	41	.	1.87	491.91	1106.67	479.56	589.96	2176.19	0.22	0.27	0.51	7.38	10.24	1.39	4	0	7	.	0	0	0	.	.	.	1307	299	338	224.25	4
ANXA4	1	3	5	5	1.98	7.2	9.35	6.18	8.08	23.61	0.26	0.34	0.4	2.62	5.05	1.93	0.67	7	.	1	0	0	0	0	1	0	2651	322	962	80.5	13
ANXA5	1	3	5	5	33.71	149.16	207.07	137.76	167.23	512.06	0.27	0.33	0.4	3.29	8.55	2.59	6	41	5	4	0	2	0	1	2	2	1638	321	471	80.25	13
ANXA6	1	3	5	5	25.44	45.5	75.66	47.43	57.61	180.7	0.26	0.32	0.42	4.05	7.12	1.76	.	1	2	.	0	0	0	0	1	1	2889	674	742	80.88	26
ANXA7	1	3	5	5	3.51	45.38	47.53	46.66	44.74	138.93	0.34	0.32	0.34	3.23	6.8	2.11	6	15	6	4	0	2	0	1	2	2	2443	467	994	116.75	13
ANXA11	1	3	4	4	6.44	33.08	68.63	35.36	38.14	142.14	0.25	0.27	0.48	4.77	5.62	1.18	2.33	4	7	.	0	0	1	1	1	2	6734	506	729	108.43	16
NUDT2	1	3	4	4	0.48	17.99	42.1	17.78	17.48	77.36	0.23	0.23	0.54	2.64	5.27	2	0.67	0	4	.	0	0	0	0	0	1	998	148	273	222	5
SMIM10	1	2	41	.	.	10.55	10.04	5.54	5.82	21.4	0.26	0.27	0.47	3.87	5.45	1.41	.	0	.	.	0	0	0	.	.	.	1483	84	1126	252	1
APBB1	1	3	5	5	.	20.5	35.09	31.37	28.42	94.88	0.33	0.3	0.37	3.51	5.29	1.51	0.67	0	5	.	0	0	0	0	0	2	2666	711	410	152.36	15
PET117	1	3	1	1	.	5.01	4.37	6.29	3.27	13.94	0.45	0.23	0.31	.	1.88	.	2	1	0.5	.	0	0	0	1	1	0	1151	82	812	123	2
BIRC2	1	3	5	5	0.14	12.9	5.18	8.22	6.85	20.25	0.41	0.34	0.26	2.9	4.67	1.61	3.67	1	3	3	0	0	0	1	1	1	3764	619	487	232.13	9
XIAP	1	3	5	5	0.57	13.93	5.88	5.93	5.38	17.2	0.34	0.31	0.34	2.96	4.92	1.66	71	25	1	20	0	5	0	2	2	1	8558	498	6798	249	7
BIRC5	1	3	4	4	0.69	30.81	54.13	30.37	23.62	108.13	0.28	0.22	0.5	6.74	7.56	1.12	8.67	28	13.99	2	5	0	2	2	2	2	2574	143	2081	107.25	4
GAREM2	1	3	5	5	.	2.71	3.84	3.12	2.87	9.82	0.32	0.29	0.39	4.64	3.71	0.8	0.67	0	.	1	0	0	0	0	0	0	4164	875	1406	437.5	6
ARG2	1	3	5	5	.	21.31	25.76	22.52	20.39	68.67	0.33	0.3	0.38	3.77	4.65	1.23	1.33	1	4	.	0	0	0	1	1	1	1911	355	800	133.13	8
ARHGDIG	1	3	5	5	.	7.04	18.02	11.84	13.24	43.09	0.27	0.31	0.42	5.16	5.02	0.97	.	0	.	.	0	0	0	0	0	0	964	226	189	113	6
ARL1	1	3	5	5	0.74	27.5	18.22	21.72	22.35	62.28	0.35	0.36	0.29	2.74	6.31	2.3	5.67	8	5	2	0	0	0	1	1	2	3197	182	2520	91	6
ARNTL	1	3	1	1	.	3.29	1.68	4.99	2.03	8.7	0.57	0.23	0.19	1.95	2.88	1.48	0.33	0	.	.	0	0	0	0	0	0	2787	627	510	117.56	20
ALDH7A1	1	3	4	4	5.84	29.57	48.64	25.18	28.28	102.09	0.25	0.28	0.48	4.57	6.59	1.44	0.33	1	1	.	0	0	0	0	1	1	4765	540	3124	90	18
ATP6AP1	1	2	31	.	0.7	85.07	15.91	216.72	281.94	514.57	0.42	0.55	0.03	5.3	7.67	1.45	4.33	0	10	1	0	0	2	.	.	.	2054	471	626	141.3	10
ATR	1	3	3	3	0.51	11.39	2.47	4.19	5.33	11.99	0.35	0.44	0.21	2.06	4.57	2.22	1	2	.	.	0	1	0	1	1	0	8158	2645	194	168.83	47
BACH1	1	3	1	1	0.09	9.01	4.16	6.54	4.04	14.74	0.44	0.27	0.28	3.15	5.3	1.68	30.33	0	2	14	0	5	0	2	0	1	5618	737	3315	552.75	5
BAK1	1	2	41	.	.	21.73	34.05	27.92	18.36	80.33	0.35	0.23	0.42	5.59	4.97	0.89	1.33	0	5	.	0	0	0	.	.	.	2170	212	1257	127.2	6
BCAT2	1	3	4	4	1.09	23.07	41.03	24.93	22.88	88.83	0.28	0.26	0.46	6.34	6.32	1	.	3	6	.	0	0	0	0	1	2	1563	393	364	107.18	11
MTRNR2L1	1	3	3	3	.	54.39	0.97	221.06	395.38	617.42	0.36	0.64	0	0.18	-4.27	-23.77	.	0	.	.	0	0	0	0	0	0	.	.	529	.	.
MTRNR2L2	1	3	3	3	.	320.29	7.43	1367.46	2144.13	3519.02	0.39	0.61	0	.	.	.	.	0	.	.	0	0	0	0	0	0	.	.	0	.	.
MTRNR2L8	1	3	3	3	.	125.91	2.17	491.55	839.08	1332.8	0.37	0.63	0	5.62	0.5	0.09	.	0	.	.	0	0	0	0	0	0	.	.	265	.	.
MTRNR2L9	1	3	3	3	.	42	0.33	103.98	168.01	272.32	0.38	0.62	0	.	.	.	.	0	.	.	0	0	0	0	0	0	.	.	227	.	.
MTRNR2L1	1	3	3	3	.	31.19	0.81	59	117.04	176.86	0.33	0.66	0	0.18	-4.27	-23.77	.	0	.	.	0	0	0	0	0	0	.	.	529	.	.
MCIDAS	1	3	1	1	.	1.99	1.07	3.03	1.44	5.54	0.55	0.26	0.19	5.99	3.88	0.65	0.67	0	.	1	0	0	0	0	0	0	2137	386	769	165.43	7
FAM193B	1	3	1	1	0.11	10.52	6.97	12.98	9.96	29.91	0.43	0.33	0.23	5.44	5.34	0.98	1.33	6	2.99	2	0	0	0	1	1	1	2968	823	394	308.63	9
C8orf88	1	3	5	5	.	6.73	8.01	5.83	5.36	19.19	0.3	0.28	0.42	1.44	4.48	3.12	2.67	3	.	0	0	0	0	1	1	0	1041	118	529	70.8	6
BCL2L1	1	2	41	.	.	10.59	19.3	15.04	9.98	44.32	0.34	0.23	0.44	4.23	3.53	0.83	1	0	3	.	0	0	2	.	.	.	2574	234	1497	351	3
C16orf95	1	3	4	4	.	3.48	9.72	3.36	4.32	17.39	0.19	0.25	0.56	2.21	2.08	0.94	0.67	0	.	.	0	0	0	0	0	0	1113	240	258	102.86	7
TMEM35B	1	2	31	.	.	8.05	2.11	25.58	31.3	58.99	0.43	0.53	0.04	.	-3.91	.	1	0	.	.	0	0	0	.	.	.	1071	155	418	155	3
BBIP1	1	3	5	5	.	6.32	6.98	6.42	4.32	17.72	0.36	0.24	0.39	3.81	4.01	1.05	1	1	1	1	0	0	0	1	1	1	2025	93	1754	93	4
ZNF865	1	3	5	5	.	2.47	2.86	2.68	2.19	7.72	0.35	0.28	0.37	4.83	4.33	0.9	.	0	.	.	0	0	1	0	0	0	3763	1060	1747	3180	2
BID	1	3	5	5	0.98	12.45	15.32	12.6	14.27	42.2	0.3	0.34	0.36	4.96	5.79	1.17	1	1	5	.	0	2	0	1	1	2	2177	196	1440	117.6	6
BMP1	1	1	31	.	.	2.49	1.25	4.31	5.02	10.58	0.41	0.47	0.12	4.35	4.42	1.02	.	0	.	.	0	0	0	.	.	.	3593	987	280	148.05	20
BMP2	1	1	11	.	.	1.54	0.87	6.55	3.51	10.94	0.6	0.32	0.08	0.91	-1.11	-1.22	1.67	0	.	1	0	0	0	.	.	.	3545	397	1191	595.5	3
BMP4	1	1	31	.	.	3.76	2.51	8.18	8.62	19.31	0.42	0.45	0.13	4.92	2.57	0.52	1.33	0	.	.	0	0	0	.	.	.	1931	409	296	613.5	4
NCR3LG1	1	2	31	.	.	22.62	1.81	9.92	17.84	29.57	0.34	0.6	0.06	4.6	5.64	1.23	8	0	.	1	0	0	0	.	.	.	6364	455	4809	273	5
CDRT4	1	3	5	5	.	6.68	2.87	12.43	10.23	25.53	0.49	0.4	0.11	-2.71	-5.28	1.95	1.33	0	.	1	0	0	0	1	0	0	2508	153	1758	229.5	4
ZNF587B	1	3	5	5	.	6.44	2.31	2.81	2.49	7.62	0.37	0.33	0.3	3.91	2.72	0.7	1.33	0	.	.	2	0	0	1	0	0	5794	634	1896	634	3
BNIP1	1	2	41	.	0.7	14.37	23.76	27.55	11.46	62.76	0.44	0.18	0.38	2.96	5.1	1.72	1.33	0	6	.	0	0	0	.	.	.	1168	229	466	114.5	6
KLF9	1	3	5	5	.	10.29	7.7	4.83	5.93	18.46	0.26	0.32	0.42	6.09	4.75	0.78	12	9	.	6	0	3	0	2	1	0	5201	245	3179	367.5	2
BTF3	1	3	5	5	14.84	472.88	669.21	476.64	471.19	1617.04	0.29	0.29	0.41	6.28	9.7	1.54	5	8	6.98	1	0	0	0	1	1	2	1276	207	385	103.5	6
BUB1B	1	3	3	3	3.17	37.69	14.82	19.36	29.68	63.86	0.3	0.46	0.23	3.62	6.67	1.84	4.33	15	0.98	.	0	0	0	1	2	0	3669	1051	377	137.09	23
C1QBP	1	3	4	4	11.19	503.73	796.56	422	562.08	1780.64	0.24	0.32	0.45	7.23	10.31	1.43	1	17	10	3	0	2	0	1	2	2	1169	283	236	141.5	6
CA11	1	1	51	.	.	7.51	6.87	12.22	14.36	33.45	0.37	0.43	0.21	6.13	4.63	0.76	.	0	.	.	0	0	0	.	.	.	1715	329	177	109.67	9
CA12	1	2	31	.	.	2.22	0.23	3.48	5.76	9.46	0.37	0.61	0.02	3.13	3.77	1.21	0.67	0	.	.	0	0	0	.	.	.	6098	355	2754	96.82	11
CALU	1	1	31	.	7.52	80.71	6.45	96.81	147.14	250.4	0.39	0.59	0.03	3.93	7.09	1.81	23	0	15	14	0	0	2	.	.	.	5266	316	4256	158	7
CAMK2D	1	3	3	3	1.2	7.21	4.67	3.86	5.19	13.72	0.28	0.38	0.34	4.4	4.69	1.07	4.67	6	3	7	0	0	0	1	1	1	5785	534	3513	80.1	21
CAMK2G	1	3	5	5	1.38	12.83	15.72	11.2	11.65	38.56	0.29	0.3	0.41	4.37	4.77	1.09	1	1	3	.	0	0	0	1	1	1	3878	589	2017	80.32	23
CASP2	1	3	5	5	0.6	32.78	36.81	34.39	29.27	100.48	0.34	0.29	0.37	4.86	5.4	1.11	23.33	38	4	4	0	0	0	2	2	1	4089	453	3013	123.55	11
CASP6	1	3	5	5	0.3	12.13	11.89	11.21	10.68	33.78	0.33	0.32	0.35	3.6	4.65	1.29	1.67	0	1	2	0	0	0	1	0	1	1634	294	701	126	7
CASP7	1	3	1	1	0.64	14.26	10.06	18	10.91	38.96	0.46	0.28	0.26	3.04	5.63	1.85	4.67	0	4	2	0	0	0	1	0	1	2344	304	1369	152	7
CASP8	1	3	3	3	0.46	3.93	2.83	5.11	5.05	12.98	0.39	0.39	0.22	2.16	4.38	2.03	4.67	2	2	3	0	0	0	1	1	1	2659	480	1117	180	9
CASP9	1	3	5	5	0.15	7.03	11.19	8.48	6.79	26.45	0.32	0.26	0.42	2.96	3.25	1.1	1	0	1	.	0	0	0	1	0	1	2808	417	1542	139	9
SERPINH1	1	1	31	.	8.67	40.38	7.44	125.19	125.11	257.74	0.49	0.49	0.03	6.57	5.8	0.88	3.67	0	6	3	0	0	2	.	.	.	2058	419	721	314.25	5
CCNA2	1	3	3	3	4.85	71.25	26.98	53.87	51.25	132.1	0.41	0.39	0.2	4.9	7.03	1.43	21	21	8	7	0	5	0	2	2	2	2748	433	1194	162.38	8
CCNE1	1	3	5	5	.	22.01	26.24	31.15	20.81	78.19	0.4	0.27	0.34	6.05	6.58	1.09	2	5	2	1	0	0	0	1	1	1	1954	411	540	112.09	12
CCNH	1	3	1	1	.	35.55	18.91	38.91	25.68	83.49	0.47	0.31	0.23	3.14	5.31	1.69	1	11	2	1	0	0	0	1	2	1	1280	324	184	108	9
CCNT1	1	3	5	5	1.56	21.43	5.54	13.47	11.74	30.74	0.44	0.38	0.18	4.2	5.74	1.37	71.33	16	3	18	1	5	0	2	2	1	6788	727	4575	242.33	9
CCNT2	1	3	1	1	.	19.04	4.3	15.53	7.85	27.67	0.56	0.28	0.16	3.09	4.3	1.39	46.33	2	1	8	0	1	0	2	1	1	6920	731	4797	243.67	9
FNDC10	1	2	41	.	.	7.77	18.82	6.56	8.05	33.43	0.2	0.24	0.56	6.52	4.83	0.74	.	0	.	.	0	0	0	.	.	.	2124	227	1327	681	1
ENTPD6	1	2	51	.	.	22.13	16.2	34.68	34.06	84.94	0.41	0.4	0.19	6.42	5.74	0.89	2.33	0	4	.	0	0	0	.	.	.	4104	485	2478	103.93	15
ENTPD5	1	1	31	.	.	7.74	3.05	3.98	5.28	12.31	0.32	0.43	0.25	3.29	2.75	0.84	1	0	.	.	0	0	0	.	.	.	5261	429	3698	99	16
CD40	1	2	31	.	.	2.2	1.21	4.92	5.61	11.74	0.42	0.48	0.1	.	-4.87	.	.	0	.	.	0	0	0	.	.	.	1682	278	705	92.67	9
CD68	1	2	11	.	.	2.39	1.59	8.08	5.52	15.19	0.53	0.36	0.1	3.48	.	.	.	0	1	.	0	0	0	.	.	.	1705	355	600	177.5	6
CDC5L	1	3	5	5	9.19	60.71	25.09	37.22	29.93	92.24	0.4	0.32	0.27	3.23	6.36	1.97	16	3	5	10	0	0	0	2	1	2	6241	803	3713	150.56	16
CDC6	1	3	5	5	0.04	59.01	37.11	62.27	51.48	150.86	0.41	0.34	0.25	4.64	6.36	1.37	7.33	19	7	3	0	0	0	2	2	2	4564	561	1160	153	12
CDC20	1	3	5	5	0.87	106.75	160.81	105.02	130.21	396.04	0.27	0.33	0.41	7.81	7.98	1.02	1	0	8	.	0	0	0	1	0	2	1649	500	74	150	11
CDC27	1	3	5	5	2.37	50.51	19.17	27.43	26.04	72.64	0.38	0.36	0.26	3.15	6.19	1.97	34.67	13	3	10	0	0	0	2	2	1	5830	825	3238	130.26	19
CSNK2A3	1	3	5	5	.	16.51	15.79	13.96	13.01	42.76	0.33	0.3	0.37	0.86	4.15	4.8	.	0	.	.	0	0	0	0	0	0	1309	392	2	1176	1
PGBD5	1	3	5	5	.	7.19	9.14	9.42	6.97	25.53	0.37	0.27	0.36	3.93	3.07	0.78	2.67	1	.	2	0	0	0	1	1	0	10914	525	1779	225	7
CDK8	1	3	5	5	0.28	15.85	11.09	13.08	10.78	34.96	0.37	0.31	0.32	3.47	4.88	1.41	4	0	0	2	0	0	0	1	0	0	3065	465	1157	107.31	13
CDK9	1	3	5	5	1.19	15.43	21.17	27.43	17.54	66.15	0.41	0.27	0.32	6.71	5.68	0.85	2.33	9	3	3	0	0	0	1	1	1	2483	373	1230	159.86	7
AARSD1	1	3	5	5	1.68	14.2	19.21	15.94	16.55	51.7	0.31	0.32	0.37	.	.	.	.	0	3	.	0	0	0	0	0	1	1320	413	67	103.25	12
CDKN2C	1	3	4	4	.	17.97	25.49	12.68	14.13	52.3	0.24	0.27	0.49	7.86	6.02	0.77	2.67	29	4	1	0	0	0	1	2	1	995	169	364	253.5	2
CDS1	1	2	31	.	.	6.12	0.67	7.35	7.68	15.69	0.47	0.49	0.04	1.53	4.86	3.18	6.67	0	.	2	0	0	0	.	.	.	4309	462	2654	106.62	13
KIF18B	1	3	5	5	0.3	33.2	29.43	27.61	31.22	88.26	0.31	0.35	0.33	6.09	5.63	0.93	5	0	.	1	0	3	0	1	0	0	4088	853	1689	170.6	16
CDX2	1	3	5	5	.	14.37	21.89	18.59	11.8	52.28	0.36	0.23	0.42	5.7	4.11	0.72	1.33	1	4	.	0	0	0	1	1	1	3448	314	1047	314	3
RCC1	1	3	4	4	20.29	142.1	213.73	127.89	120.91	462.53	0.28	0.26	0.46	6.29	7.37	1.17	3	5	13	2	0	1	2	1	1	2	2551	422	1189	140.67	13
CHD1	1	3	5	5	3.81	33.16	7.69	9.65	9.33	26.66	0.36	0.35	0.29	3.47	5.83	1.68	13.67	19	.	4	0	4	0	2	2	0	8145	1711	1176	146.66	36
CHD2	1	3	5	5	0.43	15.01	4.83	9.07	8.05	21.96	0.41	0.37	0.22	3.82	4.18	1.09	5.33	0	.	0	0	0	0	1	0	0	9350	1829	3302	144.39	39
CUEDC1	1	3	5	5	.	7.79	8.89	8.48	6.05	23.43	0.36	0.26	0.38	4.46	4.54	1.02	0.67	1	1	0	0	0	0	0	1	1	3710	387	2046	129	11
CHD4	1	3	3	3	23.29	99.97	42.78	68.57	92.67	204.02	0.34	0.45	0.21	0.31	3.81	12.09	2.33	20	7	.	0	0	1	1	2	2	6491	1913	594	147.15	40
CHEK1	1	3	1	1	1.54	22.56	20.09	31.6	16.42	68.12	0.46	0.24	0.29	2.39	5.18	2.17	28.67	6	4.99	11	0	2	0	2	1	1	4128	477	1827	119.25	13
CHKA	1	3	1	1	.	15	11.41	16.48	11.24	39.13	0.42	0.29	0.29	5.02	4.02	0.8	2.33	1	2	0	0	0	0	1	1	1	2714	458	1129	114.5	12
ZNF550	1	3	1	1	.	6.14	1.73	5.54	3.41	10.68	0.52	0.32	0.16	4.23	4.08	0.96	3	0	.	5	0	0	0	1	0	0	6587	423	2859	317.25	4
CHUK	1	3	1	1	0.94	29.25	13.18	23.9	16.57	53.66	0.45	0.31	0.25	3.67	6.04	1.65	21.67	3	.	2	0	1	0	2	1	0	3600	746	1300	106.57	21
ARPC3	1	3	5	5	2.74	185.65	195.28	176.28	177.46	549.02	0.32	0.32	0.36	4.66	8.7	1.87	1.67	4	1	.	0	0	0	1	1	1	946	179	265	76.71	7
CIRBP	1	3	4	4	4.9	51.77	81.61	61.12	40.63	183.36	0.33	0.22	0.45	8.41	7.11	0.84	5.67	16	9	2	2	0	0	1	2	2	3346	298	729	178.8	6
TBCB	1	3	4	4	4.83	40.38	93.04	44.48	45.46	182.98	0.24	0.25	0.51	7.46	8.44	1.13	1	9	8	2	0	0	0	1	1	2	987	245	165	122.5	6
MBD3	1	3	4	4	2.91	47.54	65.88	40.44	29.05	135.36	0.3	0.21	0.49	7.44	6.03	0.81	2.33	0	14	2	0	0	*	1	0	2	5678	292	1493	146	7
AP2B1	1	3	5	5	3.87	57.99	56.6	48.16	55.53	160.29	0.3	0.35	0.35	3.65	7.66	2.1	18	19	9	5	0	1	2	2	2	2	5700	952	2718	136	22
LZTS3	1	3	5	5	.	3.37	3.86	4.13	4.22	12.21	0.34	0.35	0.32	4.53	4.19	0.93	1	0	.	.	0	1	0	1	0	0	4196	674	1837	674	5
AP1S1	1	3	4	4	.	28.04	54.01	33.82	36.26	124.08	0.27	0.29	0.44	5.16	7.27	1.41	2.67	2	6	.	0	2	0	1	1	2	1226	159	710	95.4	5
AP3S1	1	3	4	4	1.31	40.1	53.72	29.31	31.71	114.74	0.26	0.28	0.47	1.9	7.46	3.93	3.33	14	3	2	0	0	0	1	2	1	1276	194	591	97	6
CLCN6	1	2	11	.	.	5.98	1.46	9.72	6.66	17.83	0.55	0.37	0.08	4.42	3.2	0.72	2.33	0	.	1	0	0	0	.	.	.	5589	870	2921	113.48	23
CLCN7	1	2	31	.	.	15.17	2.34	28.67	36.44	67.45	0.43	0.54	0.03	4.83	4.99	1.03	0.33	0	1	.	0	0	0	.	.	.	4168	806	1698	96.72	25
TET3	1	3	3	3	.	5.78	2.29	3.23	3.48	8.99	0.36	0.39	0.25	3.65	3.67	1.01	18	20	1	12	1	3	0	2	2	1	12060	1796	6000	489.82	12
CLIC1	1	2	51	.	24.24	113.45	171.23	188.41	182.58	542.22	0.35	0.34	0.32	6.84	7.76	1.13	1	0	.	.	0	0	0	.	.	.	1199	242	261	121	6
CECR2	1	3	3	3	.	8.69	5.08	4.57	7.03	16.68	0.27	0.42	0.3	3.28	3.71	1.13	16	2	.	.	0	0	0	2	1	0	10030	1465	5316	231.32	19
BAHCC1	1	3	3	3	.	6.47	3.08	4.86	9.27	17.22	0.28	0.54	0.18	4.92	4.22	0.86	3.33	4	.	.	0	1	2	1	1	0	10726	2609	2515	289.89	28
ERFE	1	1	31	.	.	6.72	1.33	16	18.45	35.77	0.45	0.52	0.04	6.63	4.45	0.67	1	0	.	.	0	0	0	.	.	.	2939	355	1836	133.13	8
CLNS1A	1	3	5	5	3.2	142.22	177.31	119.83	133.52	430.66	0.28	0.31	0.41	3.74	6.92	1.85	11	8	8	2	0	0	0	2	1	2	2982	238	567	119	7
CLPTM1	1	2	31	.	1.13	47.66	23.02	91.02	119.11	233.15	0.39	0.51	0.1	5.4	6.83	1.26	1	0	6	.	0	0	0	.	.	.	2470	670	449	143.57	14
ADGRB2	1	2	31	.	.	3.43	1.92	5.23	8.89	16.04	0.33	0.55	0.12	4.25	4.46	1.05	1	0	.	.	0	0	0	.	.	.	5708	1586	315	153.48	33
KLF6	1	3	1	1	.	7.87	5.76	13.61	4.99	24.35	0.56	0.2	0.24	4.95	4.19	0.85	10.33	2	2	5	1	3	0	2	1	1	4590	284	3543	213	4
INAFM2	1	2	31	.	.	11.42	6.27	17.53	15.95	39.75	0.44	0.4	0.16	6.54	5.48	0.84	.	0	.	.	0	0	0	.	.	.	3024	154	2198	462	1
COX10	1	2	11	.	.	9.1	12.3	15.15	7.53	34.97	0.43	0.22	0.35	2.49	4.53	1.82	2.33	0	4	3	0	0	0	.	.	.	2898	444	1466	190.29	7
ISG20L2	1	3	5	5	0.65	64.74	86.34	69.63	56.81	212.78	0.33	0.27	0.41	6.17	6.18	1	3.33	4	5	1	1	0	0	1	1	2	2985	354	1458	354	4
CNOT6	1	3	5	5	.	27.38	16.91	15.54	12.84	45.29	0.34	0.28	0.37	3.4	5.67	1.67	.	26	8	14	1	2	2	0	2	2	6219	558	4205	152.18	12
CPD	1	2	31	.	1.77	20.2	0.5	18.95	28.72	48.18	0.39	0.6	0.01	4.07	6.31	1.55	19.33	0	1	6	0	0	0	.	.	.	9372	1381	4843	197.29	21
PLEKHG3	1	3	5	5	0.14	6.93	5.67	9.85	8.33	23.86	0.41	0.35	0.24	4.12	3.07	0.75	0.67	0	1	.	0	0	0	0	0	1	10526	1220	643	228.75	17
CREBL2	1	3	5	5	.	7.48	6.71	8.38	5.19	20.28	0.41	0.26	0.33	2.03	5.07	2.49	6.67	0	2	8	0	1	0	2	0	1	3770	121	3110	90.75	4
MAPK14	1	3	5	5	1.96	19.03	17.55	17.65	16.25	51.45	0.34	0.32	0.34	5.01	5.73	1.14	9.33	3	3	1	0	0	0	2	1	1	4222	361	2789	90.25	12
CSE1L	1	3	5	5	43	174.8	75.71	121.89	115.79	313.38	0.39	0.37	0.24	5.04	8.84	1.75	4	12	2	.	0	0	0	1	2	1	3550	972	522	121.5	25
SNX25	1	3	3	3	.	11.37	1.93	9.6	10.8	22.33	0.43	0.48	0.09	4.16	4.93	1.19	1.33	0	1	.	0	0	0	1	0	1	3745	1005	506	158.68	19
CSNK1G2	1	3	4	4	.	30.14	36.53	23.67	22.08	82.29	0.29	0.27	0.44	5.08	7.06	1.39	1.67	6	3	.	0	0	7	1	1	1	2895	416	1135	113.45	12
FBF1	1	3	3	3	.	8.17	6.69	6.92	9.69	23.29	0.3	0.42	0.29	5.74	4.38	0.76	.	0	.	.	0	0	0	0	0	0	4874	1149	1149	118.86	30
CSNK2B	1	3	4	4	4.31	123.77	278.39	116.38	132.55	527.33	0.22	0.25	0.53	.	6.07	.	1	13	.	0	0	0	0	1	2	0	929	216	144	108	7
CSRP2	1	3	5	5	0.95	68.82	105.56	69.18	79.69	254.42	0.27	0.31	0.41	5.14	8.08	1.57	1	0	2	.	0	0	0	1	0	1	908	194	237	116.4	6
USP36	1	3	5	5	1.26	21.27	22.23	26.51	17.87	66.61	0.4	0.27	0.33	4.9	5.26	1.07	9	15	.	2	0	0	0	2	2	0	5872	1124	2248	187.33	21
CSTF1	1	3	1	1	5.97	22.54	16.57	44.07	24.78	85.42	0.52	0.29	0.19	3.94	5.37	1.36	6.33	5	6	1	0	0	0	1	1	2	4032	432	799	259.2	6
CSTF2	1	3	5	5	5.48	47.9	45.97	50.6	47.38	143.95	0.35	0.33	0.32	2.83	5.84	2.07	1.33	1	1	1	0	0	0	1	1	1	2570	578	225	133.38	14
CSTF3	1	3	3	3	3.69	31.55	20.45	18.04	26.78	65.27	0.28	0.41	0.31	3.63	5.88	1.62	1	4	3.97	2	0	0	0	1	1	1	2812	718	503	102.57	21
CTBP1	1	3	4	4	1.68	33.48	49.98	27.95	27.19	105.11	0.27	0.26	0.48	5.56	5.71	1.03	2.67	0	14	0	0	0	0	1	0	2	2488	430	800	143.33	10
CTBP2	1	3	5	5	4.49	17.04	11	13.01	13.79	37.8	0.34	0.36	0.29	4.2	4.66	1.11	4.67	7	.	.	0	2	0	1	1	0	8471	986	1669	328.67	9
CTNND1	1	3	3	3	6.29	34.66	28.89	24.63	36.73	90.25	0.27	0.41	0.32	1.41	1.11	0.79	21.67	14	1.91	8	1	0	0	2	2	1	6670	969	2872	153	21
CTSV	1	1	31	.	.	17.85	1.85	36.3	50.42	88.57	0.41	0.57	0.02	3.42	4.45	1.3	1.67	0	.	.	0	0	0	.	.	.	4359	335	3272	143.57	8
CTSZ	1	1	11	.	.	5.84	1.43	11.95	8.77	22.15	0.54	0.4	0.06	4.61	3.54	0.77	.	0	3	.	0	0	0	.	.	.	1502	304	462	152	6
CXADR	1	2	31	.	1.1	16.48	1.08	11.33	16.04	28.45	0.4	0.56	0.04	1.48	4.5	3.05	28	0	2.99	11	0	0	0	.	.	.	5593	366	4419	156.86	7
DAD1	1	2	31	.	.	164.29	78.96	365.02	392.29	836.28	0.44	0.47	0.09	3.49	8.35	2.39	5.67	0	3	2	0	0	0	.	.	.	684	114	275	171	3
DGKA	1	3	3	3	.	2.93	3.64	3.86	5.16	12.66	0.31	0.41	0.29	3.26	2.5	0.77	0.67	0	.	.	0	0	0	0	0	0	2727	736	255	96	24
DGKQ	1	3	3	3	.	3.56	2.6	3.31	4.88	10.79	0.31	0.45	0.24	5.89	3.44	0.58	0.33	0	.	.	0	0	0	0	0	0	4649	943	1736	123	23
DAPK3	1	3	5	5	0.2	19.43	22.77	23.42	17.84	64.03	0.37	0.28	0.36	5.65	6.08	1.08	0.33	0	7	.	0	0	0	0	0	2	2286	455	648	170.63	9
NBDY	1	3	4	4	.	46.47	95.06	51.13	52.62	198.8	0.26	0.26	0.48	0.4	5.87	14.74	4	2	.	6	0	0	0	1	1	0	2344	69	2026	207	3
DARS	1	3	5	5	.	64.22	42.13	50.61	52.43	145.17	0.35	0.36	0.29	.	.	.	12.33	0	5	.	0	0	0	2	0	2	3099	502	1435	94.13	16
DAXX	1	3	5	5	0.69	45.46	62.09	64.17	56.14	182.4	0.35	0.31	0.34	5.95	6.51	1.09	1	0	.	.	0	0	0	1	0	0	2558	741	185	317.57	8
DBP	1	3	4	4	.	3.33	8.66	4.99	5.04	18.69	0.27	0.27	0.46	8	3.06	0.38	0.33	0	2	.	0	0	0	0	0	1	2170	326	277	244.5	4
DDT	1	3	3	3	.	25.42	49.53	44.44	69	162.98	0.27	0.42	0.3	.	.	.	1.33	3	1	1	0	0	0	1	1	1	565	119	186	119	3
DDX3X	1	3	3	3	33.94	174.65	56.72	88.36	97.8	242.88	0.36	0.4	0.23	5.34	7.73	1.45	63	28	9	1	2	0	0	2	2	2	4635	663	2568	117	17
DHX9	1	3	3	3	74.06	194.88	80.38	112.82	157.44	350.64	0.32	0.45	0.23	4.93	8.47	1.72	12.33	22	8	.	0	3	0	2	2	2	4493	1271	548	141.22	28
DHX15	1	3	3	3	18.54	107.09	45.94	65.25	83.07	194.26	0.34	0.43	0.24	3.77	7.96	2.11	5.33	33	12	2	0	1	0	1	2	2	2998	796	460	170.57	14
DECR1	1	3	5	5	0.6	14.68	15.82	12.51	16.09	44.41	0.28	0.36	0.36	-1.95	2.73	-1.4	.	0	.	.	0	0	0	0	0	0	2760	336	102	100.8	10
DHCR7	1	2	31	.	.	43.11	8.61	117	150	275.61	0.42	0.54	0.03	5.47	7.02	1.28	3	0	9	.	0	0	3	.	.	.	2627	476	964	204	9
DHODH	1	2	41	.	.	9.99	12.86	9.34	8.85	31.05	0.3	0.29	0.41	4.59	3.98	0.87	2	0	.	1	0	0	0	.	.	.	4669	396	1218	132	9
DKC1	1	3	5	5	7.23	133.66	130.7	121.87	113.65	366.22	0.33	0.31	0.36	5.71	7.81	1.37	11.67	16	6	.	0	0	0	2	2	2	2469	515	822	103	15
DNASE2	1	1	31	.	.	15.6	4.74	42.49	50.72	97.94	0.43	0.52	0.05	6.38	5.93	0.93	0.33	0	4	.	0	0	0	.	.	.	1938	361	779	180.5	6
DYNC1H1	1	3	3	3	83.9	56.83	26.67	41.99	73.17	141.84	0.3	0.52	0.19	5.51	6.65	1.21	1.67	6	3	1	0	0	1	1	1	1	19940	4647	235	178.73	78
DYNC1I2	1	3	5	5	7.03	31.1	20.93	25.73	24.63	71.29	0.36	0.35	0.29	1.37	5.12	3.72	2.67	0	.	.	0	0	0	1	0	0	4354	639	2269	112.76	18
DNMT1	1	3	5	5	11.19	70.05	69.77	55.42	69.35	194.53	0.28	0.36	0.36	6.45	7.53	1.17	2	20	3	1	0	1	0	1	2	1	5274	1633	323	119.49	41
DOCK1	1	3	4	4	0.89	13.23	10.1	5.26	7.81	23.17	0.23	0.34	0.44	2.38	4.79	2.01	2.33	8	0	1	0	0	0	1	1	0	6840	1887	1090	108.87	52
DOK1	1	3	1	1	.	4.47	7.32	9.47	5.89	22.68	0.42	0.26	0.32	4.62	3.38	0.73	0.67	0	.	.	0	0	0	0	0	0	1918	482	437	289.2	5
DPAGT1	1	2	31	.	.	24.2	5.15	56.92	90.65	152.72	0.37	0.59	0.03	6.89	5.03	0.73	1	0	6	.	0	0	0	.	.	.	1913	409	495	136.33	9
DPH1	1	3	5	5	0.55	20.79	28.56	23.87	20.95	73.38	0.33	0.29	0.39	7.11	4.93	0.69	1	0	5.5	.	0	0	0	1	0	2	2646	439	845	109.75	13
DPH2	1	3	4	4	0.42	36.71	55.97	36.1	28.63	120.7	0.3	0.24	0.46	6.34	5.93	0.94	1.67	0	7.98	.	0	0	0	1	0	2	2466	490	832	245	6
DPYSL2	1	3	3	3	8.89	5.51	5.47	4.06	6.94	16.48	0.25	0.42	0.33	4.49	5.59	1.24	3.33	40	5	9	2	0	0	1	2	2	4798	678	2471	145.29	14
DRG2	1	3	5	5	1.35	31.57	44.89	32.67	30.14	107.7	0.3	0.28	0.42	6.67	5.96	0.89	0.67	0	6	.	0	0	0	0	0	2	1900	365	745	84.23	13
DTNA	1	3	5	5	0.12	5.38	3.31	5.56	5.11	13.97	0.4	0.37	0.24	2.06	3.89	1.88	11.33	0	0.93	1	0	0	0	2	0	0	6572	771	4110	110.14	23
DUSP9	1	3	5	5	0.57	10.33	16.92	11.81	15.05	43.78	0.27	0.34	0.39	3.55	3.98	1.12	1	0	1	.	0	0	0	1	0	1	2434	385	1021	385	4
DYRK1A	1	3	1	1	0.32	11.29	4.08	11.48	6.48	22.04	0.52	0.29	0.19	4.89	3.56	0.73	35	22	2	9	4	1	0	2	2	1	17024	755	2845	205.91	12
ECE1	1	2	31	.	0.78	10.94	2.96	19.64	26.97	49.57	0.4	0.54	0.06	5.48	5.53	1.01	2	0	1	1	0	0	0	.	.	.	5067	771	2708	121.74	19
ECH1	1	3	4	4	2.55	9.47	26.89	10.49	13.36	50.74	0.21	0.26	0.53	5.67	7.68	1.35	1	10	8	1	0	0	0	1	2	2	1200	329	191	98.7	10
EDA	1	2	31	.	.	2.3	0.9	4.62	4.68	10.2	0.45	0.46	0.09	3.11	2.26	0.73	1.33	0	.	.	0	0	0	.	.	.	5235	392	3863	147	8
EEF1A1	1	3	4	4	272.32	1049.45	2346.49	896.24	1010.92	4253.65	0.21	0.24	0.55	7.45	10.49	1.41	2	0	14	1	0	0	0	1	0	2	3512	463	2060	198.43	8
EEF1G	1	3	4	4	89.67	911.81	2895.52	1034.22	1114.64	5044.39	0.21	0.22	0.57	-1.98	.	.	.	0	4	.	0	0	2	0	0	1	1446	438	78	131.4	10
EFNB3	1	2	31	.	.	4.42	2.09	11.01	11.09	24.2	0.46	0.46	0.09	3.81	4.12	1.08	1.33	0	1	.	0	0	0	.	.	.	3216	341	1799	204.6	5
CELSR3	1	2	31	.	.	4.84	1.64	5.66	8.48	15.78	0.36	0.54	0.1	4.45	2.74	0.61	1.33	0	.	1	0	0	0	.	.	.	11933	3313	1742	283.97	35
CELSR2	1	2	31	.	.	6.58	0.97	7.33	14.72	23.02	0.32	0.64	0.04	5.55	4.8	0.86	2.33	0	1	.	0	0	4	.	.	.	11015	2924	1707	258	34
MEGF8	1	2	31	.	.	12.8	2.23	14.07	27.41	43.71	0.32	0.63	0.05	6.01	5.85	0.97	0.67	0	.	.	0	0	0	.	.	.	11137	2846	1994	203.29	42
EIF1AX	1	3	5	5	8.37	65.87	34.21	31.62	30.16	96	0.33	0.31	0.36	3.42	7.12	2.08	32	23	6	8	0	2	0	2	2	2	4414	145	3788	62.14	7
EIF2B1	1	3	5	5	2.76	58.06	65.78	46.31	51.64	163.73	0.28	0.32	0.4	6.22	6.3	1.01	2	4	5	1	0	1	0	1	1	2	2397	306	733	102	9
EIF2S3	1	3	4	4	15.25	164.2	199.06	86.33	121.71	407.1	0.21	0.3	0.49	4.75	8.38	1.77	27	89	7	8	*	0	0	2	2	2	3457	473	2025	118.25	12
EIF4A1	1	3	4	4	170.77	859.59	1534.88	827.53	864.23	3226.64	0.26	0.27	0.48	.	.	.	11.33	14	6	.	1	0	0	2	2	2	1758	407	520	111	11
EIF4B	1	3	4	4	22.79	149.68	237.8	117.13	119.88	474.81	0.25	0.25	0.5	5.15	8.08	1.57	27.33	8	1	2	1	0	0	2	1	1	3856	612	1992	122.4	15
EIF4G2	1	3	3	3	9.1	348.09	138.11	139.46	170.19	447.76	0.31	0.38	0.31	5.13	9.11	1.77	18.67	43	21	2	0	2	0	2	2	2	3794	908	770	129.71	22
ELAVL1	1	3	4	4	12.23	34.31	43.76	28.21	29.36	101.33	0.28	0.29	0.43	5.37	6.62	1.23	7.67	48	13	15	0	1	0	2	2	2	6054	327	4910	196.2	6
ELF4	1	3	5	5	.	10.52	18.23	20.42	18.59	57.23	0.36	0.32	0.32	4.71	4.81	1.02	3	1	3	.	0	1	1	1	1	1	5140	664	1801	249	9
EMP2	1	2	31	.	.	9.67	2.23	17.12	17.76	37.11	0.46	0.48	0.06	2.89	5.03	1.74	4	0	5	1	0	0	0	.	.	.	5097	168	4483	126	5
EMP3	1	2	31	.	.	14.68	9.16	53.74	66.9	129.8	0.41	0.52	0.07	5.76	5.51	0.96	.	0	2	.	0	0	0	.	.	.	649	164	83	123	5
EN2	1	3	4	4	.	17.26	18.21	10.59	13.54	42.34	0.25	0.32	0.43	6.61	5.36	0.81	9.67	14	2	6	0	6	0	2	2	1	3395	334	2144	501	2
ENO1	1	3	5	5	361.65	1183.12	1824.91	1345.06	1678.55	4848.52	0.28	0.35	0.38	8.12	12.17	1.5	4	14	13	0	0	0	*	1	2	2	1781	435	360	118.64	12
EP300	1	3	3	3	0.49	23.02	8.03	11.66	12.61	32.3	0.36	0.39	0.25	4.88	5.5	1.13	15.33	16	2	6	0	3	0	2	2	1	8779	2415	1121	233.71	31
EPAS1	1	3	3	3	.	3.95	4.68	3.87	5.67	14.22	0.27	0.4	0.33	1.76	2.34	1.33	2.33	6	.	1	0	0	0	1	1	0	5155	871	2043	163.31	16
EPB41L2	1	3	3	3	13.41	55.4	25.01	29.91	57.9	112.82	0.27	0.51	0.22	2.73	6.44	2.36	10	27	2	2	0	0	0	2	2	1	4380	1006	1257	167.67	20
ERN1	1	2	31	.	.	3.61	0.43	3.97	4.76	9.17	0.43	0.52	0.05	2.68	1.45	0.54	3.67	0	.	3	0	0	0	.	.	.	7895	978	958	133.36	22
FBL	1	3	4	4	17.44	342.61	747.51	316.6	345.31	1409.43	0.22	0.25	0.53	6.67	10.97	1.65	1	0	7	.	0	0	0	1	0	2	1125	322	85	107.33	9
EXTL2	1	2	31	.	.	11.36	1.93	12.97	15.97	30.87	0.42	0.52	0.06	3.74	4.97	1.33	4.33	0	1	.	0	0	0	.	.	.	2825	331	1570	248.25	5
EXTL3	1	2	31	.	.	11.32	3.35	18.39	20.71	42.45	0.43	0.49	0.08	4.15	5.27	1.27	3.33	0	1	.	0	0	0	.	.	.	8221	920	2824	552	7
FABP5	1	3	5	5	.	45.67	48.81	34.57	38.38	121.76	0.28	0.32	0.4	1.62	5.24	3.23	.	0	.	.	0	0	0	0	0	0	676	136	210	102	4
GPC4	1	1	31	.	0.16	10.46	1.39	18.56	33.44	53.39	0.35	0.63	0.03	3.74	5.58	1.49	5	0	3	3	0	0	0	.	.	.	4959	557	1831	185.67	9
FHL1	1	3	5	5	4.86	41.4	61.4	34.99	47.96	144.34	0.24	0.33	0.43	5.04	7.6	1.51	6.67	31	16	7	0	2	0	2	2	2	2568	324	1334	162	8
FHL2	1	3	5	5	1.17	6.74	11.72	13.01	8.78	33.51	0.39	0.26	0.35	4.13	3.2	0.78	1.33	24	3	0	0	0	0	1	2	1	1582	280	457	168	7
FOXF1	1	3	1	1	.	2.95	3.14	4.67	3.39	11.21	0.42	0.3	0.28	4.31	2.09	0.48	3.33	18	.	2	2	0	0	1	2	0	3520	380	1379	570	2
FOXF2	1	3	5	5	.	16.01	20.14	15.17	15.09	50.39	0.3	0.3	0.4	7.31	5.84	0.8	1.33	6	4	1	0	1	0	1	1	1	2451	445	738	667.5	2
FOXC1	1	3	5	5	0.58	56.88	44.94	44.49	48.3	137.74	0.32	0.35	0.33	8.08	7.54	0.93	.	28	13	.	0	7	0	0	2	2	3983	554	1790	1662	1
FOXO3	1	3	5	5	.	9.84	5.48	6.48	5.78	17.74	0.37	0.33	0.31	4.82	4.89	1.02	14.33	0	.	0	0	2	0	2	0	0	7296	674	4976	1011	3
FLNA	1	3	3	3	33.82	58.69	41.45	80.34	135.32	257.11	0.31	0.53	0.16	7.53	8.18	1.09	.	9	6	.	0	0	3	0	1	2	8507	2648	317	169.02	48
FLNB	1	3	3	3	54.44	25.26	4.91	42.22	84.57	131.69	0.32	0.64	0.04	3.63	5.79	1.6	2.67	10	.	.	0	1	0	1	2	0	9441	2603	1493	169.76	46
FLNC	1	3	3	3	.	8.53	5.81	12.08	21.95	39.84	0.3	0.55	0.15	1.83	-0.48	-0.26	0.33	2	.	.	0	0	0	0	1	0	9159	2726	751	170.38	48
FZD2	1	2	31	.	.	4	1.37	8.02	13.32	22.71	0.35	0.59	0.06	5.77	3.77	0.65	.	0	4	.	0	0	0	.	.	.	3779	566	1876	1698	1
SLC37A4	1	2	31	.	.	24.71	17.4	53.87	68.19	139.47	0.39	0.49	0.12	6.96	5.95	0.85	1	0	7	.	0	0	0	.	.	.	2816	430	559	161.25	10
XRCC6	1	3	5	5	73.54	431.78	530.95	475.86	494.27	1501.09	0.32	0.33	0.35	6.36	9.64	1.52	3	10	12	.	0	0	0	1	2	2	2122	610	233	152.5	13
GABBR1	1	2	31	.	.	5.17	1.46	2.85	5.94	10.25	0.28	0.58	0.14	4.68	4.24	0.91	.	0	.	.	0	0	0	.	.	.	4525	962	1315	131.18	23
B4GALNT1	1	2	31	.	.	3.72	1.08	6.02	7.75	14.84	0.41	0.52	0.07	4.06	1.86	0.46	.	0	.	1	0	0	0	.	.	.	5368	534	849	160.2	11
GAS8	1	3	5	5	.	7.05	7.96	8.35	5.83	22.15	0.38	0.26	0.36	5.6	4.39	0.78	0.67	0	.	.	0	0	0	0	0	0	3094	479	1626	130.64	11
NIPSNAP2	1	3	5	5	.	53.96	47.38	36.92	34.33	118.63	0.31	0.29	0.4	3.47	7.17	2.07	5.67	11	.	0	0	0	0	1	2	0	1993	287	1110	86.1	10
BLOC1S1	1	3	4	4	0.41	61.8	134.55	73.39	78.53	286.47	0.26	0.27	0.47	3.98	3.83	0.96	.	0	3.58	.	0	0	0	0	0	1	562	154	98	115.5	4
TADA2A	1	3	1	1	.	12.43	13.17	16.94	9.72	39.83	0.43	0.24	0.33	3.7	4.51	1.22	.	0	.	.	0	0	0	0	0	0	4236	444	139	88.8	16
NR6A1	1	3	5	5	.	7.26	6.4	4.79	5.41	16.6	0.29	0.33	0.39	3.15	3.13	1	8.33	2	.	2	0	0	0	2	1	0	7065	481	5430	144.3	10
GDI1	1	3	4	4	3.57	82.63	138.41	69.69	103.28	311.39	0.22	0.33	0.44	6.08	7.56	1.24	5.33	2	11	2	0	0	0	1	1	2	2240	448	795	122.18	11
GDI2	1	3	5	5	28.76	121.9	111.68	96.08	105.32	313.08	0.31	0.34	0.36	5.24	8.63	1.65	10.67	14	8	1	1	0	0	2	2	2	2297	446	783	121.64	11
B4GALT1	1	2	31	.	0.29	12.06	3.38	21.32	29.65	54.34	0.39	0.55	0.06	4.29	4.99	1.16	7	0	4	3	0	0	0	.	.	.	4176	399	2813	199.5	6
GCLC	1	3	1	1	1.62	17.19	8.06	12.4	9.22	29.69	0.42	0.31	0.27	4.63	4.77	1.03	5.33	10	1	3	0	1	0	1	2	1	3785	638	1415	119.63	16
GLE1	1	3	4	4	1.08	33.21	43	26.72	28.49	98.21	0.27	0.29	0.44	3.18	5.71	1.8	.	0	5	.	0	0	0	0	0	2	3302	699	163	131.06	16
GMDS	1	3	4	4	1.67	17	28.38	18.87	18.31	65.56	0.29	0.28	0.43	4.98	6.21	1.25	1	3	5	.	0	0	0	1	1	2	1665	373	369	101.73	11
GSTA4	1	3	5	5	.	31.56	33.71	20.52	30.56	84.79	0.24	0.36	0.4	5.41	6.61	1.22	2	0	3	.	0	0	0	1	0	1	1240	223	522	111.5	7
GTF2B	1	3	1	1	.	31.89	18.16	55.27	33.03	106.47	0.52	0.31	0.17	3.01	5.92	1.97	2	8	4	2	0	0	0	1	1	1	1599	317	575	135.86	7
GTF2H2	1	3	1	1	.	16.61	7.6	13.68	10.4	31.68	0.43	0.33	0.24	1.08	3.65	3.37	0.33	0	.	.	0	0	0	0	0	0	1734	396	553	79.2	16
GTF2H3	1	3	5	5	0.21	44.02	33.9	30.68	33.38	97.96	0.31	0.34	0.35	4.04	6.61	1.64	27	5	1	8	0	0	0	2	1	1	3327	309	2369	71.31	13
GTF2H4	1	3	5	5	0.33	18.93	22.76	21.2	23.72	67.67	0.31	0.35	0.34	.	.	.	1	1	.	.	0	0	0	1	1	0	1712	463	120	106.85	14
GTF2I	1	3	5	5	26.98	27.63	13.79	11.07	14.68	39.53	0.28	0.37	0.35	2.34	4.84	2.07	.	1	.	.	0	0	0	0	1	0	4515	999	1162	90.82	35
BRF1	1	3	5	5	.	9.71	10.45	10.21	8.79	29.45	0.35	0.3	0.35	5.58	4.72	0.85	.	0	3	.	0	0	0	0	0	1	3671	678	1265	113	18
GTF3C1	1	3	3	3	6.98	48.56	28.35	54.89	73.44	156.68	0.35	0.47	0.18	5.3	6.99	1.32	1	13	.	2	0	0	1	1	2	0	7090	2110	737	171.08	37
GTF3C2	1	3	5	5	1.42	36.71	49.18	35.04	34.89	119.11	0.29	0.29	0.41	4.49	5.67	1.26	2	5	5	.	0	0	0	1	1	2	3607	912	826	152	19
HDAC2	1	3	3	3	4.42	56.22	30.33	30.73	39.5	100.55	0.31	0.39	0.3	4	6.08	1.52	6.67	19	6	12	0	2	0	2	2	2	9737	489	4902	104.79	14
HIF1A	1	3	5	5	.	34.52	12.41	16.65	14.07	43.13	0.39	0.33	0.29	3.35	6.66	1.99	18	102	4	13	5	3	0	2	2	1	3946	827	1174	165.4	15
SLC29A2	1	2	31	.	.	16.41	9.16	23.75	30.99	63.91	0.37	0.48	0.14	7.3	4.56	0.62	0.33	0	1	.	0	0	1	.	.	.	2455	457	915	114.25	12
HNRNPL	1	3	5	5	36.28	226.17	287.17	208.96	256.38	752.51	0.28	0.34	0.38	8.1	8.63	1.07	3.33	31	7	6	1	2	0	1	2	2	2142	590	334	136.15	13
PRMT2	1	3	4	4	.	31.76	49.08	26.84	25.93	101.86	0.26	0.25	0.48	5.99	5.9	0.99	0.67	1	5	1	0	0	0	0	1	2	2354	434	797	130.2	12
PRMT1	1	3	4	4	10.44	175.39	291.81	148.86	164.03	604.7	0.25	0.27	0.48	7.27	8.86	1.22	1	8	4	1	0	0	0	1	1	1	1328	372	205	101.45	11
HSBP1	1	3	5	5	.	118.88	136.85	99.56	106.49	342.9	0.29	0.31	0.4	4.52	6.32	1.4	10.33	40	10	7	0	0	0	2	2	2	8649	77	1584	77	4
DNAJA1	1	3	1	1	20.99	276.86	124.95	253.31	191.04	569.3	0.44	0.34	0.22	4.41	8.16	1.85	8.33	25	4	0	0	0	0	2	2	1	2319	398	1004	149.25	9
HSPB1	1	3	4	4	4.65	51.99	126.62	65.36	74.8	266.78	0.25	0.28	0.47	.	5.12	.	1	12	.	.	0	0	0	1	2	0	777	206	124	206	3
IGSF3	1	2	31	.	.	7.45	1.05	13.7	21.14	35.89	0.38	0.59	0.03	3.35	4.57	1.36	7	0	.	1	0	0	0	.	.	.	7235	1195	2914	358.5	11
NDST1	1	2	51	.	.	16.24	9.08	18.28	20.16	47.52	0.38	0.42	0.19	4.97	5.27	1.06	4.67	0	1	1	0	0	0	.	.	.	8011	883	4879	189.21	15
MRPL58	1	3	4	4	0.86	52.64	88.05	64.57	45.58	198.21	0.33	0.23	0.44	4.59	6.76	1.47	1	0	.	.	0	0	0	1	0	0	894	207	256	103.5	6
ID4	1	3	1	1	.	27.21	24.05	35.34	21.1	80.48	0.44	0.26	0.3	6.86	6.7	0.98	17.33	5	8	6	0	6	0	2	1	2	3873	162	3005	243	3
IFRD1	1	3	1	1	0.14	33.46	18.66	50.64	32	101.29	0.5	0.32	0.18	6.45	3.61	0.56	15.67	26	1	2	0	2	0	2	2	1	3269	452	1684	113	12
IGBP1	1	3	4	4	0.66	27.23	66.98	34.22	29.22	130.43	0.26	0.22	0.51	6.86	6.21	0.91	2	0	7	.	0	0	0	1	0	2	1682	340	343	170	7
IKBKB	1	3	5	5	0.69	12.21	10.25	11.62	10.82	32.69	0.36	0.33	0.31	4.61	5.48	1.19	1.33	1	.	.	0	0	0	1	1	0	3938	757	1674	108.14	22
IL13RA1	1	2	31	.	.	17.15	2.34	21.06	29.29	52.69	0.4	0.56	0.04	1.51	5.29	3.5	2.67	0	1	2	0	0	0	.	.	.	3996	428	2679	116.73	11
ING2	1	3	1	1	0.05	11.34	9.25	10.98	6.13	26.36	0.42	0.23	0.35	1.45	3.79	2.61	2.33	0	.	.	0	0	0	1	0	0	2458	281	1476	421.5	2
INPP4A	1	3	5	5	0.19	10.51	6.25	6.61	6.57	19.43	0.34	0.34	0.32	3.92	3.97	1.01	.	1	.	.	0	0	0	0	1	0	10096	973	65	126.91	25
INPPL1	1	3	3	3	1.74	29.01	32.5	21.46	34.63	88.6	0.24	0.39	0.37	6.36	6.02	0.95	2.33	2	2	.	0	0	2	1	1	1	4789	1259	794	134.89	28
EIF3E	1	3	4	4	11.79	300.73	383.55	246.8	219.36	849.71	0.29	0.26	0.45	3.3	6.23	1.89	1	1	1	.	0	0	0	1	1	1	2022	446	142	102.92	13
IRAK1	1	3	4	4	0.44	104.91	180.95	111.61	94.08	386.65	0.29	0.24	0.47	7.74	8.35	1.08	4	1	9.99	.	0	0	2	1	1	2	3581	713	1353	152.79	14
IRAK2	1	3	1	1	.	2.29	2.58	5.26	2.83	10.66	0.49	0.27	0.24	1.86	1.75	0.94	2.33	0	.	.	0	0	0	1	0	0	3431	626	1515	144.46	13
IRF3	1	3	5	5	0.93	25.51	34.14	29.29	33.45	96.89	0.3	0.35	0.35	8.23	5.74	0.7	.	0	3.99	.	0	0	0	0	0	1	1595	428	79	183.43	8
AARS	1	3	5	5	.	78.76	111.41	113.89	122.63	347.93	0.33	0.35	0.32	.	.	.	1	0	4	.	0	0	0	1	0	1	3437	969	327	145.35	21
ABCA2	1	2	31	.	.	3.59	1.24	4.36	10.41	16	0.27	0.65	0.08	5.21	5.03	0.97	0.67	0	1	.	0	0	2	.	.	.	8103	2437	695	149.2	49
ACAA1	1	3	5	5	1.55	24.9	34.05	23.16	24.7	81.91	0.28	0.3	0.42	6.04	5.04	0.83	.	0	2	.	0	0	0	0	0	1	1699	425	337	106.25	12
ACADSB	1	3	5	5	0.52	12.11	4.93	3.78	5.15	13.86	0.27	0.37	0.36	1.6	5.35	3.33	4.33	0	1	1	0	0	0	1	0	1	5848	433	4525	118.09	11
ACP2	1	2	11	.	0.84	15.88	2.94	39.23	32.25	74.42	0.53	0.43	0.04	6.43	4.37	0.68	0.33	0	2	.	0	0	0	.	.	.	2111	424	814	115.64	11
ACTG1	1	3	4	4	.	758.07	2054.63	513.92	813.79	3382.34	0.15	0.24	0.61	9.76	10.98	1.13	12	63	11.98	1	9	1	1	2	2	2	1919	376	719	225.6	6
ACVR2A	1	2	11	.	.	3.49	0.36	5	3.81	9.17	0.55	0.42	0.04	3.14	2.84	0.9	7.67	0	.	4	0	0	0	.	.	.	5214	514	3553	140.18	11
ADD2	1	3	5	5	4.5	10.42	14	8.97	10.07	33.03	0.27	0.3	0.42	4.16	4.71	1.13	3	1	.	1	0	2	0	1	1	0	9290	727	1341	155.79	16
PARP1	1	3	5	5	134.49	465.34	537.04	309.17	418.27	1264.48	0.24	0.33	0.42	6.25	9.97	1.6	9.67	38	9	5	0	0	0	2	2	2	3978	1015	769	132.39	23
GRK2	1	3	4	4	0.89	21.13	34.86	21.83	20.14	76.83	0.28	0.26	0.45	6.41	6.12	0.95	1.33	9	.	1	0	0	1	1	1	0	3403	690	1108	98.57	21
AHNAK	1	3	3	3	12.25	4.93	0.75	5.11	12.62	18.48	0.28	0.68	0.04	3.34	4.4	1.32	3	40	.	1	1	2	0	1	2	0	18761	5891	842	5891	5
AK2	1	3	5	5	12.47	122.68	161.77	109.55	127.42	398.73	0.27	0.32	0.41	5.06	6.34	1.25	18	24	6.97	2	3	0	0	2	2	2	5970	240	1956	120	6
AKT2	1	3	4	4	0.81	25.07	34.1	21.7	20.29	76.09	0.29	0.27	0.45	6.42	7.32	1.14	3.33	16	10	2	0	0	0	1	2	2	5250	482	3555	111.23	14
ALCAM	1	2	31	.	0.69	21.99	1.77	14.86	23.65	40.28	0.37	0.59	0.04	2.71	5.56	2.05	12	0	.	1	0	0	0	.	.	.	4701	584	2462	116.8	16
AKR1B1	1	3	4	4	23.07	191.1	345.66	212.51	220.73	778.91	0.27	0.28	0.44	5.2	8.75	1.68	2	22	8	.	0	0	0	1	2	2	1361	317	378	95.1	10
AMD1	1	3	1	1	.	97.56	51.75	81.68	53.58	187.01	0.44	0.29	0.28	5.72	6.65	1.16	40	29	11.99	10	1	0	0	2	2	2	3423	335	2097	111.67	9
AMPH	1	3	5	5	.	3.44	5.17	3.51	3.63	12.31	0.29	0.29	0.42	0.95	3.27	3.46	0.67	0	.	.	0	0	0	0	0	0	3224	696	1122	99.43	21
APEH	1	3	5	5	5.72	39.96	74.79	48.4	56.04	179.22	0.27	0.31	0.42	6.48	6.9	1.06	.	0	4	.	0	0	0	0	0	1	2879	733	159	99.95	22
APEX1	1	3	4	4	16.28	171.88	289.66	163.43	163.3	616.39	0.27	0.26	0.47	7.03	8.52	1.21	5.67	21	4	1	0	1	0	1	2	1	1453	319	264	239.25	5
APLP2	1	2	31	.	0.53	146.6	15	210.63	337.18	562.8	0.37	0.6	0.03	6.3	8.13	1.29	10.67	0	11.99	6	0	0	4	.	.	.	3697	752	1363	132.71	17
APOC1	1	1	51	.	.	28.67	29.65	66.21	70.56	166.42	0.4	0.42	0.18	6.79	4.16	0.61	.	0	1	.	0	0	0	.	.	.	514	84	119	84	4
ARAF	1	3	5	5	.	26.59	40.42	36.37	25.63	102.42	0.36	0.25	0.39	5.35	5.6	1.05	0.67	0	4	1	0	0	1	0	0	1	2378	607	464	121.4	16
ARCN1	1	3	3	3	11.73	85.15	49.59	54.52	71.91	176.02	0.31	0.41	0.28	4.2	7.08	1.69	15.33	46	4	17	0	3	0	2	2	1	3994	512	2319	153.6	10
TRIM23	1	3	1	1	.	7.51	3.1	7.6	3.92	14.63	0.52	0.27	0.21	3.27	4.9	1.5	18.67	1	.	2	0	1	0	2	1	0	3863	575	2089	156.82	11
ARF1	1	3	4	4	.	313.77	668.51	315.06	327.84	1311.42	0.24	0.25	0.51	7.91	9.75	1.23	9	79	8	4	0	1	4	2	2	2	1840	182	1199	136.5	5
ARF3	1	3	4	4	50.16	72.49	109.57	69.15	74.97	253.7	0.27	0.3	0.43	4.4	6.68	1.52	16	41	12	4	0	0	1	2	2	2	4041	182	2738	136.5	5
ARF4	1	3	3	3	7.66	109.9	102.82	89.04	116.82	308.68	0.29	0.38	0.33	3.62	7.34	2.03	13	51	8	2	1	0	0	2	2	2	1596	181	849	90.5	6
ARL4D	1	3	5	5	.	6.83	10.99	15.17	12.08	38.24	0.4	0.32	0.29	6.53	3.99	0.61	.	0	.	.	0	0	0	0	0	0	1578	202	798	606	2
ARF5	1	3	4	4	1.68	96.39	206.84	118.55	106.46	431.85	0.27	0.25	0.48	6.96	8.47	1.22	1.33	11	5	2	0	0	1	1	2	2	1032	181	406	90.5	6
ARF6	1	3	5	5	0.52	27.99	21.46	19.62	17.19	58.27	0.34	0.3	0.37	6.46	6.35	0.98	.	27	5	.	0	4	0	0	2	2	3875	176	2790	528	2
RHOA	1	3	4	4	7.65	147.02	287.21	110.05	132.42	529.67	0.21	0.25	0.54	4.32	8.02	1.85	20	92	14	10	3	1	0	2	2	2	1805	194	1073	145.5	5
RHOG	1	3	5	5	.	16.32	28.28	24.82	18.64	71.74	0.35	0.26	0.39	5.52	4.68	0.85	.	0	5	.	0	0	0	0	0	2	1295	192	585	576	2
ARL2	1	3	4	4	0.31	87.8	204.05	70.05	74.91	349.01	0.2	0.21	0.58	3.91	6.84	1.75	.	0	3.31	.	0	0	3	0	0	1	932	185	330	111	5
ARNT	1	3	5	5	0.65	18.75	22.07	20.47	18.73	61.27	0.33	0.31	0.36	3.07	5.17	1.68	6.33	5	1	4	0	0	0	1	1	1	4710	790	2316	107.73	22
ARVCF	1	3	3	3	.	2.97	2.76	2.98	3.65	9.4	0.32	0.39	0.29	6.25	4.43	0.71	.	0	.	.	0	0	1	0	0	0	4056	963	877	169.94	20
ASNS	1	3	5	5	9.63	74.81	146.71	120.94	127.86	395.52	0.31	0.32	0.37	.	1.66	.	1	0	5	.	0	0	0	1	0	2	2385	562	142	153.27	13
ATF3	1	3	1	1	.	10.57	18.91	99.28	24.87	143.06	0.69	0.17	0.13	4.66	5.75	1.24	3.33	0	8	1	0	0	0	1	0	2	1940	182	1222	182	4
ATF4	1	3	4	4	.	313.87	888.98	411.85	342.53	1643.36	0.25	0.21	0.54	9.87	9.02	0.91	1	0	11.99	.	0	0	0	1	0	2	1419	352	84	528	3
ATP1B1	1	2	31	.	0.8	16.12	1.33	25.35	34.29	60.97	0.42	0.56	0.02	8.04	5.41	0.67	8.33	0	8	6	0	0	0	.	.	.	2216	304	1167	152	6
ATP1B3	1	2	31	.	5.03	79.23	22.54	161.18	200.72	384.45	0.42	0.52	0.06	3.19	7.38	2.31	3	0	11	.	0	0	0	.	.	.	1847	280	847	120	7
ATP2A2	1	2	31	.	10.64	48.99	5.98	61.08	102.33	169.39	0.36	0.6	0.04	6.05	7.48	1.24	3	0	7.93	5	0	0	0	.	.	.	8295	1043	788	156.45	20
ATP2B1	1	2	31	.	3.01	20.19	1.02	10.25	16.18	27.45	0.37	0.59	0.04	2.84	6.28	2.21	10.33	0	.	6	0	0	0	.	.	.	7062	1221	2935	183.15	21
ATP2B4	1	2	31	.	0.29	11.37	1.34	12.22	21.35	34.91	0.35	0.61	0.04	3.47	4.79	1.38	7.33	0	.	2	0	0	0	.	.	.	8697	1206	4227	180.9	21
ATP5PF	1	3	4	4	.	107.11	174	90.61	99.19	363.8	0.25	0.27	0.48	8.09	8.1	1	1	2	.	.	0	0	0	1	1	0	526	109	160	109	4
ATP5F1B	1	3	5	5	29.24	543.02	933.34	588.69	787.52	2309.55	0.25	0.34	0.4	7.58	10.85	1.43	1	20	.	.	0	0	0	1	2	0	1759	530	148	159	10
ATP5F1D	1	3	4	4	1.22	44.18	113.61	31.11	37.59	182.32	0.17	0.21	0.62	8.43	7.62	0.9	.	0	.	.	0	0	1	0	0	0	995	169	388	126.75	4
ATP5PB	1	3	5	5	1.97	151.36	127.03	128.92	140.09	396.03	0.33	0.35	0.32	3.28	7.95	2.42	4.33	0	.	1	0	0	0	1	0	0	2628	257	924	110.14	7
ATP5MC3	1	2	41	.	.	87.85	143.71	99.33	108.97	352.01	0.28	0.31	0.41	4.37	7.7	1.76	5	0	.	3	0	0	1	.	.	.	2587	143	2030	107.25	5
ATP6V1A	1	3	3	3	8.59	45.61	22.09	29.17	37.4	88.66	0.33	0.42	0.25	2.08	6.02	2.89	37.33	28	2	8	1	0	0	2	2	1	4575	618	2631	132.43	15
ATP6V1B2	1	3	5	5	5.04	29.4	27	31.48	29.39	87.86	0.36	0.33	0.31	3.45	7	2.03	3.33	3	7	.	0	1	0	1	1	2	2856	512	1294	109.71	14
ATP6V0C	1	2	31	.	.	92.4	74.12	125.86	178.27	378.25	0.33	0.47	0.2	.	-1.48	.	3.33	0	5.99	.	0	0	4	.	.	.	1093	156	478	156	3
ATP6V1C1	1	3	1	1	4.66	22.28	8.62	14.49	10.65	33.75	0.43	0.32	0.26	1.14	4.69	4.12	14	10	4	3	0	0	0	2	2	1	5635	383	4310	95.75	13
ATP6V1E1	1	3	5	5	4.07	86.35	85.65	102.04	81.8	269.49	0.38	0.3	0.32	3.96	7.83	1.97	2.33	2	6	.	0	0	2	1	1	2	1333	227	538	75.67	9
ATP5PO	1	3	5	5	2.87	339.23	526.77	403.63	419.94	1350.34	0.3	0.31	0.39	4	8.64	2.16	1	1	.	.	0	0	0	1	1	0	756	214	73	91.71	7
AUH	1	3	5	5	0.21	7.62	7.02	6.23	4.84	18.09	0.34	0.27	0.39	2.33	4.9	2.1	1	0	.	.	0	1	0	1	0	0	1574	340	533	102	10
BCL7B	1	3	5	5	.	27.36	44.61	42.27	19.53	106.4	0.4	0.18	0.42	4.71	5.39	1.15	2	4	5	0	0	0	0	1	1	2	1663	203	945	101.5	6
OPN1SW	1	2	31	.	.	3.87	0.4	5.58	6.72	12.71	0.44	0.53	0.03	7.05	-3.1	-0.44	.	0	.	.	0	0	0	.	.	.	1106	346	51	207.6	5
BMP6	1	1	31	.	.	2.95	0.78	3.85	6	10.62	0.36	0.56	0.07	6.14	4.8	0.78	1	0	1	.	0	0	0	.	.	.	3784	514	1385	220.29	7
BMP7	1	1	31	.	.	11.94	7.97	17.12	22.6	47.68	0.36	0.47	0.17	6.15	5.9	0.96	2.67	0	3	1	0	0	0	.	.	.	4021	432	2206	185.14	7
BMP8B	1	1	31	.	.	2.62	0.58	3.64	5.06	9.28	0.39	0.54	0.06	5.91	3.55	0.6	0.33	0	.	.	0	0	0	.	.	.	4826	403	3237	172.71	7
POLR3D	1	3	4	4	1.55	20.31	34.97	20.98	20.47	76.41	0.27	0.27	0.46	5.41	5.6	1.04	4.33	1	7	3	0	1	0	1	1	2	5336	399	649	149.63	9
BPGM	1	3	5	5	.	21.26	19.05	18.73	16.91	54.69	0.34	0.31	0.35	1.55	5.16	3.33	4.67	0	6	.	0	0	0	1	0	2	1711	260	785	390	3
BSG	1	2	31	.	12.98	192.19	51.89	426.67	594.68	1073.24	0.4	0.55	0.05	6.27	9.18	1.46	5	0	9	1	0	0	2	.	.	.	1946	386	749	144.75	9
KLF5	1	3	1	1	.	8.92	4.16	8.79	5.52	18.47	0.48	0.3	0.23	4.04	4.36	1.08	15	13	1	0	0	1	0	2	2	1	3349	458	1656	343.5	4
BTG1	1	3	1	1	.	7.41	7.89	11.46	7.43	26.79	0.43	0.28	0.29	6.11	5.8	0.95	9.67	23	7	6	0	3	0	2	2	2	4629	172	3802	258	2
C1R	1	1	31	.	.	1.21	0.3	3.69	4.93	8.93	0.41	0.55	0.03	1.79	2.91	1.62	.	0	.	.	0	0	0	.	.	.	2488	706	323	192.55	11
CALM2	1	3	5	5	.	265.95	198.21	258.88	241.96	699.05	0.37	0.35	0.28	3.93	8.95	2.28	11.67	43	7	5	*	1	0	2	2	2	1210	150	694	75	6
CAMLG	1	2	41	.	.	21.71	45.34	40.34	34.93	120.62	0.33	0.29	0.38	3.54	6.57	1.85	7.33	0	9	1	0	0	0	.	.	.	2171	297	1210	222.75	4
CANX	1	2	31	.	31.72	314.48	76.83	386.86	591.83	1055.52	0.37	0.56	0.07	5.36	8.32	1.55	49	0	25	12	0	0	0	.	.	.	4915	593	2997	127.07	15
CAPG	1	3	4	4	0.57	2.27	7.7	3.29	3.64	14.63	0.22	0.25	0.53	0.99	2.67	2.7	.	0	.	.	0	0	0	0	0	0	1250	349	145	116.33	10
CAPN2	1	3	4	4	2.8	49.73	51.58	32.76	35.08	119.43	0.27	0.29	0.43	5.42	7.72	1.42	2.67	19	1	2	0	1	0	1	2	1	3366	701	1161	100.14	21
CAPNS1	1	3	4	4	1.6	123.93	285.1	121.85	131.37	538.32	0.23	0.24	0.53	7.86	8.63	1.1	1.67	6	6	.	0	0	3	1	1	2	1428	269	514	80.7	11
CAST	1	3	4	4	5.22	25.63	17.85	10.63	13.35	41.83	0.25	0.32	0.43	2.73	6.44	2.36	9	38	4.97	2	2	0	0	2	2	1	4490	792	2067	76.65	32
CARS	1	3	5	5	.	25.73	38.07	42.93	36.46	117.46	0.37	0.31	0.32	.	.	.	1	0	1	.	0	0	0	1	0	1	2737	832	192	108.52	23
CAT	1	3	5	5	3.97	16.06	16.26	11.88	14.78	42.92	0.28	0.34	0.38	2.62	5.73	2.18	1	0	.	.	0	0	0	1	0	0	2291	528	627	121.85	13
CAV1	1	3	3	3	.	3	1.84	3.85	6.15	11.85	0.33	0.52	0.16	4.4	6.4	1.46	0.67	46	5	11	1	0	0	0	2	2	2456	179	1898	179	3
CBFB	1	3	5	5	1.97	32.92	14.82	22.6	21.35	58.76	0.38	0.36	0.25	4.95	6.76	1.37	25.33	49	6.99	18	3	2	0	2	2	2	3103	188	2326	94	6
CBR1	1	3	4	4	11.2	65.8	101.21	63.54	67.78	232.53	0.27	0.29	0.44	6.6	6.93	1.05	1.33	4	8	.	0	0	0	1	1	2	1208	278	295	278	3
CCND2	1	3	3	3	.	7.15	5.58	5.96	7.99	19.53	0.31	0.41	0.29	4.7	5.66	1.2	16.67	18	3	19	0	3	1	2	2	1	6493	290	5347	174	5
CCND3	1	3	4	4	.	19.32	33.87	22.4	20.14	76.4	0.29	0.26	0.44	7.36	5.48	0.74	1.33	10	8	1	0	0	0	1	2	2	2026	293	1007	175.8	5
CCNF	1	3	5	5	.	23.51	27.06	29.31	24.75	81.11	0.36	0.31	0.33	6.49	5.61	0.86	1.67	2	7	1	1	1	0	1	1	2	4230	787	1838	138.88	17
CCT6A	1	3	3	3	66.2	258.27	134.78	190.78	202.39	527.95	0.36	0.38	0.26	5.47	8.64	1.58	16	15	8.99	2	0	0	0	2	2	2	2584	532	904	114	14
CD9	1	2	31	.	0.59	25.75	4.47	72.07	96.91	173.45	0.42	0.56	0.03	6.8	5.99	0.88	1.67	0	5	.	0	0	0	.	.	.	1225	229	443	85.88	8
ENTPD1	1	2	51	.	.	9.72	3.62	4.62	4.14	12.38	0.37	0.33	0.29	1.61	2.27	1.41	.	0	.	.	0	0	0	.	.	.	12493	511	****	153.3	10
CD47	1	2	31	.	.	14.52	1.7	19.35	26.21	47.26	0.41	0.55	0.04	2.03	5.12	2.52	7	0	2	5	0	0	0	.	.	.	5292	324	4194	88.36	11
CD58	1	2	11	.	.	6.97	0.45	11.36	9.64	21.45	0.53	0.45	0.02	1.26	3.46	2.75	1	0	.	.	0	0	0	.	.	.	1086	251	279	125.5	6
CD63	1	2	31	.	.	142.53	56.13	423.86	481.58	961.57	0.44	0.5	0.06	6.74	8.07	1.2	1	0	6	.	0	0	0	.	.	.	1023	239	118	102.43	8
ADGRE5	1	3	3	3	0.16	4.92	1.48	15.64	20.85	37.98	0.41	0.55	0.04	7.27	5.05	0.7	0.33	1	.	.	0	0	0	0	1	0	3190	836	604	125.4	20
CDK1	1	3	1	1	10.43	48.04	23.27	43.72	36.18	103.16	0.42	0.35	0.23	4.79	8.49	1.77	22	23	9.98	4	1	5	0	2	2	2	1889	298	877	127.71	8
CDK11B	1	3	5	5	3.62	13.74	12.59	11.61	13.05	37.26	0.31	0.35	0.34	4.78	4.99	1.04	.	0	.	.	0	0	0	0	0	0	2992	783	523	123.63	20
CDC25A	1	3	5	5	.	64.33	78.11	90.84	62.98	231.93	0.39	0.27	0.34	5.74	6.52	1.13	17.67	10	12	5	0	1	0	2	2	2	3844	525	1767	105	15
CDC25C	1	3	5	5	0.29	13.85	15.69	15.68	16.03	47.39	0.33	0.34	0.33	4.8	5.11	1.06	1	0	3	.	0	0	0	1	0	1	2093	474	427	109.38	14
CDC42	1	3	5	5	2.82	94.28	85.5	83.87	86.29	255.66	0.33	0.34	0.33	4.51	5.15	1.14	23.33	25	8	7	3	0	0	2	2	2	10503	192	1426	115.2	6
CDH2	1	2	31	.	0.64	26.13	2.52	29.32	49.88	81.72	0.36	0.61	0.03	2.43	6.08	2.5	8.33	0	2	3	0	0	0	.	.	.	4016	907	1190	170.06	16
CDK2	1	3	5	5	2.08	59.83	74.18	52.01	62.38	188.57	0.28	0.33	0.39	5.64	7	1.24	14.33	29	13.99	5	0	1	0	2	2	2	2240	299	1164	128.14	7
CDK7	1	3	1	1	0.6	18.75	14	27.86	15.08	56.94	0.49	0.26	0.25	2.15	5.56	2.58	1	0	.	.	0	2	0	1	0	0	1426	347	295	86.75	12
CDKN2D	1	3	5	5	.	3.03	5.21	5.73	3.83	14.77	0.39	0.26	0.35	3.88	3.68	0.95	1	0	.	.	0	0	0	1	0	0	1425	167	596	250.5	2
CDR2	1	3	5	5	0.11	18.7	14.7	16.73	16.1	47.53	0.35	0.34	0.31	3.04	5.68	1.87	4.67	13	4	5	0	4	0	1	2	1	2704	455	1029	273	5
CEBPG	1	3	5	5	.	23.43	19.45	22.91	13.85	56.22	0.41	0.25	0.35	4.7	7.84	1.67	.	7	17	.	0	6	0	0	1	2	3730	151	2994	453	2
CENPA	1	3	5	5	.	16.31	17.43	16.89	12.61	46.93	0.36	0.27	0.37	4.71	5.24	1.11	1.67	17	6.99	4	0	2	0	1	2	2	1389	141	825	105.75	5
CENPB	1	3	5	5	0.78	29.22	39.27	34.31	24.23	97.8	0.35	0.25	0.4	7.51	6.62	0.88	.	2	7	.	0	0	0	0	1	2	2890	600	833	1800	1
CENPC	1	3	1	1	0.07	10.6	3.29	5.75	2.95	11.99	0.48	0.25	0.27	2.41	3.2	1.33	4	1	.	4	0	0	0	1	1	0	6823	944	334	149.05	19
CTSC	1	1	31	.	0.46	7.17	1.08	13.05	18.04	32.16	0.41	0.56	0.03	2.21	4.12	1.86	2	0	4.98	1	0	0	0	.	.	.	1870	464	414	198.86	7
CHN1	1	3	5	5	.	9.24	7.94	8.38	6.8	23.12	0.36	0.29	0.34	1.52	4.96	3.27	1.67	0	.	.	0	0	0	1	0	0	3156	460	802	106.15	13
CKB	1	3	4	4	176.31	416.39	853.48	354.41	479.22	1687.1	0.21	0.28	0.51	10.53	11.9	1.13	1.67	21	8	.	0	0	0	1	2	2	1420	382	206	163.71	8
CKS1B	1	3	5	5	.	81.37	136.33	105.2	115.44	356.96	0.29	0.32	0.38	5.28	6.18	1.17	1	7	1	.	0	0	0	1	1	1	779	80	472	80	3
CKS2	1	3	5	5	.	176.12	267.46	239.82	178.83	686.11	0.35	0.26	0.39	4.14	8.57	2.07	3.67	5	6	.	0	0	0	1	1	2	616	80	278	80	3
CLCN3	1	2	31	.	.	27.55	4.12	21.79	30.7	56.6	0.38	0.54	0.07	2.58	5.02	1.95	8	0	4	5	0	0	0	.	.	.	6635	819	3190	204.75	13
CLU	1	1	31	.	.	2.77	0.44	13.18	14.75	28.37	0.46	0.52	0.02	4.16	6.86	1.65	.	0	5	.	0	0	0	.	.	.	2749	450	1324	168.75	9
CLTA	1	3	4	4	.	110.76	192.13	130.58	114.21	436.92	0.3	0.26	0.44	3.74	8.24	2.21	3.33	12	5	.	0	0	0	1	2	2	1078	219	288	131.4	5
CLTB	1	3	5	5	.	43.04	79.82	59.95	61.79	201.56	0.3	0.31	0.4	3.67	7.4	2.01	1	2	6	.	0	0	0	1	1	2	1139	230	319	115	6
CLTCL1	1	3	3	3	0.04	6.75	5.94	6.33	7.45	19.72	0.32	0.38	0.3	3.93	3.71	0.94	.	0	.	.	0	0	0	0	0	0	5518	1641	517	153.84	33
CNN3	1	3	3	3	.	61.76	48.69	48.58	64.34	161.61	0.3	0.4	0.3	4.04	7.76	1.92	9	51	7	8	2	3	0	2	2	2	1991	330	793	141.43	7
CNTFR	1	1	31	.	.	1.43	1.36	4.46	7.34	13.16	0.34	0.56	0.1	1.31	2.7	2.06	0.67	0	1	.	0	0	0	.	.	.	2038	373	640	139.88	10
COL2A1	1	1	31	.	.	10.43	0.99	21.54	51.34	73.86	0.29	0.7	0.01	3.8	5.42	1.43	1.33	0	.	.	0	0	0	.	.	.	5059	1488	442	82.67	54
COL4A1	1	1	31	.	0.1	8	0.46	11.72	24.59	36.77	0.32	0.67	0.01	2.77	6.14	2.22	4	0	2	0	0	0	0	.	.	.	6540	1670	1405	96.35	52
COL4A2	1	1	31	.	.	12.1	1.28	22.05	42.34	65.67	0.34	0.64	0.02	4.03	5.38	1.34	1.33	0	3	.	0	0	0	.	.	.	6446	1713	1018	109.34	48
COL4A6	1	1	31	.	.	3.51	0.51	4.77	9.12	14.4	0.33	0.63	0.04	3.55	4.44	1.25	0.67	0	.	0	0	0	0	.	.	.	6685	1691	1393	112.73	45
COL6A1	1	1	31	.	.	18.59	3.75	32.29	56.28	92.32	0.35	0.61	0.04	5.04	6.45	1.28	2	0	.	.	0	0	0	.	.	.	4203	1029	1036	88.2	35
COL6A2	1	1	31	.	.	6.27	1.61	11.65	21	34.25	0.34	0.61	0.05	4.18	4.71	1.13	.	0	.	.	0	0	0	.	.	.	3445	1020	297	113.33	28
SLC31A1	1	2	31	.	.	24.5	4.25	31.28	42.57	78.1	0.4	0.55	0.05	2.81	5.23	1.86	7.67	0	5	3	0	0	0	.	.	.	4762	191	4019	143.25	5
SLC31A2	1	2	11	.	.	4.91	1.09	10.93	7.86	19.89	0.55	0.4	0.06	-0.03	-1.6	58.78	2	0	.	.	0	0	0	.	.	.	1723	144	1225	108	4
COX4I1	1	3	5	5	1.91	321.84	512.79	543.19	594.18	1650.16	0.33	0.36	0.31	6.14	8.99	1.46	1	3	5	.	0	0	0	1	1	2	763	170	129	127.5	5
COX5B	1	3	3	3	7.63	157.72	225.04	258.78	372.4	856.22	0.3	0.43	0.26	6.6	8.78	1.33	1	9	4	.	0	0	0	1	1	1	690	130	86	97.5	4
COX6B1	1	3	5	5	.	224.7	448.33	314.47	397.78	1160.57	0.27	0.34	0.39	6.97	10.05	1.44	1	5	2	.	0	0	0	1	1	1	488	87	137	87	4
COX7A2	1	3	3	3	.	132.98	210.58	264.69	371.55	846.82	0.31	0.44	0.25	7.93	8.14	1.03	1	10	2	.	0	0	0	1	2	1	462	84	255	63	4
COX7B	1	2	51	.	.	389.33	530.7	469.56	556.68	1556.94	0.3	0.36	0.34	4.8	6.98	1.45	1.33	0	1	1	0	0	0	.	.	.	2444	81	123	81	3
COX7C	1	2	41	.	.	611.23	1145.9	877.16	960.28	2983.34	0.29	0.32	0.38	4.24	8.55	2.02	4	0	4	.	0	0	0	.	.	.	629	64	126	96	3
CPE	1	1	31	.	.	20.87	1.67	35.25	54.81	91.72	0.38	0.6	0.02	4.33	7.34	1.69	2.67	0	6	4	0	0	0	.	.	.	2582	477	937	159	9
CPS1	1	3	3	3	3.84	9.73	3.34	7.89	14.8	26.03	0.3	0.57	0.13	-0.4	3.82	-9.65	3.33	86	.	1	2	0	0	1	2	0	5760	1501	1122	118.5	38
CPT1A	1	2	31	.	0.61	9.05	5.62	10.95	19.13	35.7	0.31	0.54	0.16	2.14	3.42	1.59	2.67	0	.	.	0	0	0	.	.	.	5238	774	2761	129	19
CRABP2	1	3	4	4	.	17.35	76	25.37	52.76	154.13	0.16	0.34	0.49	4.68	7.14	1.53	1	0	5	.	0	0	0	1	0	2	974	139	420	104.25	4
ATF2	1	3	5	5	0.14	21.16	12.89	15	9.18	37.07	0.4	0.25	0.35	2.09	4.89	2.34	28.67	14	.	22	0	1	0	2	2	0	4164	506	2359	126.5	14
CREM	1	3	5	5	.	3.36	3.01	3.85	3.02	9.88	0.39	0.31	0.3	1.88	4.45	2.37	0.33	1	4.78	3	0	0	0	0	1	1	2857	300	518	128.57	8
CRYZ	1	3	3	3	1.47	14.27	8.64	10.37	12.94	31.95	0.32	0.41	0.27	1.65	5.7	3.46	3.33	2	3	2	0	0	0	1	1	1	1908	330	810	123.75	9
CSNK1A1	1	3	5	5	1.26	58.33	29.35	47.1	37.98	114.42	0.41	0.33	0.26	4.45	5.86	1.32	39	45	8	14	3	3	0	2	2	2	5360	338	959	101.4	10
CSNK1D	1	3	5	5	3.83	72.99	86.9	87.52	64.97	239.4	0.37	0.27	0.36	5.99	6.41	1.07	2.67	2	5	.	0	2	1	1	1	2	3681	416	2120	138.67	9
CSNK1E	1	3	4	4	.	131.56	190.21	122.1	119.99	432.29	0.28	0.28	0.44	5.7	6	1.05	13.33	37	12	6	1	2	2	2	2	2	2817	417	1280	139	11
CSNK2A1	1	3	5	5	6.33	67.65	63.12	55.23	52.67	171.02	0.32	0.31	0.37	4.53	5.32	1.18	26	31	3	14	0	1	2	2	2	1	12984	392	1267	98	14
CSNK2A2	1	3	4	4	2.32	39.71	48.25	31.05	31.95	111.24	0.28	0.29	0.43	4.84	6.46	1.34	1	0	2	1	0	0	0	1	0	1	1887	351	464	95.73	12
CCN2	1	3	1	1	.	0.68	0.13	3.48	2.52	6.14	0.57	0.41	0.02	5.69	1.21	0.21	1.33	20	.	0	0	0	0	1	2	0	2338	350	1088	210	5
CTH	1	3	1	1	1.32	13.08	14.63	26.1	20.16	60.9	0.43	0.33	0.24	2.63	4.93	1.87	4.67	2	1	1	0	0	0	1	1	1	2090	406	724	101.5	12
CTNNA1	1	3	3	3	10.17	57.52	59.21	49.22	67.27	175.7	0.28	0.38	0.34	4.72	8.03	1.7	3.67	36	12	6	0	2	1	1	2	2	3754	907	945	160.06	18
CTNNB1	1	3	3	3	3.92	163.8	60.95	180.54	313.4	554.89	0.33	0.56	0.11	3.7	7.13	1.93	15.67	22	10	4	1	1	0	2	2	2	3661	782	1106	167.57	15
CTPS1	1	3	5	5	11.74	94.38	89.82	74.59	95.45	259.86	0.29	0.37	0.35	5.03	6.76	1.34	3.33	26	.	0	0	0	0	1	2	0	2840	592	917	104.47	19
CTSB	1	1	31	.	0.51	17.41	4.23	41.71	51.59	97.53	0.43	0.53	0.04	6.53	5.7	0.87	3	0	11	.	0	0	3	.	.	.	3733	340	2601	113.33	10
CTSD	1	1	31	.	.	65.47	20.36	158.93	213.29	392.57	0.4	0.54	0.05	2.06	5.63	2.73	.	0	8.91	.	0	0	4	.	.	.	2055	413	751	137.67	9
CTSL	1	1	31	.	0.47	42.29	4.46	107.38	146.82	258.66	0.42	0.57	0.02	5	5.03	1.01	1	0	.	.	0	0	0	.	.	.	1654	334	362	143.14	8
CUX1	1	2	41	.	2.22	7.16	8.07	4.55	4.53	17.15	0.27	0.26	0.47	3.66	4.3	1.17	.	0	1.98	14	0	0	0	.	.	.	13723	1506	868	188.25	24
CYB5A	1	2	41	.	.	36.65	66.3	36.04	42.31	144.64	0.25	0.29	0.46	2.4	5.1	2.13	1.67	0	2	2	0	0	0	.	.	.	3231	135	424	81	5
CYB561	1	2	11	.	.	5.79	4.54	16.14	12.22	32.91	0.49	0.37	0.14	4.48	3.11	0.69	1.67	0	.	.	0	0	0	.	.	.	2929	252	2098	151.2	6
CYC1	1	2	41	.	0.24	69.99	144.31	83.28	87.29	314.87	0.26	0.28	0.46	8.7	8.47	0.97	1	0	9	.	0	0	1	.	.	.	1191	326	191	139.71	7
ECI1	1	3	4	4	3.42	34.95	73.45	35.04	35.3	143.79	0.24	0.25	0.51	8.36	6.86	0.82	0.33	1	4.99	.	0	0	0	0	1	1	1507	303	107	129.86	7
DCTD	1	3	5	5	0.17	21.42	31.88	23.82	22.57	78.26	0.3	0.29	0.41	4.42	6.57	1.49	3	8	7	2	0	0	0	1	1	2	1928	179	1308	107.4	6
DDB1	1	3	5	5	25.95	144.93	191.7	172.17	200.88	564.74	0.3	0.36	0.34	5.69	8.09	1.42	3.33	8	10	.	0	0	1	1	1	2	4245	1141	689	126.78	27
GADD45A	1	3	1	1	.	11.76	18.22	31.45	17.55	67.22	0.47	0.26	0.27	8.64	6.55	0.76	4.33	1	4	3	0	0	0	1	1	1	1352	166	564	124.5	4
DHPS	1	3	4	4	2.13	28.57	63.77	34.06	36.1	133.92	0.25	0.27	0.48	1.54	-1.28	-0.83	1	8	7.99	.	0	0	0	1	1	2	1345	370	121	123.33	9
DLAT	1	3	5	5	3.06	40.04	31.12	23.48	25.18	79.78	0.29	0.32	0.39	3.54	5.96	1.69	11.67	6	3	1	0	0	0	2	1	1	3878	648	1743	138.86	14
MPP3	1	3	3	3	.	6.41	2.73	4.63	5.93	13.28	0.35	0.45	0.21	5.7	4.05	0.71	.	0	0	.	0	0	0	0	0	0	2790	586	902	97.67	20
DLST	1	3	5	5	.	52.06	75.16	58.03	59.31	192.5	0.3	0.31	0.39	5.62	6.75	1.2	3.33	0	1.97	.	0	0	0	1	0	1	2813	454	1417	90.8	15
DR1	1	3	5	5	.	39.47	22.77	29.97	24.28	77.03	0.39	0.32	0.3	4.5	5.22	1.16	50.33	33	12	20	0	3	0	2	2	2	10124	177	1953	177	3
ATN1	1	3	4	4	.	28.55	41.31	16.89	27.13	85.33	0.2	0.32	0.48	7.59	6.47	0.85	1.33	0	11	.	0	2	0	1	0	2	4702	1191	541	397	10
DSC3	1	2	31	.	.	16.05	1.28	11.6	19.26	32.15	0.36	0.6	0.04	2.05	5.06	2.46	15.67	0	3	4	0	0	0	.	.	.	7583	897	4810	168.19	16
DSG2	1	2	31	.	5.77	66.45	3.07	55.32	88.22	146.61	0.38	0.6	0.02	2.69	6.34	2.36	30	0	4	10	0	0	0	.	.	.	5697	1119	2265	223.8	15
HBEGF	1	2	11	.	.	1.74	0.53	5.99	4.43	10.96	0.55	0.4	0.05	4.77	3.34	0.7	2.33	0	.	2	0	0	0	.	.	.	2358	209	1456	125.4	6
DUSP7	1	3	4	4	.	14.46	22	14.01	11.86	47.87	0.29	0.25	0.46	6.13	4.7	0.77	3	13	2	2	0	0	0	1	2	1	3361	420	1896	420	3
DUT	1	3	5	5	10.01	29.97	38.21	34.07	28.75	101.03	0.34	0.28	0.38	5.79	6.64	1.15	4.67	30	5	4	4	2	0	1	2	2	2141	253	1295	108.43	7
E2F3	1	3	1	1	0.09	26.52	10.87	24.37	17	52.24	0.47	0.33	0.21	5.92	5.95	1	31.33	8	.	5	0	4	0	2	1	0	5036	466	3284	199.71	7
E2F4	1	3	5	5	0.35	49.89	76.88	68.94	48.63	194.45	0.35	0.25	0.4	7.62	7	0.92	1	3	3	2	0	0	0	1	1	1	2110	414	795	124.2	10
E2F5	1	3	5	5	.	16.26	14.37	13.57	11.54	39.48	0.34	0.29	0.36	4.62	4.32	0.94	3	1	2	.	0	0	0	1	1	1	1964	347	656	130.13	8
DDR1	1	2	31	.	.	5.93	1.29	11.11	16.1	28.5	0.39	0.56	0.05	4.81	5.15	1.07	0.67	0	.	.	0	0	0	.	.	.	3836	914	860	161.29	18
EEF1A2	1	3	4	4	.	31.04	99.51	38.93	58.79	197.24	0.2	0.3	0.5	5.12	7.22	1.41	.	0	2	.	0	0	1	0	0	1	1773	464	286	198.86	8
EEF1B2	1	3	4	4	36.48	411.05	990.28	439.09	371.47	1800.84	0.24	0.21	0.55	7.17	9.65	1.35	1	0	4.96	.	0	0	0	1	0	1	808	226	46	113	6
EEF1D	1	3	4	4	40.11	83.15	204.55	62.2	67.11	333.86	0.19	0.2	0.61	5.46	5.64	1.03	.	0	2	.	0	0	2	0	0	1	2090	648	70	243	10
EEF2	1	3	4	4	336.95	941.58	2561.16	1043.42	1053.06	4657.64	0.22	0.23	0.55	9.21	12.05	1.31	10.67	26	21	7	0	0	5	2	2	2	3158	859	498	171.8	15
EFNA5	1	1	31	.	.	5.09	0.93	4.72	6.36	12.01	0.39	0.53	0.08	2.91	4.41	1.51	8.67	0	7	4	0	0	0	.	.	.	5372	229	4366	137.4	5
EGR1	1	3	1	1	.	1.02	0.48	11.94	2.56	14.98	0.8	0.17	0.03	4.12	2.51	0.61	2	0	.	.	0	1	0	1	0	0	3137	544	1234	816	2
EIF4A2	1	3	1	1	2.56	108.86	85.92	234.52	131.77	452.21	0.52	0.29	0.19	7.72	8.61	1.11	18.67	10	5	1	0	1	0	2	2	2	1886	408	628	111.27	11
EIF4E	1	3	1	1	2.54	14.86	7.52	12.19	9.5	29.21	0.42	0.33	0.26	2.01	5.2	2.58	6.67	12	4	10	0	0	0	2	2	1	2427	218	9344	93.43	7
EIF5	1	3	1	1	9.03	78.54	26.62	57.23	43.43	127.29	0.45	0.34	0.21	5.88	7.29	1.24	47.33	31	16	8	0	1	0	2	2	2	5710	432	3973	129.6	12
EIF5A	1	3	4	4	78.01	537.23	947.94	458.27	529.3	1935.51	0.24	0.27	0.49	8.44	10.22	1.21	8.67	45	6	2	3	0	0	2	2	2	1264	155	653	116.25	6
ELK4	1	3	1	1	.	6.6	1.78	2.99	1.72	6.49	0.46	0.27	0.27	2.55	3.91	1.53	37.33	10	.	28	0	2	0	2	2	0	10288	432	8603	324	5
ENO2	1	3	3	3	1.9	15.17	18.03	25.13	39.56	82.72	0.3	0.48	0.22	5.95	6.4	1.08	3.67	2	10	3	0	0	0	1	1	2	2294	435	896	118.64	12
STX2	1	2	51	.	.	14.07	11.8	11.22	11.3	34.32	0.33	0.33	0.34	2.41	5.19	2.16	5	0	.	1	0	0	0	.	.	.	3441	289	2300	86.7	11
EPS15	1	3	5	5	2.33	13.87	7.91	6.8	7.46	22.17	0.31	0.34	0.36	2.77	5.87	2.12	10.67	15	.	7	0	1	0	2	2	0	5163	897	2437	107.64	25
ERBB3	1	2	31	.	.	1.44	0.18	3.52	4.43	8.12	0.43	0.54	0.02	3.94	3.13	0.79	1	0	.	.	0	0	0	.	.	.	5615	1343	1452	143.89	28
ERCC1	1	3	4	4	.	9.47	20.37	9.53	8.81	38.71	0.25	0.23	0.53	4.99	4.48	0.9	0.67	0	4	2	0	0	0	0	0	1	3379	298	2342	99.33	10
ESD	1	3	5	5	6.13	124.12	164.71	116.3	114.74	395.75	0.29	0.29	0.42	2.94	7.12	2.43	2.67	0	3	.	0	2	0	1	0	1	1121	283	160	106.13	10
ETFB	1	3	4	4	7.41	39.84	87.78	29.81	36.36	153.94	0.19	0.24	0.57	3.67	4.52	1.23	.	0	5	.	0	0	0	0	0	2	872	256	56	128	6
EYA3	1	3	5	5	0.48	25.67	15.36	15.96	16.89	48.21	0.33	0.35	0.32	3.5	4.84	1.38	10.67	0	1	2	0	0	0	2	0	1	5999	574	4122	101.29	18
EZH1	1	3	5	5	.	11.93	6.05	10.62	9.47	26.14	0.41	0.36	0.23	4.97	4.89	0.98	1.33	0	.	.	0	0	0	1	0	0	4633	748	2257	118.11	21
F2R	1	2	31	.	.	8.77	0.63	9.99	17.17	27.8	0.36	0.62	0.02	3.35	5.37	1.6	5	0	1	3	0	0	0	.	.	.	3727	426	2277	639	2
F3	1	2	11	.	.	1.34	0.17	3.06	2.1	5.33	0.57	0.39	0.03	1.77	2.21	1.25	1.33	0	.	0	0	0	0	.	.	.	2298	296	1284	148	6
ACSL1	1	2	51	.	.	10.61	7.53	9.85	11.37	28.75	0.34	0.4	0.26	2.27	5.08	2.24	1.67	0	.	.	0	0	0	.	.	.	3712	699	1530	104.85	21
FBLN1	1	1	31	.	.	6.79	2.33	17.63	26.39	46.35	0.38	0.57	0.05	2.8	4.21	1.5	.	0	1	0	0	0	0	.	.	.	2904	704	96	124.24	17
FAU	1	3	4	4	5.78	453.46	941.62	597.91	652.92	2192.45	0.27	0.3	0.43	8.13	8.91	1.1	1	2	4	.	0	0	0	1	1	1	506	134	54	100.5	5
FBN2	1	1	31	.	.	14.85	0.97	12.65	33.53	47.15	0.27	0.71	0.02	5.02	6.17	1.23	7	0	.	2	0	0	0	.	.	.	10927	2913	1546	134.45	65
FDPS	1	3	3	3	4.35	106.29	125.02	126.49	158.98	410.49	0.31	0.39	0.3	7.41	7.64	1.03	0.33	0	6	.	0	0	0	0	0	2	1417	420	57	126	11
FGFR4	1	2	31	.	.	5.4	2.84	9.97	17.43	30.24	0.33	0.58	0.09	4.19	3.92	0.93	.	0	1	.	0	0	1	.	.	.	3093	803	466	141.71	18
FHIT	1	3	4	4	.	4.54	8.37	3.58	4.73	16.68	0.21	0.28	0.5	0.57	1.58	2.75	0.33	0	1	.	0	0	0	0	0	1	3116	148	2307	88.8	10
FKBP3	1	3	3	3	10.9	138.03	91.31	88.06	112.06	291.43	0.3	0.38	0.31	6.9	6.9	1	4.33	9	6	.	0	0	0	1	1	2	1299	225	599	96.43	7
FKBP4	1	3	4	4	48.54	117.08	183.87	110.63	133.09	427.59	0.26	0.31	0.43	7.14	8.5	1.19	3.67	12	8	1	0	0	0	1	2	2	3715	460	2165	138	10
FOXO1	1	3	3	3	0.16	6.52	3.23	3.94	4.37	11.53	0.34	0.38	0.28	4.84	3.73	0.77	15.67	4	.	1	0	1	0	2	1	0	5779	656	3385	984	3
FLII	1	3	4	4	4.68	41.5	68.27	40.35	48.13	156.75	0.26	0.31	0.44	6.85	7.18	1.05	1	0	2	.	0	0	0	1	0	1	4181	1270	323	127	30
FLT4	1	2	31	.	.	8.78	8.2	10.94	14.48	33.62	0.33	0.43	0.24	6.48	4.94	0.76	1.33	0	4	.	0	0	0	.	.	.	5833	1364	528	136.4	30
FMR1	1	3	5	5	2.81	35.88	17.4	15.83	14.48	47.72	0.33	0.3	0.36	2.56	5.76	2.25	27.33	11	4	8	0	3	0	2	2	1	4441	633	2283	111.71	17
FN1	1	1	31	.	.	5.93	1.1	8.68	19.74	29.52	0.29	0.67	0.04	2.71	5.27	1.95	.	0	.	.	0	0	0	.	.	.	8390	2478	1115	161.61	46
FNTA	1	3	5	5	1	33.67	30.1	37.99	23.18	91.27	0.42	0.25	0.33	4.89	5.74	1.17	1.33	0	1	.	0	0	0	1	0	1	1667	380	506	126.67	9
FNTB	1	3	5	5	0.4	11.96	14.09	13.8	11.51	39.4	0.35	0.29	0.36	2.89	3.65	1.26	2	0	.	.	0	0	0	1	0	0	2711	438	1340	109.5	12
FTH1	1	3	4	4	0.65	411.89	1387.95	347.23	355.91	2091.09	0.17	0.17	0.66	6.03	6.86	1.14	0.33	3	5	.	0	0	0	0	1	2	1203	184	442	138	4
KDSR	1	2	31	.	.	7.94	1.59	10.15	10.52	22.25	0.46	0.47	0.07	3.56	5.29	1.49	5	0	3	9	0	0	0	.	.	.	5143	333	4044	99.9	10
FYN	1	3	5	5	0.7	31.34	37.9	28.93	28.05	94.87	0.3	0.3	0.4	3.63	6.18	1.7	2	0	3	2	0	0	0	1	0	1	3628	538	1407	146.73	14
IFI6	1	2	31	.	.	6.29	1.35	8.87	13.3	23.51	0.38	0.57	0.06	4.04	4.82	1.19	.	0	2	1	0	0	0	.	.	.	812	131	320	98.25	5
GABPA	1	3	5	5	1.75	18.52	6.51	8.76	7.42	22.69	0.39	0.33	0.29	5.31	5.78	1.09	28.33	4	2	13	0	0	0	2	1	1	5226	455	3228	151.67	10
GABPB1	1	3	1	1	.	10.05	5.2	9.07	7.07	21.34	0.43	0.33	0.24	1.83	4.12	2.26	1.33	5	0.99	4	0	1	0	1	1	0	4609	384	140	144	9
GALK2	1	3	5	5	0.24	4.35	3.32	4.44	4.4	12.17	0.37	0.36	0.27	0.79	2.72	3.42	1.33	0	.	1	0	0	0	1	0	0	5176	459	1646	137.7	10
GAPDH	1	3	4	4	379.53	1953.21	5571.96	1862.17	2215.22	9649.35	0.19	0.23	0.58	9.38	11.15	1.19	1	0	7	.	0	0	5	1	0	2	1285	336	205	126	9
GARS	1	3	5	5	.	102.42	129.43	106.55	102.96	338.94	0.31	0.3	0.38	.	.	.	1	0	5	.	0	0	0	1	0	2	2437	740	173	130.59	17
GAS1	1	1	31	.	.	14.87	3.8	21.25	22.56	47.62	0.45	0.47	0.08	7.85	5.68	0.72	.	0	.	.	0	0	0	.	.	.	3145	346	1380	1038	1
GATA3	1	3	5	5	.	2.55	2.78	3.33	2.66	8.78	0.38	0.3	0.32	5.88	4.26	0.73	1.33	0	5	3	0	1	0	1	0	2	3083	445	1178	267	6
GATA4	1	3	5	5	.	8.83	10.42	6.72	7.31	24.46	0.27	0.3	0.43	3.81	5.17	1.36	1	0	2	.	0	0	0	1	0	1	3419	444	1527	222	7
GFPT1	1	3	3	3	5.3	11.66	5.22	6.72	8.29	20.22	0.33	0.41	0.26	2.1	4.94	2.35	17.67	14	1	9	0	1	0	2	2	1	8665	700	6420	105	20
GCLM	1	3	5	5	.	15.76	7.16	7.46	6.54	21.16	0.35	0.31	0.34	1.96	5.09	2.6	11	28	3	9	0	1	0	2	2	1	4883	275	3791	117.86	7
GLRX	1	3	3	3	.	6.04	9.04	9.39	14.74	33.17	0.28	0.44	0.27	1.48	5.11	3.46	1	0	1	.	0	0	0	1	0	1	932	107	1115	160.5	3
GLUL	1	3	4	4	2.41	103.02	150.39	91.84	105.88	348.11	0.26	0.3	0.43	6.16	7.44	1.21	15.67	40	10	7	0	1	0	2	2	2	7554	374	6312	187	7
GNA11	1	3	4	4	0.65	21.63	26.39	17.67	14.97	59.03	0.3	0.25	0.45	5.65	5.79	1.03	3	15	4	6	0	0	0	1	2	1	4190	360	2823	154.29	7
GNAI1	1	3	3	3	0.25	9.87	4.58	6.91	7.85	19.34	0.36	0.41	0.24	2.53	3.54	1.4	10	6	5	4	0	2	0	2	1	2	10083	355	1916	133.13	8
GNAI2	1	3	5	5	2.44	33.98	48.67	35.55	33.22	117.43	0.3	0.28	0.41	5.05	5.67	1.12	2	4	8	.	0	0	0	1	1	2	2219	356	1011	133.5	9
GNAQ	1	3	5	5	.	16.94	8.44	6.43	6.04	20.91	0.31	0.29	0.4	3.1	4.68	1.51	12.33	3	.	3	0	0	0	2	1	0	6882	360	5049	154.29	7
GNAZ	1	3	4	4	.	6.07	10.31	7.77	5.78	23.85	0.33	0.24	0.43	4.18	4.53	1.08	0.67	0	.	1	0	0	0	0	0	0	3170	356	1603	534	3
GNB1	1	3	4	4	0.63	121.33	208.25	83.8	102.87	394.92	0.21	0.26	0.53	4.61	8.63	1.87	9	43	15	4	0	3	6	2	2	2	3163	341	1778	113.67	12
GNS	1	1	31	.	1.92	23.11	1.36	34.89	47.02	83.27	0.42	0.56	0.02	2.39	5.59	2.35	9.67	0	5	1	0	0	0	.	.	.	5081	553	3299	118.5	14
GOLGA1	1	3	5	5	0.22	6.47	1.82	5.12	4.68	11.62	0.44	0.4	0.16	4.01	3.55	0.89	1.67	3	.	.	0	0	0	1	1	0	4877	768	2236	109.71	23
GOT1	1	3	5	5	5.52	29.75	42.79	32.42	39.02	114.23	0.28	0.34	0.37	3.65	6.78	1.86	1.33	1	13	.	0	1	0	1	1	2	1978	414	677	138	9
GOT2	1	3	5	5	13.96	117.73	173.51	134.06	136.65	444.23	0.3	0.31	0.39	5.31	8.79	1.66	7	1	8	1	0	0	1	2	1	2	2421	431	1040	129.3	10
GPC1	1	1	31	.	.	4.33	0.96	9.65	11.61	22.22	0.43	0.52	0.04	5.25	3.85	0.73	0.67	0	.	.	0	0	0	.	.	.	3719	559	1788	186.33	9
GRK6	1	3	4	4	0.21	36.2	65.58	35.4	31.95	132.93	0.27	0.24	0.49	7.26	6.68	0.92	1	1	4	.	0	0	2	1	1	1	3002	577	1022	108.19	16
GPX3	1	1	51	.	.	21.69	21.59	33.82	34.48	89.89	0.38	0.38	0.24	6.17	5.45	0.88	1.33	0	1	.	0	0	0	.	.	.	1603	227	863	136.2	5
GPX4	1	3	4	4	0.51	138.15	454.88	124.93	121.08	700.89	0.18	0.17	0.65	8.04	8.88	1.1	0.67	7	7	.	0	0	0	0	1	2	851	198	217	84.86	7
GRB2	1	3	5	5	4.85	36.07	45.11	30.55	31.92	107.57	0.28	0.3	0.42	5.58	6.71	1.2	4.67	21	9	9	1	4	0	1	2	2	3273	218	2292	130.8	6
GRN	1	1	31	.	0.07	70.34	12.19	185.41	241.62	439.22	0.42	0.55	0.03	6.43	7.4	1.15	1	0	2	.	0	0	0	.	.	.	2130	594	308	148.5	13
CXCL2	1	1	11	.	.	0.18	0.15	3.9	0.58	4.64	0.84	0.13	0.03	4.23	0.43	0.1	2	0	.	1	0	0	0	.	.	.	1115	108	721	81	4
GRSF1	1	3	5	5	2.77	28.4	18.43	21.21	22.11	61.75	0.34	0.36	0.3	4.09	6.05	1.48	11.67	7	13	7	1	0	0	2	1	2	6610	481	5105	160.33	10
GSK3B	1	3	5	5	1.68	13.04	6.75	7.47	6.09	20.31	0.37	0.3	0.33	3.75	4.22	1.13	14	39	3	10	0	5	0	2	2	1	7743	421	4835	114.82	11
GSPT1	1	3	3	3	16.95	50.22	30.46	30.84	38.86	100.16	0.31	0.39	0.3	5.1	7.33	1.44	13.33	32	7	6	2	2	0	2	2	2	7141	638	4991	127.6	15
GTF2E2	1	3	5	5	1.2	21.22	17.27	21.36	19.51	58.14	0.37	0.34	0.3	2.72	6.39	2.35	1.33	0	4	.	0	0	0	1	0	1	1747	292	407	125.14	8
GTF2F1	1	3	4	4	.	59.79	97.53	56.17	52.91	206.61	0.27	0.26	0.47	5.38	7.42	1.38	2.33	0	7	.	0	0	2	1	0	2	2432	518	712	119.54	13
GTF3A	1	3	4	4	.	91.1	168.48	90.77	56.86	316.11	0.29	0.18	0.53	4.4	7.44	1.69	1	0	4	.	0	0	0	1	0	1	1443	366	112	122	9
GYPC	1	2	41	.	.	7.97	26.25	8.44	9.54	44.23	0.19	0.22	0.59	.	.	.	.	0	.	.	0	0	*	.	.	.	1018	129	533	96.75	4
GYS1	1	3	5	5	2.87	27.15	39.37	24.74	31.84	95.95	0.26	0.33	0.41	5.63	6.65	1.18	0.67	0	4	.	0	0	0	0	0	1	3569	738	1163	138.38	16
H2AFX	1	3	4	4	.	54.79	83.19	52.02	48.77	183.98	0.28	0.27	0.45	.	.	.	.	0	13	.	0	0	0	0	0	2	1592	144	1089	432	1
H2AFZ	1	3	5	5	.	576.34	895.13	628.78	598.39	2122.3	0.3	0.28	0.42	.	.	.	13.67	0	6	.	0	0	0	2	0	2	866	129	375	77.4	5
HARS	1	3	4	4	.	63.68	90.58	59.73	61.1	211.42	0.28	0.29	0.43	.	.	.	2	0	7	.	0	0	0	1	0	2	1948	510	353	117.69	13
HTT	1	3	5	5	7.78	22.2	21.91	13.6	17.85	53.36	0.25	0.33	0.41	4	4.99	1.25	3	1	1	.	0	0	0	1	1	1	13472	3143	3901	140.73	67
HLA-A	1	2	31	.	.	60.52	11.72	166.19	206.77	384.67	0.43	0.54	0.03	7.84	7.47	0.95	1.67	0	.	.	0	0	0	.	.	.	1535	366	429	137.25	8
HLA-C	1	2	31	.	1.1	108.36	30.36	273.96	373.01	677.33	0.4	0.55	0.04	6.78	8.89	1.31	1.67	0	.	.	0	0	0	.	.	.	1542	367	420	137.63	8
HLA-DMB	1	2	31	.	.	3.76	0.77	11.34	13.83	25.95	0.44	0.53	0.03	-0.35	2.96	-8.37	0.67	0	.	.	0	0	0	.	.	.	1348	264	342	132	6
HLA-DOA	1	2	31	.	.	2.57	1.24	5.9	6.06	13.2	0.45	0.46	0.09	1.43	2.15	1.51	.	0	.	.	0	0	0	.	.	.	3464	251	2656	150.6	5
HLA-DPB1	1	2	31	.	.	1.48	1.07	4.23	6.84	12.13	0.35	0.56	0.09	5.16	4.38	0.85	.	0	.	.	0	0	0	.	.	.	3991	259	3162	155.4	6
HLA-DQB1	1	2	31	.	.	7.07	7.79	25.1	27.51	60.4	0.42	0.46	0.13	5.23	4.87	0.93	1	0	3	.	0	0	0	.	.	.	1605	262	772	157.2	5
HLA-DRB1	1	2	31	.	.	1.71	0.55	6.02	10.73	17.3	0.35	0.62	0.03	6.58	5.2	0.79	0.33	0	.	.	0	0	0	.	.	.	1223	267	322	133.5	6
HMGB1	1	3	5	5	60.46	161.11	98.98	90.01	107.07	296.06	0.3	0.36	0.33	4.77	6.7	1.41	12.67	2	2	9	0	0	0	2	1	1	5456	216	3441	162	5
HMGB2	1	3	5	5	5.61	210.83	184.22	197.58	195.35	577.15	0.34	0.34	0.32	6.94	9.22	1.33	13.33	32	4	2	0	4	1	2	2	1	1441	210	704	157.5	5
HMGCS1	1	3	3	3	4.56	41.44	9.28	28.77	33.2	71.26	0.4	0.47	0.13	3.57	6.55	1.83	11	7	5	4	0	0	0	2	1	2	5350	521	3661	173.67	11
HMGA1	1	3	4	4	6.53	154.1	422.32	122.44	149.84	694.6	0.18	0.22	0.61	7.5	9.47	1.26	6.33	15	4	.	0	0	*	1	2	1	1920	108	1347	81	6
HMOX1	1	3	4	4	0.52	43.47	67.95	37.87	38.36	144.19	0.26	0.27	0.47	3.24	4.45	1.37	3.67	5	6	.	0	0	0	1	1	2	1554	289	616	173.4	5
HMOX2	1	3	4	4	2.24	34.38	48.86	35.2	28.9	112.97	0.31	0.26	0.43	6.24	5.75	0.92	1	0	6	.	0	0	0	1	0	2	1673	317	591	190.2	6
NR4A1	1	3	1	1	.	3.79	5.26	12.41	5.77	23.44	0.53	0.25	0.22	4.07	3.15	0.77	2	5	1	0	0	3	0	1	1	1	2485	599	563	299.5	7
HNRNPA1	1	3	4	4	108.98	461.8	755.34	298.29	368.7	1422.33	0.21	0.26	0.53	7.31	9.33	1.28	7	38	3.33	6	9	1	0	2	2	1	3744	373	702	111.9	11
HNRNPA2B	1	3	5	5	.	.	447.26	282.81	419.26	1149.34	0.25	0.36	0.39	.	.	.	33	0	.	.	0	0	0	2	0	0	.	.	2424	.	.
HNRNPD	1	3	4	4	47.74	323.16	406.03	169.05	226.61	801.69	0.21	0.28	0.51	4.66	8.97	1.92	12.33	31	7.99	3	0	0	0	2	2	2	3068	356	871	133.5	9
RBMX	1	3	4	4	42.17	206.81	209.01	127.39	126.06	462.46	0.28	0.27	0.45	5.18	8.07	1.56	4.67	10	8.99	2	0	0	0	1	2	2	2012	392	696	147	9
HNRNPK	1	3	5	5	170.36	430.42	355.43	283.96	373.4	1012.79	0.28	0.37	0.35	5.57	9.11	1.63	17	64	9	5	7	2	0	2	2	2	2889	465	1324	93	17
HOXA4	1	3	3	3	.	8.64	3.61	3.09	4.63	11.33	0.27	0.41	0.32	6.04	2.69	0.45	1.67	0	4	.	0	0	0	1	0	1	1687	321	718	481.5	2
HOXB2	1	3	5	5	.	8.16	8.24	7.15	7.05	22.43	0.32	0.31	0.37	7.79	5.83	0.75	3.67	0	10	7	0	4	0	1	0	2	1682	357	413	535.5	2
HOXB3	1	3	3	3	.	13.44	5.42	11.82	11.15	28.39	0.42	0.39	0.19	4.67	4.75	1.02	5	2	3	8	0	1	0	1	1	1	3301	432	1464	648	5
HOXB5	1	3	3	3	.	8.19	5.96	3.08	7.39	16.44	0.19	0.45	0.36	5.71	4.53	0.79	2.33	0	2	1	0	1	0	1	0	1	1859	270	952	405	2
HOXD10	1	3	3	3	.	51.06	8.6	12.73	25.75	47.07	0.27	0.55	0.18	5.08	6.99	1.38	2.67	1	3	1	0	0	0	1	1	1	1785	341	711	511.5	2
HPCAL1	1	3	4	4	0.68	5.73	13.76	6.08	6.81	26.64	0.23	0.26	0.52	2.78	4.32	1.56	1	2	4	.	0	0	5	1	1	1	1749	194	796	194	5
HSPA4	1	3	5	5	74.7	145.57	57.91	87.01	83.25	228.16	0.38	0.36	0.25	4.01	7.87	1.96	6.33	4	5	1	0	0	0	1	1	2	4774	841	581	132.79	19
HSPA6	1	3	1	1	.	1.63	0.01	35.51	0.25	35.77	0.99	0.01	0	1.32	-0.36	-0.27	.	0	.	.	0	0	0	0	0	0	2355	644	307	1932	1
HSPD1	1	3	3	3	208.68	638.96	358.85	386.66	495.1	1240.61	0.31	0.4	0.29	6.83	9.71	1.42	7.67	3	6	.	0	0	0	2	1	2	2245	574	462	156.55	12
HSPE1	1	3	5	5	40.53	314.6	346.68	337.25	324.91	1008.85	0.33	0.32	0.34	.	7.29	.	2.33	9	1.98	.	0	0	0	1	1	1	557	103	204	77.25	4
FOXN2	1	3	1	1	.	4.97	1.75	4.33	2.02	8.1	0.53	0.25	0.22	1.27	3.93	3.11	41	4	.	22	1	3	0	2	1	0	5437	432	3852	259.2	7
IARS	1	3	3	3	.	142.73	95.51	97.24	116.91	309.66	0.31	0.38	0.31	.	.	.	8.33	0	3	.	0	0	0	2	0	1	4483	1263	600	114.82	34
ICAM3	1	2	41	.	.	5.41	9.21	6.55	5.14	20.9	0.31	0.25	0.44	3.55	-3.98	-1.12	.	0	.	.	0	0	0	.	.	.	1735	548	81	234.86	7
IRF8	1	3	1	1	.	2.44	3.07	5.3	3.58	11.95	0.44	0.3	0.26	2.31	2.4	1.04	1.33	0	.	3	0	0	0	1	0	0	2668	427	1324	160.13	9
ID1	1	3	1	1	.	7.34	8.07	14	7.21	29.28	0.48	0.25	0.28	7.62	3.61	0.47	1	1	4.99	0	0	0	0	1	1	1	983	156	421	234	2
ID2	1	3	5	5	.	88.34	107.2	112.94	105.73	325.87	0.35	0.32	0.33	9.21	6.01	0.65	11	6	7	.	0	3	0	2	1	2	1299	135	776	202.5	3
ID3	1	3	5	5	.	47.13	73.74	76.79	62.68	213.21	0.36	0.29	0.35	8.92	6.01	0.67	1.33	13	7	0	0	1	1	1	2	2	950	120	511	180	3
IDH2	1	3	4	4	1.5	30.74	70.21	30.16	40.85	141.22	0.21	0.29	0.5	5.42	6.01	1.11	1	0	3	.	0	0	0	1	0	1	2658	453	288	123.55	11
IGHMBP2	1	3	1	1	0.59	7.88	8.57	12.98	8.49	30.04	0.43	0.28	0.29	4.45	4.45	1	1	0	.	.	0	0	0	1	0	0	3914	994	870	198.8	15
IL6ST	1	2	31	.	0.03	11.59	0.65	5.19	7.14	12.98	0.4	0.55	0.05	1.92	4.87	2.54	17	0	.	13	0	0	0	.	.	.	9027	919	5987	183.8	17
INPP1	1	3	1	1	0.02	3.69	5.27	8.68	4.68	18.63	0.47	0.25	0.28	2.19	4.35	1.99	1	0	1	.	0	0	0	1	0	1	2044	400	263	240	7
ACO1	1	3	5	5	2.67	20.12	20.87	16.82	21.83	59.52	0.28	0.37	0.35	2.11	4.22	2	2.33	1	1	2	0	0	0	1	1	1	7443	890	725	133.5	21
IRF1	1	3	1	1	.	1.71	2.4	3.89	2.28	8.57	0.45	0.27	0.28	4.59	2.38	0.52	0.67	0	.	.	0	1	0	0	0	0	3554	326	2342	108.67	10
ISL1	1	3	5	5	.	5.84	4.3	5	4.01	13.31	0.38	0.3	0.32	-2.55	-1.55	0.61	2.33	3	.	.	0	0	0	1	1	0	2394	350	1120	175	6
ITGA3	1	2	31	.	0.13	1.93	0.52	3.25	5.73	9.5	0.34	0.6	0.06	3.93	3.04	0.77	0.33	0	.	.	0	0	0	.	.	.	4889	1052	1407	126.24	26
ITGA5	1	2	31	.	0.31	5.83	1.57	19.03	23.1	43.7	0.44	0.53	0.04	4.78	5.1	1.06	1	0	2	.	0	0	0	.	.	.	4250	1050	1032	105	30
ITGA7	1	2	31	.	.	2.44	0.79	5.57	8.63	14.99	0.37	0.58	0.05	3.47	3.57	1.03	.	0	.	.	0	0	0	.	.	.	4126	1138	490	136.56	25
ITGAE	1	2	41	.	.	7.01	11.38	8.52	5.87	25.77	0.33	0.23	0.44	6.45	4.49	0.7	1	0	4	1	0	0	0	.	.	.	3803	1180	222	114.19	31
ITGAV	1	2	31	.	0.68	9.99	0.41	6.82	10.59	17.82	0.38	0.59	0.02	1.21	4.88	4.02	15	0	1	6	0	0	0	.	.	.	7039	1049	3610	104.9	30
ITGB1	1	2	31	.	1.73	28.74	2.71	28.89	47.49	79.09	0.37	0.6	0.03	2.58	6.07	2.36	3	0	1	.	0	0	0	.	.	.	3735	799	1252	159.8	16
EIF6	1	3	4	4	8.34	82.87	143.02	99.7	91.05	333.76	0.3	0.27	0.43	7.44	7.56	1.02	1	0	7	.	0	0	0	1	0	2	1069	246	291	123	7
ITGB5	1	2	31	.	0.33	7.92	3.3	17.13	16.42	36.86	0.46	0.45	0.09	2.84	4.49	1.58	0.67	0	1	.	0	0	0	.	.	.	4440	800	1675	160	15
ITPKB	1	3	1	1	.	1.77	1.51	2.69	1.98	6.18	0.43	0.32	0.24	4.38	3.52	0.8	2	2	1	.	1	0	0	1	1	1	6269	947	2981	405.86	8
ITPR3	1	2	31	.	0.94	6.52	5	6.92	14.48	26.41	0.26	0.55	0.19	6.84	5.84	0.85	2	0	1	.	0	0	1	.	.	.	9079	2672	794	138.21	58
IVD	1	3	4	4	1.28	19.2	24.02	15.32	15.56	54.9	0.28	0.28	0.44	6.25	6.14	0.98	1.67	1	5	0	0	0	0	1	1	2	4350	424	3050	106	12
JAG2	1	2	31	.	.	5.53	1.81	10.56	19.62	31.99	0.33	0.61	0.06	6.24	5.78	0.93	1.33	0	1	.	0	0	0	.	.	.	5773	1239	1714	142.96	26
JAK1	1	3	5	5	0.43	28.87	16.92	18.53	18.91	54.36	0.34	0.35	0.31	4.58	5.68	1.24	6.67	5	2	1	0	1	0	2	1	1	5092	1155	1339	144.38	25
JUN	1	3	1	1	.	41.96	56.67	139.57	63.85	260.08	0.54	0.25	0.22	9.29	8.48	0.91	.	8	7	.	0	6	0	0	1	2	3257	332	1284	996	1
JUNB	1	3	3	3	.	2.95	3.32	6.26	5.88	15.47	0.4	0.38	0.21	9.02	4.94	0.55	.	18	1	.	0	1	0	0	2	1	1830	348	496	1044	1
JUP	1	3	3	3	.	15.99	21.05	25.04	40.65	86.74	0.29	0.47	0.24	4.44	6.47	1.46	1	16	4.98	.	0	0	0	1	2	1	3505	746	1137	172.15	14
KCNG1	1	2	51	.	.	5.33	4.23	8.08	7.71	20.01	0.4	0.39	0.21	4.08	4.14	1.02	0.33	0	.	.	0	0	0	.	.	.	2189	514	383	771	3
KCNK1	1	2	31	.	.	3.29	0.65	8.88	9.23	18.76	0.47	0.49	0.03	2.44	5.03	2.06	2.67	0	.	0	0	0	0	.	.	.	2061	337	982	337	3
KIF3C	1	3	5	5	.	4	5.8	3.81	4.62	14.23	0.27	0.32	0.41	4.29	3.83	0.89	1.33	0	2	.	0	0	0	1	0	1	5342	794	2392	297.75	8
KIFC1	1	3	3	3	3.75	35.35	34.64	36.57	43.45	114.65	0.32	0.38	0.3	5.75	6.68	1.16	1	2	.	1	0	0	0	1	1	0	2391	674	234	183.82	11
KPNA1	1	3	5	5	3.61	22.97	11.44	16.75	15.59	43.77	0.38	0.36	0.26	3.63	4.6	1.27	20.33	3	4	8	0	0	0	2	1	1	6888	539	5084	124.38	14
KPNB1	1	3	5	5	45.22	281.02	146.06	134.36	153.97	434.4	0.31	0.35	0.34	6.39	8.5	1.33	.	18	17	.	1	0	1	0	2	2	6058	877	1234	119.59	22
KPNA2	1	3	3	3	12.66	297.29	241.9	247.51	299.32	788.74	0.31	0.38	0.31	5.99	8.22	1.37	1.33	22	.	.	0	2	1	1	2	0	1977	530	263	159	11
KPNA3	1	3	5	5	4.95	30.21	13.68	14.33	14.64	42.65	0.34	0.34	0.32	2.73	6.31	2.31	16.67	4	6	4	0	0	0	2	1	2	4222	522	2493	92.12	17
KPNA4	1	3	5	5	2.35	33.01	12.28	19.45	16.52	48.25	0.4	0.34	0.25	3.86	4.6	1.19	27.67	15	7	14	0	0	0	2	2	2	8952	522	7109	92.12	17
KPNA5	1	3	1	1	.	16.49	5.13	10.83	5.71	21.67	0.5	0.26	0.24	2.33	3.63	1.56	.	2	.	11	0	1	0	0	1	0	11288	540	407	115.71	14
TNPO1	1	3	3	3	12.25	58.93	14.61	23.6	25.13	63.33	0.37	0.4	0.23	4.65	6.45	1.39	107.33	127	9	9	*	2	0	2	2	2	8489	899	5715	112.38	25
IPO5	1	3	3	3	35.96	121.31	74.47	72.61	96	243.08	0.3	0.39	0.31	5.27	8.37	1.59	16.33	36	6	2	0	0	0	2	2	2	6002	1098	2474	126.69	29
KRT8	1	3	5	5	.	13.07	35.66	22.83	30.71	89.19	0.26	0.34	0.4	5.82	7.15	1.23	.	0	2	.	0	0	0	0	0	1	1784	484	241	181.5	8
LAMB1	1	1	31	.	1	14.26	4.18	17.78	32.7	54.66	0.33	0.6	0.08	4.28	7.03	1.64	1	0	1	.	0	0	0	.	.	.	5650	1787	150	162.45	34
LAMB2	1	1	31	.	.	9.38	1.32	17.14	30.5	48.96	0.35	0.62	0.03	4.63	4.99	1.08	.	0	.	.	0	0	0	.	.	.	5692	1799	112	168.66	32
LAMC1	1	1	31	.	1.69	38.63	3.22	49.2	86.22	138.63	0.35	0.62	0.02	4.86	7.06	1.45	7.67	0	1	4	0	0	0	.	.	.	7929	1610	2802	172.5	28
LAMP2	1	2	31	.	1.52	21.37	1.56	25.29	38.15	65	0.39	0.59	0.02	2.46	5.47	2.23	16.33	0	5.89	10	0	0	0	.	.	.	6535	411	5175	137	9
RPSA	1	3	4	4	53.94	723.97	2743.8	1099.18	938.88	4781.86	0.23	0.2	0.57	6.54	10.56	1.62	1	0	2	.	0	0	0	1	0	1	1140	296	174	148	7
LBR	1	2	31	.	.	103.65	6.02	116.53	177.76	300.31	0.39	0.59	0.02	4.49	8.47	1.89	36.33	0	8	16	0	0	0	.	.	.	3748	616	1801	142.15	14
LDHB	1	3	5	5	107.83	875.58	795.03	885.24	992.53	2672.8	0.33	0.37	0.3	.	9.42	.	1	23	10	0	0	0	0	1	2	2	1303	335	200	143.57	8
LDHC	1	3	5	5	.	4.53	4.77	3.9	3.89	12.56	0.31	0.31	0.38	2.15	2.42	1.13	.	0	1	.	0	0	0	0	0	1	2035	333	119	142.71	8
LGALS1	1	3	5	5	1.44	5.53	13.43	9.38	10.12	32.93	0.28	0.31	0.41	5.8	4.11	0.71	.	0	1	.	0	0	0	0	0	1	528	136	53	102	4
LIG3	1	3	5	5	2.89	21.12	18.62	14.96	17.9	51.48	0.29	0.35	0.36	5.08	5.11	1	.	3	2	4	0	0	0	0	1	1	8382	1010	124	159.47	20
ABLIM1	1	3	3	3	0.56	16.15	8.26	8.32	10.11	26.69	0.31	0.38	0.31	3.16	5.56	1.76	9	32	2	4	0	0	0	2	2	1	7560	779	5150	101.61	23
LIMK1	1	3	4	4	.	12.36	24.11	11.55	11.89	47.55	0.24	0.25	0.51	4.39	4.72	1.07	1	1	1	.	0	0	0	1	1	1	3355	648	1224	121.5	16
LMX1B	1	3	4	4	.	4.21	5.21	3.47	3.41	12.09	0.29	0.28	0.43	4.44	3.52	0.79	1.67	0	.	.	0	0	0	1	0	0	6312	403	4581	151.13	8
LOXL2	1	1	31	.	.	2.32	0.89	4.71	6.8	12.4	0.38	0.55	0.07	4.65	2.64	0.57	.	0	.	.	0	0	0	.	.	.	3721	775	1146	178.85	14
LRCH4	1	3	5	5	.	7.45	8.47	6.55	7.25	22.26	0.29	0.33	0.38	3.48	2.43	0.7	1.33	0	2	.	0	0	2	1	0	1	3177	684	1096	114	18
LRP1	1	2	31	.	1.85	2.64	0.51	3.9	9.46	13.87	0.28	0.68	0.04	3.44	2.83	0.82	0.33	0	1	.	0	0	0	.	.	.	14923	4545	804	153.2	89
LRP3	1	2	41	.	.	12.42	14.99	11.71	11.74	38.44	0.3	0.31	0.39	7.59	6.92	0.91	.	0	9	1	0	0	0	.	.	.	4058	771	1292	330.43	7
LRP4	1	2	31	.	.	3.9	0.74	5.78	10.3	16.83	0.34	0.61	0.04	3.38	3.42	1.01	1	0	.	.	0	0	0	.	.	.	8155	1906	2266	150.47	38
LRP5	1	2	31	.	.	12.23	3.12	17.14	26.06	46.32	0.37	0.56	0.07	4.22	5.35	1.27	1	0	0	.	0	0	0	.	.	.	5177	1616	205	210.78	23
LRP6	1	2	31	.	.	9.31	0.83	6.32	8	15.16	0.42	0.53	0.05	2.45	4.95	2.02	36.33	0	.	12	0	0	0	.	.	.	10252	1614	5101	210.52	23
LRPAP1	1	1	31	.	3.35	81.62	15.96	162.93	205.08	383.96	0.42	0.53	0.04	4.43	4.94	1.12	3	0	6	2	0	0	0	.	.	.	10446	358	9377	134.25	8
LSS	1	3	3	3	1.34	19.9	18.91	17.31	23.97	60.19	0.29	0.4	0.31	6.13	6.63	1.08	1.33	6	.	.	1	0	0	1	1	0	4886	733	1980	99.95	22
LY6E	1	1	31	.	.	56.28	74.43	75.67	101.68	251.78	0.3	0.4	0.3	6.35	6.67	1.05	0.33	0	7	.	0	0	0	.	.	.	1131	132	621	132	4
LYN	1	3	3	3	0.53	13	8.29	9.93	11.69	29.91	0.33	0.39	0.28	2.41	4.25	1.77	3.67	5	.	3	0	1	0	1	1	0	5872	513	2337	128.25	13
M6PR	1	2	31	.	2.06	34.58	9.32	58.9	60.82	129.03	0.46	0.47	0.07	4.12	6.34	1.54	6	0	7.98	3	0	0	0	.	.	.	2450	278	1457	139	7
MARCKS	1	3	5	5	13.15	32.3	21.89	21.15	24.15	67.19	0.31	0.36	0.33	5.51	7.02	1.28	13	57	5	8	3	1	0	2	2	2	4296	333	2897	499.5	2
MXD1	1	3	1	1	.	2.81	0.96	2.96	1.86	5.78	0.51	0.32	0.17	2.61	3.37	1.29	7.67	0	0	9	0	2	0	2	0	0	5549	222	4661	111	6
MAD2L1	1	3	3	3	5.93	113.6	64.31	105.67	109.75	279.74	0.38	0.39	0.23	4.28	6.4	1.5	20.33	29	2	11	0	1	0	2	2	1	5227	206	696	123.6	5
MAFG	1	3	1	1	.	12.88	10.15	17.69	12.12	39.96	0.44	0.3	0.25	4.2	4.84	1.15	7	3	.	.	3	0	3	2	1	0	5061	163	4336	244.5	3
MAFK	1	3	1	1	.	3.53	3.47	6.52	3.16	13.15	0.5	0.24	0.26	4.9	4.03	0.82	3	13	1	1	1	0	0	1	2	1	3380	157	2668	235.5	3
MAGEB2	1	3	1	1	.	1.61	2.38	3.56	2.47	8.41	0.42	0.29	0.28	.	.	.	.	5	.	.	0	0	0	0	1	0	1607	320	549	960	2
MAGOH	1	3	5	5	12.7	115.16	119.99	102.91	90.57	313.46	0.33	0.29	0.38	4.86	7.8	1.61	1	4	2	1	0	0	0	1	1	1	656	147	153	88.2	5
MAN2A1	1	2	31	.	0.5	7.15	1.05	4.67	7.43	13.15	0.36	0.57	0.08	3.36	4.79	1.42	5.67	0	.	.	0	0	0	.	.	.	6553	1145	2627	156.14	22
MAP1A	1	3	5	5	.	4.66	3.71	3.65	4.32	11.69	0.31	0.37	0.32	3.66	2.42	0.66	1	0	1	.	0	0	0	1	0	1	10266	2804	1396	2804	6
MAP4	1	3	4	4	33.48	35.53	59.34	26.13	35.17	120.64	0.22	0.29	0.49	4.77	5.39	1.13	4.67	20	8	2	0	0	2	1	2	2	9232	2297	2342	344.55	21
MARK3	1	3	5	5	.	29.14	21.11	23.92	18.72	63.74	0.38	0.29	0.33	5.22	6.43	1.23	2.67	2	1	1	0	0	0	1	1	1	3481	754	604	125.67	18
MATK	1	3	4	4	0.14	9.61	22.86	6.14	9.26	38.26	0.16	0.24	0.6	6.09	5.55	0.91	.	0	2	.	0	0	0	0	0	1	2098	508	214	117.23	14
MAX	1	3	5	5	0.55	26.52	36.11	26.96	22.68	85.75	0.31	0.26	0.42	3.74	4.76	1.27	6.67	33	3.94	6	0	1	0	2	2	1	2010	161	1352	96.6	5
MAZ	1	3	4	4	.	210.8	386.06	248.57	238.79	873.43	0.28	0.27	0.44	9.29	6.79	0.73	7.33	49	14.96	6	3	1	6	2	2	2	2540	478	952	286.8	5
MBD1	1	3	5	5	.	14.04	15.23	15.96	12.85	44.04	0.36	0.29	0.35	4.72	5.4	1.14	0.33	0	3.94	1	0	0	0	0	0	1	3009	606	1005	121.2	17
MCM3	1	3	5	5	34.99	151.19	178.01	210.17	166.48	554.67	0.38	0.3	0.32	6.39	8.64	1.35	11.33	19	8	1	0	3	0	2	2	2	3068	809	574	142.76	17
CD46	1	2	31	.	.	36.65	1.73	38.25	52.96	92.94	0.41	0.57	0.02	4.67	7.14	1.53	24	0	1	7	0	0	0	.	.	.	3320	378	2039	94.5	13
ADAM11	1	2	31	.	.	6.96	3.36	9.15	15.98	28.48	0.32	0.56	0.12	7.18	4.6	0.64	.	0	.	.	0	0	0	.	.	.	4614	770	2092	85.56	27
MDK	1	1	31	.	.	74.54	69.63	130.05	200.32	400	0.33	0.5	0.17	7.65	7.38	0.96	2	0	5	.	0	0	2	.	.	.	830	144	343	108	5
MDM2	1	3	5	5	.	28.61	12.76	12.08	10	34.85	0.35	0.29	0.37	5.58	5.01	0.9	28.67	38	6	13	1	5	0	2	2	2	7490	498	5695	135.82	11
MDM4	1	3	1	1	.	9.02	1.82	4.36	3.68	9.86	0.44	0.37	0.18	4.24	4.57	1.08	30	2	1	23	4	0	0	2	1	1	10050	491	8438	147.3	11
SLC3A2	1	2	31	.	9.39	62.77	12.68	269.98	277.58	560.24	0.48	0.5	0.02	8.59	7.19	0.84	1	0	8	3	0	0	0	.	.	.	1885	530	190	176.67	9
ME1	1	3	5	5	0.41	13.15	9.19	8.09	8.25	25.52	0.32	0.32	0.36	2.19	6.31	2.89	6	0	3	0	0	0	0	1	0	1	3338	573	1535	122.79	14
ME2	1	3	3	3	1.58	18.13	12.83	12	15.43	40.26	0.3	0.38	0.32	3.12	5.6	1.79	3	4	1	6	0	0	0	1	1	1	9031	585	2611	117	16
MEIS1	1	3	5	5	.	5.85	3.41	3.85	3.98	11.25	0.34	0.35	0.3	2.7	2.18	0.81	1.67	16	.	.	2	0	0	1	2	0	4566	391	1551	97.75	13
MEIS2	1	3	3	3	.	7.76	3.64	3.73	4.45	11.81	0.32	0.38	0.31	4.41	3.78	0.86	3	0	1	.	0	0	0	1	0	1	5486	478	1476	119.5	12
MAP3K3	1	3	5	5	.	12.91	16.19	13.98	10.34	40.51	0.35	0.26	0.4	6.05	4.87	0.81	3	0	.	.	0	0	0	1	0	0	4752	627	2533	117.56	16
MFAP2	1	1	31	.	.	6.19	3.18	11.08	17.08	31.34	0.35	0.54	0.1	5.63	3.48	0.62	.	0	.	.	0	0	0	.	.	.	1045	184	418	69	9
MGAT1	1	2	11	.	0.22	21.97	12.37	40.37	30.37	83.11	0.49	0.37	0.15	4.87	4.31	0.88	.	0	5	.	0	0	3	.	.	.	8445	446	1093	1338	2
MGAT2	1	2	31	.	.	22.66	3.44	36.25	37.15	76.84	0.47	0.48	0.04	1.88	2.06	1.1	.	0	4	.	0	0	0	.	.	.	2683	448	869	1344	1
MGAT3	1	2	31	.	.	2.62	3.06	4.86	6.62	14.54	0.33	0.46	0.21	5.4	2.85	0.53	.	0	.	.	0	0	0	.	.	.	5394	534	3245	1602	2
MGAT5	1	2	31	.	.	14.25	1.42	11.84	20.22	33.48	0.35	0.6	0.04	3.34	4.8	1.44	12.33	0	.	0	0	0	0	.	.	.	8332	742	5774	139.13	16
MGST2	1	2	31	.	.	28.27	14.69	73.74	98.08	186.51	0.4	0.53	0.08	2.85	5.43	1.9	1	0	3	.	0	0	0	.	.	.	740	148	105	88.8	5
MIF	1	3	4	4	26.75	614.68	1228.4	476.68	685.86	2390.93	0.2	0.29	0.51	.	-1.18	.	1	0	2	.	0	0	2	1	0	1	557	116	116	116	3
MKI67	1	3	3	3	0.97	54.84	6.76	13.05	19.51	39.32	0.33	0.5	0.17	4.67	7.2	1.54	7.33	14	8	2	0	1	2	2	2	2	12716	3257	2531	697.93	15
MAP3K11	1	3	4	4	.	9.91	14	9.45	8.07	31.52	0.3	0.26	0.44	5.25	4.26	0.81	.	0	3	.	0	0	1	0	0	1	3543	848	536	254.4	10
MMP15	1	2	31	.	.	2.03	0.51	6.01	8.01	14.53	0.41	0.55	0.04	5.6	5.05	0.9	1.33	0	1	.	0	0	0	.	.	.	4062	670	1455	201	10
MNAT1	1	3	5	5	0.27	35.85	22.04	27.09	27.78	76.91	0.35	0.36	0.29	2.73	5.03	1.84	1.67	0	6	2	0	0	0	1	0	2	2648	310	331	116.25	8
MPG	1	3	4	4	1.73	16.94	35.54	22.49	22.01	80.04	0.28	0.28	0.44	7.5	5.59	0.74	1	1	3	.	0	0	0	1	1	1	1036	294	74	220.5	4
MPI	1	3	4	4	1.21	71.24	139.61	76.89	75.16	291.66	0.26	0.26	0.48	8.31	5.67	0.68	2	3	9	1	0	0	0	1	1	2	5793	424	1727	159	8
MPP1	1	3	4	4	0.34	20.95	34.02	20.43	22.44	76.89	0.27	0.29	0.44	4.35	6.12	1.41	1	0	2	.	0	0	1	1	0	1	2006	467	493	116.75	12
MPV17	1	2	41	.	.	54.17	94.17	53.09	58.74	206	0.26	0.29	0.46	6.24	4.97	0.8	1.67	0	2	.	0	0	0	.	.	.	1002	177	420	75.86	8
MSH3	1	3	5	5	1.26	11.62	6	6.4	5.31	17.71	0.36	0.3	0.34	2.4	5.17	2.15	2	0	.	.	0	0	0	1	0	0	4443	1138	953	142.25	24
MSH5	1	3	3	3	.	7.65	4.12	5.25	10.26	19.62	0.27	0.52	0.21	2.5	-2.55	-1.02	.	0	.	.	0	0	0	0	0	0	2721	835	147	104.38	25
MSI1	1	3	4	4	3.18	11.08	20.88	9.27	12.74	42.89	0.22	0.3	0.49	5.75	5.04	0.88	3	9	3	6	0	1	0	1	1	1	2959	363	1797	77.79	15
MSN	1	3	3	3	7.16	57.62	62.35	56.32	94.79	213.46	0.26	0.44	0.29	2.3	6.65	2.89	7.67	57	3	0	0	0	0	2	2	1	3960	578	2038	133.38	13
MAP3K10	1	3	5	5	.	3.63	4.16	3.27	4.1	11.52	0.28	0.36	0.36	7.14	5.84	0.82	1	0	2	.	0	0	0	1	0	1	3754	955	283	286.5	10
MSX1	1	3	5	5	.	9.2	14.37	11.68	10.52	36.57	0.32	0.29	0.39	6.27	5.17	0.82	1	3	4	2	0	2	0	1	1	1	1940	304	793	456	2
MSX2	1	3	5	5	.	14.67	17.06	18.96	13.31	49.34	0.38	0.27	0.35	2.95	4.68	1.59	5.33	0	8	3	0	2	0	1	0	2	2195	268	1316	402	2
MTAP	1	3	5	5	4.42	25.45	14.81	14.32	15.02	44.15	0.32	0.34	0.34	0.9	3.95	4.37	20.67	0	3	3	0	0	0	2	0	1	6032	284	3957	106.5	8
NUDT1	1	3	4	4	0.59	29.35	62	23.75	23.16	108.91	0.22	0.21	0.57	6.47	6.28	0.97	.	0	4	.	0	0	0	0	0	1	658	157	144	157	4
MTIF2	1	3	5	5	0.74	38.21	16.66	21.22	19.54	57.43	0.37	0.34	0.29	5.17	6.38	1.23	.	0	2	.	0	1	0	0	0	1	2536	728	28	168	16
MTRR	1	3	1	1	1.02	18.67	8.82	20.21	12.58	41.61	0.49	0.3	0.21	3.68	6.28	1.71	9.33	2	2	5	0	0	0	2	1	1	3245	699	1066	149.79	15
MTX1	1	2	41	.	0.88	16.62	24.26	15.58	18.07	57.91	0.27	0.31	0.42	7.12	4.91	0.69	.	0	1	.	0	0	0	.	.	.	1636	467	141	175.13	8
MVD	1	3	4	4	1.2	15.22	22.23	12.95	14.07	49.25	0.26	0.29	0.45	5.69	5.92	1.04	.	0	4	.	0	0	2	0	0	1	1799	401	585	120.3	10
MYBL2	1	3	4	4	0.09	118.19	268.74	134.14	104	506.88	0.26	0.21	0.53	5.87	8.69	1.48	1.33	1	11	.	0	0	3	1	1	2	2668	701	409	150.21	14
MYC	1	3	1	1	.	61.49	79.14	119.24	87.25	285.63	0.42	0.31	0.28	7.35	6.38	0.87	13	39	.	4	4	1	0	2	2	0	3721	455	476	455	3
MYH9	1	3	3	3	92.91	60.81	67.73	54.92	81.5	204.15	0.27	0.4	0.33	5.63	7.63	1.36	8	63	9	.	5	0	1	2	2	2	7451	1961	1391	147.08	41
MYL6B	1	3	4	4	2.49	70.55	244.44	70.99	70.14	385.57	0.18	0.18	0.63	6.3	6.56	1.04	0.33	0	4	.	0	0	0	0	0	1	828	209	115	104.5	8
MYL5	1	3	4	4	.	5.99	9.18	4.45	6.5	20.13	0.22	0.32	0.46	8.04	2.54	0.32	.	0	.	.	0	0	0	0	0	0	940	174	34	74.57	9
PPP1R12A	1	3	3	3	6.03	17.01	4.95	7.47	8.02	20.44	0.37	0.39	0.24	2.26	5.58	2.47	29	24	.	8	2	3	0	2	2	0	5620	1031	2366	123.72	25
NASP	1	3	5	5	61.46	156.59	127.21	104.06	98.97	330.24	0.32	0.3	0.39	4.72	8.44	1.79	2.33	1	6	.	0	0	0	1	1	2	3225	789	765	157.8	15
NUBP1	1	3	5	5	.	18.05	31.1	28.36	16.34	75.8	0.37	0.22	0.41	3.89	5.82	1.5	1	0	3	.	0	0	0	1	0	1	1231	321	246	87.55	11
NBN	1	3	5	5	1.78	24.19	9.32	7.9	7.15	24.37	0.32	0.29	0.38	1.73	5.51	3.17	5.67	23	8	12	0	1	0	1	2	2	4622	755	2246	141.56	16
NCBP1	1	3	3	3	5.67	32.53	10.49	20.35	24.44	55.29	0.37	0.44	0.19	3.47	5.93	1.71	8	19	3	2	0	0	0	2	2	1	4983	791	2549	103.17	23
NDUFA2	1	3	5	5	.	51.58	98.73	72.19	83.59	254.51	0.28	0.33	0.39	.	7.84	.	1.33	0	4.94	.	0	0	1	1	0	1	649	100	224	100	3
NDUFA4	1	3	3	3	.	148.56	190.99	269.78	309.02	769.79	0.35	0.4	0.25	3.12	6.65	2.13	1.67	10	4	.	0	0	0	1	2	1	2035	82	1683	61.5	4
NDUFA6	1	3	5	5	.	54.69	76.36	78.57	64.92	219.85	0.36	0.3	0.35	4.65	6.6	1.42	1.67	3	6	.	0	0	0	1	1	2	1072	129	657	129	3
NDUFB3	1	2	51	.	.	85.08	100.62	102.75	121.52	324.88	0.32	0.37	0.31	3.57	7.7	2.15	1	0	4	.	0	0	0	.	.	.	493	99	135	148.5	3
NDUFB5	1	2	41	.	.	40.11	47.05	39.83	42.02	128.91	0.31	0.33	0.37	2.85	4.25	1.49	3.33	0	8	1	0	0	0	.	.	.	4199	190	460	95	6
NDUFB6	1	2	51	.	.	74.27	81.13	89.8	103.02	273.94	0.33	0.38	0.3	3.81	6.69	1.76	1	0	3	1	0	0	0	.	.	.	1361	129	350	96.75	4
NDUFC1	1	2	41	.	.	34.91	55.43	34.5	39.47	129.39	0.27	0.31	0.43	7.51	5.53	0.74	2	0	4	.	0	0	0	.	.	.	696	77	196	77	6
NDUFS4	1	3	5	5	0.32	41.81	55.62	59.24	62.75	177.61	0.33	0.35	0.31	2.79	7.41	2.66	1	0	2	.	0	0	0	1	0	1	669	176	120	105.6	5
NDUFS8	1	3	4	4	0.92	83.72	189.12	73.74	83.94	346.8	0.21	0.24	0.55	6.7	8.05	1.2	.	0	5	.	0	0	0	0	0	2	737	211	54	105.5	7
NEK2	1	3	5	5	.	31.72	16.47	21.58	20.71	58.75	0.37	0.35	0.28	3.69	5.73	1.55	5	12	3.96	5	0	0	0	1	2	1	2134	446	654	167.25	8
NEK3	1	3	5	5	0.24	13	9.47	10.05	9.47	28.99	0.35	0.33	0.33	2.27	4.68	2.06	1.33	0	1	.	0	0	0	1	0	1	2128	507	499	101.4	16
NEO1	1	2	31	.	.	13.7	1.55	17.83	32.05	51.43	0.35	0.62	0.03	5.14	5.82	1.13	5	0	4	7	0	0	0	.	.	.	7108	1462	2510	151.24	29
NFIX	1	3	4	4	.	3.84	5.67	2.87	2.95	11.49	0.25	0.26	0.49	3.58	4.46	1.25	3.67	3	1	1	0	0	0	1	1	1	6019	503	4182	137.18	11
NFKB2	1	3	3	3	1.85	6.48	7.33	10.05	11.96	29.33	0.34	0.41	0.25	7.47	4.47	0.6	1	0	.	.	0	0	0	1	0	0	3015	901	153	122.86	23
NFKBIB	1	3	5	5	0.54	14.16	19.77	18.2	13.55	51.52	0.35	0.26	0.38	5.77	6.5	1.13	1	0	6.93	.	0	0	0	1	0	2	1192	357	62	178.5	6
NFX1	1	3	1	1	0.66	19.64	11.39	21.51	15.21	48.11	0.45	0.32	0.24	3.76	4.9	1.3	3.33	0	2	.	0	0	0	1	0	1	4599	1121	1185	140.13	24
NFYA	1	3	5	5	.	18.83	9.7	12.98	11.54	34.22	0.38	0.34	0.28	3.24	5.33	1.65	20.67	7	1	1	0	0	0	2	1	1	6209	348	4997	116	10
NID1	1	1	31	.	.	33.68	4.75	42.65	100.1	147.5	0.29	0.68	0.03	4.15	7.02	1.69	4.33	0	.	4	0	0	0	.	.	.	5792	1248	2037	187.2	20
NME2	1	3	4	4	72.87	22.77	41.29	11.11	18.2	70.61	0.16	0.26	0.58	.	2.74	.	1.67	1	4.47	.	0	0	0	1	1	1	690	153	140	114.75	5
NME3	1	3	3	3	.	12.37	15.81	14	22.67	52.47	0.27	0.43	0.3	10.52	8.16	0.78	1	0	3	.	0	0	0	1	0	1	848	170	329	102	5
NPAS1	1	3	4	4	.	4.09	7.67	3.86	6.39	17.92	0.22	0.36	0.43	7.07	4.88	0.69	.	0	5	.	0	0	0	0	0	2	2100	591	124	161.18	12
NPAT	1	3	1	1	.	12.2	2.97	5.95	3.99	12.91	0.46	0.31	0.23	2.06	4.11	2	13.33	4	1	3	0	1	0	2	1	1	6113	1428	1552	238	18
NPM1	1	3	5	5	311.05	1460.87	1443.89	926.08	1054.46	3424.42	0.27	0.31	0.42	5.77	10.45	1.81	2.33	10	4.94	2	0	0	0	1	2	1	1320	295	319	80.45	11
NPTX1	1	1	31	.	0.24	12.18	1.8	15.64	28.88	46.32	0.34	0.62	0.04	6.85	6.43	0.94	5.67	0	.	1	0	0	0	.	.	.	5439	433	3980	259.8	5
NPTX2	1	1	31	.	.	3.33	0.47	6.16	10.77	17.41	0.35	0.62	0.03	5.42	5.36	0.99	1	0	3	1	0	0	0	.	.	.	2713	432	1240	259.2	5
NRAS	1	3	5	5	0.49	49.04	28.43	28.22	26.67	83.32	0.34	0.32	0.34	4.07	6.63	1.63	52.67	27	7	22	0	5	0	2	2	2	4326	190	3630	142.5	7
NRDC	1	1	31	.	4.79	62.04	29.84	39.4	48.29	117.53	0.34	0.41	0.25	5.11	7.32	1.43	.	0	.	.	0	0	0	.	.	.	3594	1152	44	111.48	31
NTHL1	1	3	4	4	0.93	34.94	65.38	27.05	30.99	123.42	0.22	0.25	0.53	6.07	7.04	1.16	.	0	3	.	0	0	0	0	0	1	1030	305	109	152.5	6
NUP88	1	3	5	5	2.72	50.06	39.45	42.4	43.17	125.01	0.34	0.35	0.32	4.57	6.18	1.35	1.33	0	2	.	0	0	0	1	0	1	3611	742	1373	130.94	17
NVL	1	3	1	1	4.41	46.34	26.05	58.12	38.83	123	0.47	0.32	0.21	4.12	6.42	1.56	1	0	1	1	0	0	0	1	0	1	2897	857	292	111.78	23
TBC1D25	1	3	1	1	.	5.6	7.15	9.71	4.72	21.58	0.45	0.22	0.33	4.57	3.73	0.82	1.67	0	3	.	0	0	0	1	0	1	3785	689	1634	344.5	6
OAZ2	1	3	4	4	.	34.02	61.17	39.14	35.72	136.04	0.29	0.26	0.45	5.27	6.7	1.27	2.33	2	13	.	0	0	0	1	1	2	.	.	1130	.	.
OCLN	1	2	31	.	.	6.79	0.33	6.91	10.53	17.77	0.39	0.59	0.02	1.65	3.32	2.02	5	0	.	1	0	0	0	.	.	.	6181	523	4433	196.13	9
ODC1	1	3	4	4	.	226.92	337.78	188.82	187.81	714.41	0.26	0.26	0.47	4.81	8.52	1.77	6.67	15	6	0	0	0	0	2	2	2	2476	462	353	138.6	12
ODF2	1	3	5	5	0.16	29.45	25.81	21.05	25.25	72.11	0.29	0.35	0.36	4.03	5.24	1.3	1.67	5	4.99	2	2	0	0	1	1	1	3862	913	1037	130.43	21
OGDH	1	3	5	5	1.89	17.91	25.42	13.71	21.83	60.97	0.22	0.36	0.42	3.66	5.92	1.62	1	0	2	.	0	0	0	1	0	1	4193	1024	1071	139.64	23
OGG1	1	3	4	4	.	8.8	15.67	9.37	8.15	33.2	0.28	0.25	0.47	5.77	4.33	0.75	0.33	0	1	.	0	0	0	0	0	1	1630	346	257	148.29	7
ORC4	1	3	1	1	0.67	18.53	7.64	17.52	14.25	39.41	0.44	0.36	0.19	2.95	4.31	1.46	4	1	2	4	0	3	0	1	1	1	6547	437	5113	100.85	14
ORC5	1	3	1	1	0.72	26.8	7.97	29.82	24.06	61.85	0.48	0.39	0.13	3.44	5.82	1.69	2	0	4	1	0	0	0	1	0	1	1924	436	507	93.43	14
OSBP	1	3	3	3	4.11	25.41	18.59	24.25	26.36	69.2	0.35	0.38	0.27	2.96	5.55	1.88	9	14	3	5	0	3	0	2	2	1	4713	808	2179	173.14	14
P2RX4	1	2	31	.	.	4.53	3.06	9.55	8.67	21.28	0.45	0.41	0.14	5.9	4.48	0.76	.	0	1	.	0	0	0	.	.	.	1760	389	557	97.25	12
P2RY11	1	2	11	.	.	5.4	4.08	4.68	3.61	12.38	0.38	0.29	0.33	8.98	2.93	0.33	.	0	0.33	.	0	0	2	.	.	.	1788	375	651	562.5	2
PEBP1	1	3	4	4	26.14	45.6	91.9	32.89	38.1	162.9	0.2	0.23	0.56	5.71	9.52	1.67	3	9	9	.	0	0	0	1	1	2	1431	188	785	141	4
PABPC1	1	3	5	5	62.58	366.42	434.92	215.76	384.62	1035.3	0.21	0.37	0.42	4.65	8.9	1.91	7	16	6	.	0	0	1	2	2	2	2861	637	445	136.5	15
FURIN	1	2	31	.	.	14.65	6.12	24.48	31.3	61.9	0.4	0.51	0.1	6.33	5.8	0.92	2.33	0	.	1	0	0	5	.	.	.	4247	795	1580	159	16
PCSK6	1	1	51	.	.	12.93	9.76	14.95	17.62	42.33	0.35	0.42	0.23	4.5	5.01	1.11	1	0	.	.	0	0	0	.	.	.	4272	970	1330	132.27	22
PAFAH1B2	1	3	5	5	.	26.16	15.74	21.76	18.12	55.63	0.39	0.33	0.28	3.45	5.56	1.61	31	61	9.71	22	0	4	0	2	2	2	4175	230	3346	138	6
PAFAH1B3	1	3	4	4	4.29	20.82	44.33	19.46	22.94	86.72	0.22	0.26	0.51	7.8	6.75	0.87	0.33	0	7.98	.	0	0	0	0	0	2	1054	232	45	139.2	5
PRDX1	1	3	5	5	130.71	514.39	673.35	516.37	575.44	1765.15	0.29	0.33	0.38	6.65	9.36	1.41	5.67	43	6	3	1	1	0	1	2	2	945	200	294	120	6
PAK1	1	3	5	5	6.32	15.7	22.01	17.61	18.74	58.36	0.3	0.32	0.38	3.76	5.65	1.5	1.33	0	2	.	0	0	0	1	0	1	3459	546	1259	117	15
PAK2	1	3	5	5	3.2	18.82	10.45	8.07	10.08	28.6	0.28	0.35	0.37	1.97	5.58	2.84	14.67	24	2	9	3	0	0	2	2	1	6139	525	4242	112.5	15
PALM	1	3	4	4	.	4.13	11.51	4.71	6.25	22.47	0.21	0.28	0.51	4.01	5.11	1.28	.	0	1	.	0	0	0	0	0	1	2891	388	1516	129.33	9
PARN	1	3	5	5	2.4	26.26	16.98	20.12	18.71	55.8	0.36	0.34	0.3	4.85	5.51	1.14	2	0	1	.	0	0	0	1	0	1	3071	640	1017	80	24
PAWR	1	3	5	5	3.8	21.12	10.61	11.89	9.22	31.72	0.37	0.29	0.33	4.97	5.52	1.11	53	20	4	23	1	2	0	2	2	1	8991	341	642	170.5	7
PBX1	1	3	5	5	0.07	13.04	9.59	4.63	8.29	22.5	0.21	0.37	0.43	3.89	5.25	1.35	5.33	38	3	1	0	0	0	1	2	1	7087	431	5154	143.67	9
PBX2	1	3	4	4	0.58	32.58	47.19	27.42	31.72	106.33	0.26	0.3	0.44	5.88	5.97	1.02	3.67	0	.	4	0	1	1	1	0	0	3229	431	1649	143.67	9
PCDH1	1	2	11	.	.	0.66	0.09	4.11	3.45	7.65	0.54	0.45	0.01	2.76	2.24	0.81	.	0	.	.	0	0	0	.	.	.	4814	1238	496	742.8	5
PCDH7	1	2	31	.	.	5.23	0.3	3.74	5.68	9.72	0.39	0.58	0.03	5.42	4.6	0.85	2.67	0	1.98	5	0	0	0	.	.	.	8773	1256	428	1256	3
PCNA	1	3	1	1	61.77	166.93	147.36	234.11	173.92	555.39	0.42	0.31	0.27	9.58	9.71	1.01	6.67	29	8	2	0	3	0	2	2	2	1276	262	330	131	6
CDK17	1	3	1	1	0.45	7.77	3.43	7.66	4.99	16.08	0.48	0.31	0.21	2.66	4.72	1.78	14.67	1	1	10	0	1	0	2	1	1	4036	524	1981	98.25	17
CDK18	1	3	4	4	.	4.94	13.27	5.29	7.62	26.18	0.2	0.29	0.51	5.38	4.95	0.92	.	0	.	.	0	0	0	0	0	0	2986	475	1415	95	16
PDCD2	1	3	4	4	.	55.15	77.04	52.2	51.36	180.6	0.29	0.28	0.43	5.83	6.14	1.05	2.67	3	12.97	.	0	0	0	1	1	2	3355	345	1987	172.5	6
PDE6D	1	3	4	4	0.26	22.67	40.47	22.45	25.32	88.25	0.25	0.29	0.46	3.12	5.58	1.79	1	1	3	0	0	0	0	1	1	1	1140	151	527	90.6	5
PDE7A	1	3	5	5	.	8.39	4.06	5.67	5.63	15.36	0.37	0.37	0.26	3.88	3.38	0.87	4.33	2	1	2	0	0	0	1	1	1	6961	483	4956	111.46	13
PDE8A	1	3	5	5	.	10.63	5.07	7.73	6.17	18.97	0.41	0.33	0.27	3.01	4.73	1.57	2.67	0	.	1	0	0	0	1	0	0	4036	830	1239	113.18	22
PDE9A	1	3	4	4	.	8.11	15.82	10.68	9.85	36.35	0.29	0.27	0.44	4.8	5.81	1.21	0.67	0	.	.	0	0	0	0	0	0	2192	594	216	89.1	20
PDK1	1	3	5	5	.	8.33	8.68	7.23	8.85	24.76	0.29	0.36	0.35	2.45	3.44	1.4	3.33	2	1	2	1	0	0	1	1	1	14072	437	3165	119.18	11
PDK2	1	3	4	4	.	15.19	29.11	13.2	15.55	57.87	0.23	0.27	0.5	3.42	3.8	1.11	0.67	0	5.94	.	0	0	0	0	0	2	3364	408	1272	111.27	11
PDPK1	1	3	5	5	0.33	6.72	5.08	5.81	5.14	16.03	0.36	0.32	0.32	3.23	3.74	1.16	11	8	2	8	0	2	1	2	1	1	7184	557	5423	119.36	14
SERPINF1	1	1	31	.	.	30.35	19.68	74.6	107.79	202.07	0.37	0.53	0.1	7.15	4.27	0.6	0.67	0	1	.	0	0	0	.	.	.	1438	419	128	179.57	8
PER1	1	3	5	5	0.05	9.7	13.66	14.04	12.6	40.3	0.35	0.31	0.34	4.94	3.65	0.74	2	5	1	.	0	0	0	1	1	1	4676	1291	598	176.05	23
PEX10	1	3	4	4	.	8.86	13.79	8.55	6.8	29.14	0.29	0.23	0.47	6.96	4.6	0.66	1.33	4	3	.	0	0	0	1	1	1	2835	327	964	163.5	6
PEX13	1	2	11	.	0.15	5.97	2.34	6.23	4.75	13.32	0.47	0.36	0.18	2.01	3.58	1.78	14.33	0	2	12	0	0	0	.	.	.	4472	404	3220	303	4
PFDN1	1	3	4	4	.	58.29	91.08	45.44	37.48	173.99	0.26	0.22	0.52	4.86	7.1	1.46	1.33	0	8	.	0	1	0	1	0	2	1336	123	924	92.25	4
PFDN4	1	3	5	5	0.87	30.14	44.93	33.68	27.23	105.84	0.32	0.26	0.42	2.02	6.74	3.33	4.33	14	3	4	0	2	0	1	2	1	1230	135	803	101.25	4
PFDN5	1	3	4	4	1.96	202.41	496.4	256.64	230.88	983.92	0.26	0.23	0.5	7.13	0.66	0.09	1	0	5.99	.	0	0	1	1	0	2	596	155	105	77.5	6
PFKL	1	3	4	4	8.4	34.36	59.19	25.91	37.72	122.82	0.21	0.31	0.48	7.07	8.27	1.17	.	0	4	.	0	0	7	0	0	1	2907	781	519	106.5	22
PFKP	1	3	5	5	4.02	23.34	37.38	24.24	36.65	98.27	0.25	0.37	0.38	5.78	7.43	1.29	1	6	2	.	0	0	0	1	1	1	2626	785	226	107.05	22
PFN2	1	3	4	4	.	100.68	117.31	65.42	84.5	267.23	0.24	0.32	0.44	3.72	7.02	1.89	6.67	30	9.98	8	1	1	0	2	2	2	2047	141	1263	141	3
PGAM1	1	3	5	5	29.75	89.38	144.21	88.61	109.5	342.32	0.26	0.32	0.42	4.52	8.22	1.82	1.67	3	1	1	0	1	0	1	1	1	1802	255	920	191.25	4
PGD	1	3	5	5	19.25	123.31	205.64	144.03	139.55	489.22	0.29	0.29	0.42	5.94	8.67	1.46	3	20	8	.	1	0	2	1	2	2	2268	484	762	111.69	13
PGF	1	1	51	.	.	3.01	3.42	7.28	8.01	18.71	0.39	0.43	0.18	4.2	3.3	0.79	0.33	0	.	.	0	0	0	.	.	.	1740	171	876	73.29	7
PGM1	1	3	4	4	14.73	32.96	63.88	38.97	40.18	143.04	0.27	0.28	0.45	3	6.14	2.05	1.33	2	3	.	0	0	0	1	1	1	2337	563	570	153.55	11
PHB	1	3	4	4	.	227.86	390.9	258.02	264.55	913.47	0.28	0.29	0.43	5.31	7.82	1.47	3	1	6	.	0	0	0	1	1	2	1834	273	944	136.5	7
SLC25A3	1	2	41	.	2.8	192.86	393.07	252.68	250.94	896.69	0.28	0.28	0.44	5.73	7.86	1.37	4	0	8.98	1	0	0	0	.	.	.	5987	363	472	155.57	8
PHF1	1	3	5	5	.	5.91	6.86	7.92	7.86	22.65	0.35	0.35	0.3	6.64	4.52	0.68	1	1	1	.	0	0	0	1	1	1	2263	568	579	121.71	15
PHKA1	1	3	3	3	0.43	12.31	9.05	9.27	11.77	30.09	0.31	0.39	0.3	3.09	5.59	1.81	4	2	.	1	0	0	0	1	1	0	6286	1224	2188	114.75	32
PIGA	1	2	11	.	.	14.23	5.79	9.04	6.96	21.79	0.41	0.32	0.27	1.84	4.77	2.59	10.33	0	1	8	0	0	0	.	.	.	3590	485	2055	291	6
PIGC	1	2	31	.	.	22.47	14.19	44.79	40.84	99.83	0.45	0.41	0.14	4.99	5.04	1.01	.	0	7	.	0	0	0	.	.	.	1456	298	272	894	2
PIGF	1	2	31	.	.	21.02	10.31	27.39	34.78	72.48	0.38	0.48	0.14	2.64	4.71	1.78	1	0	.	.	0	0	0	.	.	.	1294	220	204	132	6
PIK3C2A	1	3	5	5	1.93	21.6	6.51	4.91	6.8	18.21	0.27	0.37	0.36	1.98	5	2.53	21.33	5	.	1	0	0	0	2	1	0	8428	1687	3163	158.16	33
PIK3C2B	1	3	5	5	0.3	3.53	4.39	3.07	3.95	11.41	0.27	0.35	0.38	2.78	2.89	1.04	1	7	.	.	0	0	0	1	1	0	7658	1635	2222	153.28	33
PIK3C3	1	3	1	1	1.03	10.29	4.73	11.1	8.35	24.18	0.46	0.35	0.2	2.39	3.64	1.52	1.67	0	.	5	0	1	0	1	0	0	9415	888	347	106.56	25
PIM1	1	3	1	1	.	4.69	7.03	11.42	7.13	25.59	0.45	0.28	0.27	7.4	5.22	0.71	4	0	3	1	1	0	0	1	0	1	2703	314	1337	157	6
PI4KB	1	3	5	5	0.81	43.72	58.24	58.87	43.15	160.25	0.37	0.27	0.36	6.33	5.88	0.93	1.33	8	8	2	0	0	0	1	1	2	3673	817	1055	222.82	12
PITX1	1	3	4	4	0.08	9.79	16.03	10.59	6.64	33.26	0.32	0.2	0.48	5.28	6.13	1.16	1	2	8	.	0	0	4	1	1	2	2337	315	1045	315	3
PKM	1	3	5	5	179.42	510.33	777.77	532.17	741.19	2051.13	0.26	0.36	0.38	6.88	10.59	1.54	2.67	26	.	.	0	0	0	1	2	0	2305	532	621	159.6	11
PLAGL2	1	3	5	5	.	22.14	23.26	18.21	14.75	56.22	0.32	0.26	0.41	5.96	5.24	0.88	9.67	0	3	1	0	0	0	2	0	1	5656	497	3948	745.5	3
PLAUR	1	1	11	.	0.08	3.07	3	9.41	6.29	18.7	0.5	0.34	0.16	5.41	3.45	0.64	1	0	1	1	0	0	0	.	.	.	1368	336	319	144	7
PLCG1	1	3	5	5	2.98	34.15	37.28	31.75	40.84	109.88	0.29	0.37	0.34	6.16	5.81	0.94	1.67	0	5	.	0	0	0	1	0	2	7092	1292	1208	121.13	32
PLCG2	1	3	3	3	.	3.39	4.08	3.09	4.37	11.54	0.27	0.38	0.35	2.24	3.43	1.53	0.67	0	.	.	0	0	0	0	0	0	8666	1266	4695	118.69	33
PLD2	1	3	5	5	.	7.87	13.06	8.49	10.1	31.65	0.27	0.32	0.41	4.37	3.45	0.79	0.33	0	.	.	0	0	0	0	0	0	3443	934	568	116.75	25
PLP2	1	2	11	.	.	2.4	2.37	7.71	6.04	16.12	0.48	0.38	0.15	7.59	7.22	0.95	.	0	4	.	0	0	1	.	.	.	1103	153	426	91.8	5
PLRG1	1	3	5	5	11.22	60.85	35.72	65.22	58.1	159.04	0.41	0.37	0.22	2.86	6.1	2.13	5.67	5	4	3	0	0	0	1	1	1	3317	515	1688	103	15
PLS1	1	3	3	3	1.43	11.27	4.77	7.53	9.24	21.54	0.35	0.43	0.22	1.01	5.19	5.14	11.33	1	2	4	0	0	0	2	1	1	3700	630	1657	126	16
PML	1	3	5	5	0.79	3.35	5.48	3.97	3.67	13.12	0.3	0.28	0.42	5.24	3.57	0.68	.	0	0.99	.	0	0	0	0	0	0	5565	883	196	294.33	9
PMM1	1	3	5	5	0.14	11.42	24.01	17.15	15.38	56.54	0.3	0.27	0.42	5.92	5.86	0.99	0.67	0	6	.	0	0	0	0	0	2	1242	263	432	98.63	8
EXOSC10	1	3	5	5	9.89	71.45	52.11	59.54	62.57	174.22	0.34	0.36	0.3	4.93	7.06	1.43	1	1	4	1	0	2	0	1	1	1	2796	886	105	106.32	25
PNN	1	3	3	3	15.01	128.82	28.3	26.28	48.39	102.96	0.26	0.47	0.27	4.56	7.96	1.75	11	16	6	6	0	7	0	2	2	2	3537	718	1355	239.33	9
POLA2	1	3	5	5	1.4	55.32	70.03	60.74	51.2	181.96	0.33	0.28	0.38	3.89	3.37	0.87	1	0	2	.	1	0	0	1	0	1	3544	599	1416	99.83	18
POLB	1	3	5	5	0.88	25.47	36.63	29.13	20.63	86.4	0.34	0.24	0.42	4.57	6.03	1.32	1	0	4	1	0	0	0	1	0	1	1290	336	156	72	14
POLD1	1	3	5	5	5.73	23.93	33.41	25.13	33.77	92.31	0.27	0.37	0.36	5.66	6.42	1.13	0.33	0	9	.	0	0	1	0	0	2	3436	1108	71	127.85	27
POLE2	1	3	1	1	0.45	20.89	8.07	31.76	17.89	57.72	0.55	0.31	0.14	3.31	4.9	1.48	1	1	0	.	0	0	0	1	1	0	1692	528	100	83.37	19
POLG	1	3	5	5	0.09	28.27	23.92	33.47	31.72	89.11	0.38	0.36	0.27	7.11	6.29	0.88	1	7	4	2	0	0	0	1	1	1	4462	1240	446	169.09	23
POLR2E	1	3	4	4	3.41	67.74	132.52	50.39	54.63	237.55	0.21	0.23	0.56	6.9	7.86	1.14	2.67	0	6	.	0	0	1	1	0	2	2854	211	2156	90.43	8
POLR2G	1	3	4	4	0.44	106.53	178.12	110.01	121.68	409.81	0.27	0.3	0.43	6.56	8.06	1.23	1	1	1	1	0	0	0	1	1	1	791	173	208	64.88	8
PPAT	1	3	5	5	7.17	41.43	18.71	24.61	24.11	67.42	0.36	0.36	0.28	2.97	6.24	2.1	29.67	6	1	8	0	2	0	2	1	1	3682	518	1990	141.27	11
PPM1B	1	3	5	5	1.02	8.94	4.49	5.85	5.47	15.81	0.37	0.35	0.28	1.06	3.61	3.41	3.67	4	1	3	0	1	0	1	1	1	2608	480	755	288	6
PPP1CA	1	3	4	4	16.94	102.48	201.27	103.55	102.29	407.11	0.25	0.25	0.49	7.59	7.2	0.95	1	14	7	1	0	0	0	1	2	2	1421	331	354	141.86	7
PPP1CB	1	3	5	5	2.28	39.45	22.46	23.02	25.22	70.7	0.33	0.36	0.32	2.75	6.69	2.43	37	135	12	15	3	1	0	2	2	2	4916	328	3637	123	8
PPP1CC	1	3	5	5	.	161.75	138.55	108.82	107	354.36	0.31	0.3	0.39	4.6	7.74	1.68	32.67	68	10.94	6	0	3	2	2	2	2	2552	324	1268	138.86	7
PPP1R7	1	3	4	4	2.6	63.58	100.23	57.73	49.78	207.75	0.28	0.24	0.48	6.28	5.84	0.93	.	0	3	.	0	0	0	0	0	1	1941	361	827	108.3	10
PPP1R8	1	3	1	1	2.43	59.17	57.39	76.05	47.92	181.36	0.42	0.26	0.32	4.53	6.29	1.39	16.67	8	5	0	0	1	0	2	1	2	2340	352	1226	150.86	7
PPP1R10	1	3	5	5	1.77	30.41	30.08	29.99	34.6	94.67	0.32	0.37	0.32	7.47	6.04	0.81	4	3	.	0	0	2	0	1	1	0	4511	941	1149	156.83	20
PPP2CA	1	3	5	5	.	69.8	45	66.55	55.29	166.84	0.4	0.33	0.27	4.3	7.2	1.67	14.33	22	16	9	0	4	0	2	2	2	4582	310	1315	132.86	7
PPP2R1B	1	3	3	3	0.86	19.89	9.81	12.77	14.02	36.6	0.35	0.38	0.27	2.97	4.79	1.61	12.33	10	3.98	6	0	1	0	2	2	1	5553	602	3715	120.4	15
PPP2R2A	1	3	1	1	2.59	30.62	17.16	26.75	19	62.92	0.43	0.3	0.27	3.76	6.82	1.81	22.33	2	13	9	0	1	0	2	1	2	3923	448	2267	134.4	10
PPP2R5C	1	3	5	5	0.47	26.86	24.04	19.57	17.48	61.09	0.32	0.29	0.39	4.08	5.6	1.37	6	2	3.96	1	1	2	0	1	1	1	4630	580	2720	108.75	16
PPP4C	1	3	4	4	1.77	117.35	197.66	147.42	116.06	461.14	0.32	0.25	0.43	6.81	8.49	1.25	1	10	8	2	0	0	0	1	2	2	1402	308	315	115.5	9
PPP6C	1	3	5	5	2.49	31.3	29.9	26.75	26.19	82.83	0.32	0.32	0.36	3.21	5.67	1.76	17	29	4	11	0	1	0	2	2	1	4103	306	3100	131.14	7
PREP	1	3	5	5	4.23	22.4	27.64	22.23	28.56	78.43	0.28	0.36	0.35	3.21	4.8	1.5	1.33	2	4	.	0	1	0	1	1	1	7250	711	577	142.2	15
HHEX	1	3	1	1	.	4.91	5.32	7.36	4.33	17.01	0.43	0.25	0.31	4.14	4.61	1.11	3	3	.	1	0	2	0	1	1	0	1724	271	883	203.25	4
PRKACA	1	3	4	4	3.54	42.91	74.66	35.28	42.96	152.89	0.23	0.28	0.49	5.44	5.7	1.05	4.33	37	2	3	0	0	0	1	2	1	2695	352	1424	105.6	10
PRKAG1	1	3	4	4	0.72	37.42	64.7	40.79	38.08	143.56	0.28	0.27	0.45	3.66	6.77	1.85	2	0	4	1	0	0	0	1	0	1	1657	332	627	83	12
PRKAR1A	1	3	5	5	3.16	69.29	39.77	45.03	50.39	135.2	0.33	0.37	0.29	3.29	6.49	1.97	29.67	138	11	14	0	1	0	2	2	2	4253	382	2982	114.6	11
PRKAR1B	1	3	4	4	.	7.39	9.22	5.29	6.37	20.89	0.25	0.31	0.44	1.89	5.25	2.78	.	0	.	.	0	0	0	0	0	0	2472	382	1233	114.6	11
PRKAR2B	1	3	5	5	.	8.92	6.42	4.87	5.99	17.28	0.28	0.35	0.37	2.85	6.25	2.19	4	1	5	7	0	0	0	1	1	2	3689	419	2229	114.27	11
PRKCA	1	3	3	3	1.23	7.19	4.19	4.27	7.3	15.77	0.27	0.46	0.27	3.75	5.05	1.35	4.33	17	.	1	0	1	0	1	2	0	8964	673	6707	118.76	17
PRKCI	1	3	5	5	1.4	20.48	12.38	9.35	10.92	32.65	0.29	0.33	0.38	1.89	5.36	2.84	16.33	15	.	5	0	0	0	2	2	0	4887	597	2855	99.5	18
PKN1	1	3	4	4	1.53	38.49	75.36	39.28	40.01	154.65	0.25	0.26	0.49	5.96	7.73	1.3	0.33	1	6	.	0	0	0	0	1	2	3120	943	83	128.59	22
PRKD1	1	3	3	3	.	4.39	2.42	4.48	4.74	11.65	0.38	0.41	0.21	4.03	4.41	1.1	0.67	0	2	.	0	0	0	0	0	1	3833	913	759	152.17	18
PRKCSH	1	1	31	.	18.91	130.19	104.87	326.5	460.16	891.53	0.37	0.52	0.12	6.77	8.58	1.27	1	0	5	.	0	0	3	.	.	.	2096	536	339	100.5	18
PRKCZ	1	3	5	5	0.22	8.93	13.32	10.2	7.77	31.29	0.33	0.25	0.43	4.61	4.51	0.98	0.33	0	2	.	0	0	0	0	0	1	2385	593	386	98.83	18
MAPK1	1	3	5	5	6.76	36.35	20.32	27.79	26.37	74.48	0.37	0.35	0.27	4.16	6.57	1.58	26.33	14	10	4	0	3	0	2	2	2	5881	361	4593	135.38	9
MAPK3	1	3	4	4	1.74	37.56	85.46	42.6	40.02	168.08	0.25	0.24	0.51	6.21	6.49	1.05	0.67	0	5	.	0	0	0	0	0	2	1787	380	636	142.5	9
MAPK6	1	3	5	5	.	19.77	7.58	8.67	8.27	24.52	0.35	0.34	0.31	1.65	5.19	3.14	8.67	6	.	2	0	2	0	2	1	0	5330	722	1265	433.2	6
MAPK7	1	3	4	4	0.23	9.08	14.23	9.46	6.95	30.64	0.31	0.23	0.46	5.95	3.48	0.58	1	6	3	1	0	0	0	1	1	1	2902	817	313	408.5	7
MAPK9	1	3	5	5	0.47	15.86	12.79	10.04	10.74	33.57	0.3	0.32	0.38	3.18	5.74	1.8	3.67	8	2.96	4	0	1	0	1	1	1	4799	425	2790	115.91	12
MAPK13	1	3	5	5	.	3.32	2.86	3.12	3.08	9.06	0.34	0.34	0.32	5.23	4.36	0.83	1	0	1	.	0	1	0	1	0	1	6316	366	5151	91.5	12
MAP2K1	1	3	5	5	2.55	27.14	32.25	35.91	36.62	104.78	0.34	0.35	0.31	5.08	6.71	1.32	12.67	25	3	3	0	1	0	2	2	1	2547	394	929	107.45	11
MAP2K3	1	3	4	4	1.08	19.14	32.35	18.27	17.11	67.73	0.27	0.25	0.48	5.81	5.87	1.01	1.67	14	5	1	0	0	0	1	2	2	2256	348	1010	87	12
MAP2K5	1	3	4	4	.	7.6	13.23	8.83	7.63	29.68	0.3	0.26	0.45	5.75	5.33	0.93	0.33	0	.	.	0	0	0	0	0	0	2344	449	367	61.23	22
MAP2K6	1	3	4	4	0.81	8.56	8.99	4.49	5.93	19.4	0.23	0.31	0.46	0.42	2.7	6.37	5.33	5	.	.	0	0	0	1	1	0	13405	335	576	83.75	12
EIF2AK2	1	3	5	5	2.82	18.01	7.53	5.44	5.11	18.08	0.3	0.28	0.42	2.93	5.29	1.81	9.67	15	1	8	0	2	0	2	2	1	9975	552	2135	110.4	17
PRPS1	1	3	5	5	10.16	123.2	170.2	119.85	122.81	412.86	0.29	0.3	0.41	4.96	7.74	1.56	6.67	22	9.99	2	0	0	0	2	2	2	2070	319	994	136.71	7
PRPS2	1	3	5	5	.	37.52	31.33	27.36	29.17	87.86	0.31	0.33	0.36	3.06	6.65	2.18	7	4	6	3	0	1	0	2	1	2	2469	319	1431	136.71	7
PRPSAP1	1	3	5	5	3.15	24.01	30.13	26.54	23.78	80.45	0.33	0.3	0.37	3.41	5.48	1.61	1.33	0	3	.	0	0	0	1	0	1	3435	386	755	115.8	10
PRPSAP2	1	3	5	5	2.13	37.85	32.81	33.92	33.99	100.73	0.34	0.34	0.33	4.01	6.46	1.61	6.67	1	3	.	0	0	0	2	1	1	1958	370	589	111	12
CHMP1A	1	3	4	4	.	40.85	66.62	43.67	33.67	143.97	0.3	0.23	0.46	6.06	6.5	1.07	1.33	0	9	.	0	1	4	1	0	2	2342	197	1635	84.43	7
HTRA1	1	1	31	.	.	4.04	3.05	10.86	12.28	26.19	0.41	0.47	0.12	2.8	3.81	1.36	.	0	.	.	0	0	0	.	.	.	2091	481	549	160.33	9
PSAP	1	1	31	.	0.96	111.93	16.61	338.27	407.81	762.7	0.44	0.53	0.02	5.54	9.09	1.64	7.67	0	8	.	0	0	2	.	.	.	2748	525	1158	112.5	14
PSMA1	1	3	5	5	22.24	99.68	85.66	92.82	95.95	274.43	0.34	0.35	0.31	-0.38	5.53	-14.71	5.33	8	4	.	0	1	0	1	1	1	1195	264	316	79.2	10
PSMA2	1	3	3	3	6.43	113.38	109.41	126.54	149.14	385.09	0.33	0.39	0.28	-1.64	2.05	-1.25	1	11	8	3	0	2	0	1	2	2	1434	235	713	88.13	8
PSMA3	1	3	5	5	8.78	175.4	112.31	160.54	155.24	428.1	0.38	0.36	0.26	4.52	8.15	1.8	1	12	3	2	0	2	0	1	2	1	955	256	114	69.82	11
PSMA4	1	3	1	1	13.29	294.46	161.43	314.48	248.08	723.99	0.43	0.34	0.22	4.98	7.5	1.51	4.67	30	8	3	0	0	0	1	2	2	4378	262	318	98.25	9
PSMA5	1	3	5	5	12.15	187.89	207.67	195.3	209.67	612.64	0.32	0.34	0.34	4.01	6.47	1.61	1	13	4	.	0	0	0	1	2	1	3815	242	2982	80.67	9
PSMA6	1	3	5	5	14.64	131.31	128.1	190.75	155.28	474.12	0.4	0.33	0.27	.	3.65	.	1.33	0	6	.	0	0	0	1	0	2	1023	247	173	105.86	7
PSMA7	1	3	5	5	17.07	184.43	270.96	210.72	275.84	757.52	0.28	0.36	0.36	6.75	8.75	1.3	1	18	5	2	0	0	0	1	2	2	962	249	130	106.71	7
PSMB1	1	3	5	5	12.05	278.69	415.59	322.85	312.14	1050.58	0.31	0.3	0.4	5.1	9.04	1.77	1	7	6	.	0	0	0	1	1	2	891	242	104	121	6
PSMB2	1	3	4	4	6.01	256.62	391.86	205.3	264.99	862.14	0.24	0.31	0.45	4.36	7.27	1.67	14.67	34	14.99	19	0	0	2	2	2	2	4426	202	3726	101	6
PSMB3	1	3	5	5	7.55	172.67	307.2	220.38	213.63	741.21	0.3	0.29	0.41	6.74	9.09	1.35	1	9	7	.	0	0	0	1	1	2	762	206	64	103	6
PSMB4	1	3	5	5	4.63	217.82	432.17	321.1	299	1052.27	0.31	0.28	0.41	8.32	9.5	1.14	1	13	8	.	0	0	0	1	2	2	918	265	107	113.57	7
PSMB5	1	3	4	4	7.57	134.69	258.66	131.77	144.29	534.71	0.25	0.27	0.48	6.73	8.12	1.21	1	25	4.99	0	0	0	0	1	2	1	1044	264	238	264	3
PSMB6	1	3	4	4	4.32	189.57	364.82	191.03	196.4	752.24	0.25	0.26	0.48	6.25	8.4	1.35	1	0	5	.	0	0	0	1	0	2	824	240	81	120	6
PSMB7	1	3	4	4	5.01	154.89	270.08	155.28	152.05	577.41	0.27	0.26	0.47	5.43	8.53	1.57	0.67	0	2	.	0	0	0	0	0	1	984	278	133	104.25	8
PSMB10	1	3	4	4	.	15.57	37.31	10.76	12.66	60.73	0.18	0.21	0.61	10.23	0.74	0.07	.	0	1	.	0	0	0	0	0	1	977	274	56	102.75	8
PSMC1	1	3	5	5	11.29	77.29	62.25	78.61	63.83	204.69	0.38	0.31	0.3	1.69	4.63	2.74	.	0	.	.	0	1	0	0	0	0	4390	441	215	120.27	11
PSMC2	1	3	3	3	12.65	100.51	46.94	95.05	93.5	235.5	0.4	0.4	0.2	4.69	6.53	1.39	1	1	5	3	0	3	0	1	1	2	2712	434	1341	108.5	12
PSMC3	1	3	4	4	19.85	137.67	222.05	132.98	132.69	487.72	0.27	0.27	0.46	6.55	8.07	1.23	.	0	10	.	0	0	0	0	0	2	1540	440	66	110	12
PSMC5	1	3	4	4	10.57	166.42	244.73	169.38	150.94	565.05	0.3	0.27	0.43	8.44	8.08	0.96	1	0	6	.	0	0	0	1	0	2	1331	407	58	101.75	12
PSMC6	1	3	1	1	12.02	74.86	31.65	66.56	52.59	150.8	0.44	0.35	0.21	3.06	6.34	2.08	3	0	.	.	0	0	0	1	0	0	2163	390	381	83.57	14
PSMD1	1	3	3	3	20.51	95.03	45.25	69.13	76.37	190.76	0.36	0.4	0.24	2.76	6.62	2.4	1	0	1	.	0	0	0	1	0	1	3323	954	302	119.25	25
PSMD2	1	3	5	5	15.34	106.03	145.77	115.85	126.09	387.71	0.3	0.33	0.38	5.64	8	1.42	1	0	8	.	0	0	0	1	0	2	2913	909	164	129.86	21
PSMD3	1	3	5	5	11.86	103.9	126.48	128.8	124.58	379.87	0.34	0.33	0.33	6.29	8.27	1.31	1	7	13	0	0	0	0	1	1	2	2147	535	379	133.75	12
PSMD4	1	3	5	5	7.53	184.2	306.02	219.14	199.97	725.14	0.3	0.28	0.42	6.01	8.66	1.44	1	0	3	.	0	0	0	1	0	1	1319	378	136	113.4	10
PSMD7	1	3	5	5	3.8	57.52	57.49	52.91	39.02	149.42	0.35	0.26	0.38	6.14	6.94	1.13	1.33	1	5	2	0	2	0	1	1	2	1631	325	555	139.29	7
PSMD8	1	3	4	4	4.38	126.51	216.21	128.74	131.31	476.26	0.27	0.28	0.45	7.82	8.75	1.12	1.67	0	7	.	0	0	0	1	0	2	1518	351	434	150.43	7
PSMD9	1	3	4	4	2.2	20.79	40.74	20.11	19.87	80.72	0.25	0.25	0.5	4.4	5.12	1.16	1.33	0	5	2	0	1	0	1	0	2	2725	224	1554	112	6
PSMD10	1	3	5	5	3.81	81.12	81.41	75.16	74.64	231.21	0.33	0.32	0.35	3.34	7.57	2.26	5	8	5	1	0	0	0	1	1	2	1470	227	769	136.2	5
PSMD11	1	3	5	5	12.28	99.22	105.07	84.54	84.28	273.89	0.31	0.31	0.38	4.9	6.79	1.39	21.67	60	4	17	1	0	0	2	2	1	3850	423	2567	97.62	14
PSMD12	1	3	5	5	9.1	95.05	40.81	62.24	53.13	156.17	0.4	0.34	0.26	4.07	6.54	1.61	39.67	31	3	20	0	1	0	2	2	1	4356	457	2927	124.64	11
PSMD13	1	3	5	5	9.06	76.16	111.02	91.41	86.88	289.31	0.32	0.3	0.38	3.64	7.27	1.99	1	0	7.99	.	0	0	0	1	0	2	1589	377	384	87	13
PSME2	1	3	5	5	2.71	45.06	64.58	46.98	52.28	163.84	0.29	0.32	0.39	5.08	6.57	1.29	0.33	0	1	.	0	0	0	0	0	1	793	240	44	65.45	11
PTBP1	1	3	4	4	48.17	183.7	262.73	166.38	176.78	605.88	0.27	0.29	0.43	7.61	8.57	1.13	16.67	62	13.99	4	0	6	2	2	2	2	3206	558	1501	111.6	15
PTK7	1	2	31	.	.	21.22	3.61	48.76	65.34	117.7	0.41	0.56	0.03	4.21	5.9	1.4	1	0	4	1	0	0	0	.	.	.	4222	1071	839	160.65	20
TWF1	1	3	5	5	4.02	25.08	13.85	12.49	9.49	35.83	0.35	0.26	0.39	3.04	6.06	1.99	8.33	3	1	3	0	0	0	2	1	1	2987	351	1862	117	9
PTMA	1	3	4	4	.	1005.96	1400.86	627.33	726.31	2754.5	0.23	0.26	0.51	7.92	10.45	1.32	3.33	0	3	1	0	0	0	1	0	1	1215	111	690	66.6	5
PTMS	1	3	4	4	.	90.91	214.78	95.91	124.75	435.44	0.22	0.29	0.49	6.81	8.75	1.29	1.33	26	3	.	0	0	0	1	2	1	1162	103	510	61.8	5
QSOX1	1	2	31	.	.	11.64	1.99	33.4	43.17	78.55	0.43	0.55	0.03	3.93	4.55	1.16	0.33	0	4.67	.	0	0	0	.	.	.	9276	748	997	187	12
PTPN1	1	3	4	4	2.94	34.6	42.19	23.72	25.44	91.34	0.26	0.28	0.46	4.06	6.27	1.55	5.67	11	7	6	0	0	0	1	2	2	3979	436	2047	130.8	10
PTPN2	1	3	1	1	0.56	14	7.72	12.38	6.6	26.7	0.46	0.25	0.29	1.14	4.35	3.8	1.33	0	1.97	1	0	0	0	1	0	1	3470	416	1976	138.67	9
PTPN3	1	3	5	5	.	3.11	2.3	3.23	2.72	8.25	0.39	0.33	0.28	2.49	3.85	1.54	2.33	0	.	.	0	0	0	1	0	0	6704	914	3862	109.68	26
PTPN4	1	3	1	1	.	6.16	2.89	5.2	2.35	10.44	0.5	0.23	0.28	1.9	3	1.58	10.67	0	.	4	0	0	0	2	0	0	11090	927	7829	106.96	27
PTPN9	1	3	5	5	.	13.54	18.49	13.27	11.83	43.6	0.3	0.27	0.42	4.97	5.19	1.04	2	1	1	2	0	0	0	1	1	1	7839	594	1648	137.08	13
PTPN11	1	3	5	5	5.88	61.87	31.03	23.63	27.55	82.21	0.29	0.34	0.38	3.26	7.28	2.23	21.67	14	.	7	0	0	0	2	2	0	6073	594	4126	118.8	16
PTPN12	1	3	5	5	0.62	13.33	6.34	8.69	7.44	22.46	0.39	0.33	0.28	1.83	5.13	2.8	8.67	9	.	0	0	0	0	2	1	0	3384	781	791	130.17	18
PTPRA	1	2	31	.	.	24.7	8	36.8	35.85	80.65	0.46	0.44	0.1	4.15	6.07	1.46	2	0	2	.	0	0	0	.	.	.	3353	803	536	114.71	24
PTPRF	1	2	31	.	1.87	31.32	4.68	44.41	73.43	122.52	0.36	0.6	0.04	5	6.61	1.32	4.33	0	6	0	0	0	0	.	.	.	7720	1908	1669	178.88	34
PTPRG	1	2	31	.	.	8.38	0.65	4.39	7.07	12.12	0.36	0.58	0.05	3.78	5.26	1.39	6.33	0	0	1	0	0	0	.	.	.	9357	1446	1591	144.6	30
PTPRK	1	2	31	.	.	7.85	0.68	7.49	10.01	18.18	0.41	0.55	0.04	1.3	5.03	3.88	8	0	1	2	0	0	0	.	.	.	6006	1441	1448	144.1	30
PTPRS	1	2	31	.	0.19	12.48	3.03	11.31	20.29	34.63	0.33	0.59	0.09	5.51	5.57	1.01	4.33	0	2	6	0	0	0	.	.	.	7356	1949	1266	158.03	38
RAD1	1	3	1	1	0.28	11.75	7.98	13.62	9.07	30.67	0.44	0.3	0.26	5.17	5.03	0.97	15.33	20	6	11	1	2	0	2	2	2	4512	283	3505	169.8	6
NECTIN1	1	2	31	.	.	5.14	1.34	8.6	9.73	19.66	0.44	0.49	0.07	3.02	3.25	1.08	1.67	0	.	.	0	0	0	.	.	.	5956	518	3755	259	6
NECTIN2	1	2	31	.	0.38	14.26	2.88	34.15	45.98	83.02	0.41	0.55	0.03	4.22	6.05	1.43	.	0	.	.	0	0	0	.	.	.	2690	539	321	179.67	9
PEX19	1	3	4	4	0.25	39.32	54.86	32.88	35.45	123.19	0.27	0.29	0.45	4.68	5.76	1.23	7.33	17	6	3	0	0	0	2	2	2	3653	300	2742	112.5	8
ABCD3	1	2	51	.	5.97	37.86	11.08	21.74	22.5	55.32	0.39	0.41	0.2	2.03	6.37	3.14	8.33	0	1	1	0	0	0	.	.	.	3604	660	1534	86.09	23
PXN	1	3	5	5	0.8	12.11	17.38	10.91	13.66	41.95	0.26	0.33	0.41	4.75	3.77	0.79	3	15	4	2	1	0	0	1	2	1	5214	1082	1875	216.4	15
ALDH18A1	1	3	3	3	13.42	78.41	47.6	121.53	178.62	347.75	0.35	0.51	0.14	4.4	7.75	1.76	10.33	16	5	3	0	0	0	2	2	2	3352	796	833	140.47	18
PCYT2	1	3	4	4	.	7.32	11.26	6.21	6.29	23.76	0.26	0.26	0.47	6.2	4	0.64	0.33	0	.	.	0	0	0	0	0	0	5089	390	1932	90	13
PYGB	1	3	5	5	4.59	19.29	26.28	22.26	19.53	68.07	0.33	0.29	0.39	6.2	6.16	0.99	0.33	0	.	.	0	0	0	0	0	0	4116	844	1490	126.6	20
PYGL	1	3	5	5	17.77	111.57	118.24	71.45	103.95	293.64	0.24	0.35	0.4	3.47	6.87	1.98	1	5	3	1	0	0	0	1	1	1	2799	848	175	127.2	20
RAB2A	1	3	5	5	2.92	47.86	32.43	37.48	39.8	109.71	0.34	0.36	0.3	2.09	5.65	2.7	13.33	28	6	5	0	1	0	2	2	2	3735	213	2875	79.88	8
RAB3A	1	3	4	4	.	4.05	10.98	5.17	6.23	22.38	0.23	0.28	0.49	5.09	2.69	0.53	1.67	0	1	.	0	0	0	1	0	1	1496	221	669	165.75	5
RAB5B	1	3	5	5	0.57	30.89	42.47	28.7	28.71	99.88	0.29	0.29	0.43	4.8	5.89	1.23	15	12	9	12	0	3	0	2	2	2	5273	216	4471	129.6	6
RAB6A	1	3	5	5	1.99	27.37	20.07	15.2	19.04	54.31	0.28	0.35	0.37	4.54	5.77	1.27	7.33	20	4	4	0	0	0	2	2	1	3326	209	2260	78.38	8
RAB13	1	3	5	5	1.78	47.75	82.38	61.04	64.99	208.42	0.29	0.31	0.4	.	4.51	.	0.67	0	1	.	0	0	0	0	0	1	1164	204	482	76.5	8
RABIF	1	3	5	5	.	11.1	12.37	12.79	7.89	33.04	0.39	0.24	0.37	3.68	4.3	1.17	2.67	1	3	1	0	0	0	1	1	1	3119	124	2696	186	2
RAD17	1	3	5	5	0.07	14.13	8.22	10.5	8.41	27.13	0.39	0.31	0.3	3.19	5.14	1.61	2.67	0	.	.	0	0	0	1	0	0	3054	671	509	125.81	19
RAD23B	1	3	5	5	11.45	74.53	52.56	45.15	46.89	144.6	0.31	0.32	0.36	3.55	7.18	2.02	26.33	48	11	5	0	2	0	2	2	2	4114	410	2538	123	10
RAD51	1	3	5	5	0.37	11.77	17.13	19.76	12.91	49.8	0.4	0.26	0.34	4.13	4.93	1.19	1.67	0	9	.	0	0	0	1	0	2	2436	340	980	113.33	10
RAD51C	1	3	5	5	.	54.26	43.71	47.67	53.57	144.95	0.33	0.37	0.3	3.92	5.98	1.52	1	1	4.98	1	0	0	0	1	1	1	2562	377	187	125.67	9
RAD51D	1	3	5	5	.	6.21	8.12	8.17	6.32	22.61	0.36	0.28	0.36	4.69	3.08	0.66	1	1	1	4	0	0	0	1	1	1	9966	329	1161	98.7	10
RAF1	1	3	5	5	1.31	48.51	50.63	53.04	40.64	144.31	0.37	0.28	0.35	4.28	5.87	1.37	3	7	5	.	0	0	0	1	1	2	3191	649	913	121.69	17
RALB	1	3	4	4	.	15.99	21.51	10.77	10.73	43.01	0.25	0.25	0.5	0.48	5.21	10.87	3.33	0	2	2	0	0	0	1	0	1	2247	207	1450	155.25	5
RANBP1	1	3	4	4	22.56	473.89	747.32	377.84	413.16	1538.32	0.25	0.27	0.49	7.53	9.43	1.25	5	27	4	6	2	0	0	1	2	1	1221	279	305	139.5	6
RANGAP1	1	3	5	5	14.87	104.81	120.9	114.11	97.81	332.83	0.34	0.29	0.36	7.19	7.35	1.02	1.67	0	9	.	0	0	6	1	0	2	3828	588	1826	117.6	16
RAP1A	1	3	5	5	.	36.46	30.86	31.05	23.58	85.49	0.36	0.28	0.36	2.44	5.37	2.21	14.33	4	2	6	0	3	0	2	1	1	5018	185	4294	92.5	8
RAP1GAP	1	3	5	5	.	2.68	4.4	3.64	3.25	11.3	0.32	0.29	0.39	3.04	3.05	1	.	0	.	.	0	0	1	0	0	0	3322	664	1084	94.86	25
RAP2B	1	3	5	5	0.72	4.91	4.51	3.51	3.55	11.57	0.3	0.31	0.39	4.64	3.09	0.67	.	31	.	.	0	1	0	0	2	0	8402	184	7379	552	1
RARS	1	3	5	5	.	114.05	45.81	104.35	100.09	250.25	0.42	0.4	0.18	.	.	.	1	0	5	.	0	0	0	1	0	2	2122	661	116	132.2	15
RASA1	1	3	5	5	0.29	13.44	4.37	3.78	4.5	12.64	0.3	0.36	0.35	5.38	5.01	0.93	2.67	1	1	.	0	0	0	1	1	1	4746	1048	1043	125.76	25
RBBP7	1	3	5	5	7.31	230.42	186.34	168.49	195.46	550.29	0.31	0.36	0.34	5.86	9.43	1.61	12.67	31	9	3	0	1	0	2	2	2	2281	426	385	106.5	12
RBBP8	1	3	1	1	.	33.15	14.19	23.96	15.14	53.3	0.45	0.28	0.27	3.17	6.18	1.95	4.33	7	1	.	0	0	0	1	1	1	3275	898	246	149.67	19
RBL1	1	3	1	1	.	11.38	4.25	8.42	6.05	18.72	0.45	0.32	0.23	3.6	4.56	1.27	6	2	.	2	0	1	0	1	1	0	5686	1069	2410	145.77	22
RBM4	1	3	5	5	10.24	86.57	122.09	115.56	99.99	337.65	0.34	0.3	0.36	5.03	3.89	0.77	3.67	0	4.47	1	2	0	0	1	0	1	1607	365	455	547.5	4
RBMS1	1	3	5	5	0.76	13.93	6.47	6.01	7.36	19.84	0.3	0.37	0.33	2.67	4.99	1.87	9	33	1	0	1	0	0	2	2	1	4286	407	2621	93.92	14
RBMS2	1	3	5	5	0.21	4.29	4.4	3.46	4.2	12.07	0.29	0.35	0.36	4.41	3.14	0.71	7	9	.	4	3	1	0	2	1	0	8488	408	7063	94.15	14
RBP1	1	3	4	4	.	4.26	10.54	4.96	5.23	20.73	0.24	0.25	0.51	2.46	3.14	1.27	.	0	1	.	0	0	0	0	0	1	807	198	193	148.5	4
RCN1	1	1	31	.	5.99	70.47	15.79	99.84	127.13	242.77	0.41	0.52	0.07	1.05	5.9	5.59	3	0	2	1	0	0	0	.	.	.	2369	332	1254	166	6
RCN2	1	1	31	.	3.88	57.36	9.98	69.91	93.32	173.21	0.4	0.54	0.06	4.1	6.32	1.54	18.33	0	4	2	0	0	0	.	.	.	6218	318	1038	136.29	7
NELFE	1	3	4	4	1.55	62.04	102.93	58.56	63.11	224.6	0.26	0.28	0.46	5.44	7.42	1.36	.	0	.	.	0	0	0	0	0	0	1445	381	214	114.3	11
RDX	1	3	3	3	6.88	38.75	15.08	17.63	22.62	55.33	0.32	0.41	0.27	2.02	6.6	3.26	11.67	50	1	9	0	0	0	2	2	1	4392	584	2428	134.77	14
RECQL	1	3	3	3	3.49	15.81	5.66	6.77	7.77	20.2	0.34	0.38	0.28	1.79	5.45	3.05	5	10	1	.	0	1	0	1	2	1	3745	650	1284	139.29	15
RENBP	1	3	3	3	.	2.31	2.57	3.27	4.81	10.65	0.31	0.45	0.24	3.37	1.91	0.57	.	0	.	.	0	0	0	0	0	0	1334	428	17	116.73	11
UPF1	1	3	5	5	13.63	35.59	43.91	38.64	33.51	116.05	0.33	0.29	0.38	6.34	6.26	0.99	5	8	3	1	0	0	2	1	1	1	5321	1119	1713	145.96	24
RFC1	1	3	5	5	1.83	33.41	13.84	16.01	14.19	44.04	0.36	0.32	0.31	3.03	6.2	2.05	9.33	7	4	.	1	0	0	2	1	1	4870	1148	1312	137.76	25
RFC2	1	3	4	4	5.16	74.56	133.92	98.06	67.31	299.29	0.33	0.22	0.45	6.24	7.24	1.16	2.67	0	2	.	0	0	0	1	0	1	1685	355	604	96.82	11
RFC3	1	3	5	5	1.53	54.84	30.48	47.79	38.82	117.09	0.41	0.33	0.26	4.42	7.61	1.72	18.67	42	8.93	7	1	2	0	2	2	2	2306	357	1212	119	9
RFC4	1	3	5	5	7.16	46.3	28.23	43.95	41.66	113.84	0.39	0.37	0.25	5.08	7.23	1.42	1	2	5	.	0	0	0	1	1	2	1365	364	77	109.2	11
RFNG	1	2	31	.	.	13.43	14.52	18.16	22.74	55.42	0.33	0.41	0.26	6.28	5.8	0.92	.	0	4	.	0	0	0	.	.	.	1865	332	824	124.5	8
RFX1	1	3	1	1	0.37	3.66	5.4	7.44	4.27	17.11	0.44	0.25	0.32	6.1	4.16	0.68	3.67	3	4	.	0	0	1	1	1	1	4375	980	1165	147	21
RGS2	1	3	1	1	.	8.13	4.41	19.69	10.13	34.23	0.58	0.3	0.13	3.76	4.32	1.15	2.67	0	1	.	0	0	0	1	0	1	1348	212	681	127.2	5
RGS10	1	3	4	4	.	14.3	53.5	18.06	18.95	90.51	0.2	0.21	0.59	3.49	6.32	1.81	0.67	0	2	.	0	0	0	0	0	1	923	182	286	109.2	5
RGS16	1	3	5	5	.	7.13	7.88	10.55	10.02	28.44	0.37	0.35	0.28	7.22	6.46	0.9	4.33	1	4	.	0	0	0	1	1	1	2408	203	1669	121.8	5
RING1	1	3	5	5	1.36	26.23	35.05	30.73	26.49	92.27	0.33	0.29	0.38	5.68	6.22	1.09	1	0	1	.	0	0	0	1	0	1	1741	407	323	203.5	7
RNASEH1	1	3	4	4	.	30.28	32.07	20.3	18.04	70.41	0.29	0.26	0.46	2.67	4.73	1.77	8.67	5	2	5	0	0	0	2	1	1	5289	287	893	107.63	8
RNASE4	1	1	31	.	.	1.59	0.7	4.48	5.99	11.16	0.4	0.54	0.06	-0.69	-3.52	5.12	.	0	2	.	0	0	0	.	.	.	2061	148	787	444	2
RNF4	1	3	1	1	.	17.28	17.15	25.96	14.55	57.66	0.45	0.25	0.3	4.84	5.02	1.04	6	4	1	1	0	1	0	1	1	1	2921	191	2040	81.86	8
RNH1	1	3	4	4	7.19	32.16	50.73	39.35	28.65	118.74	0.33	0.24	0.43	6.35	6.51	1.03	1	0	4.99	1	0	0	1	1	0	1	1952	462	179	154	11
ABCE1	1	3	5	5	10.95	81.2	28.67	47.38	40.18	116.22	0.41	0.35	0.25	2.9	7.18	2.47	29.33	9	3	1	0	1	0	2	1	1	3887	600	1951	105.88	18
ROBO1	1	2	31	.	0.49	30.17	1.75	15.97	29.87	47.59	0.34	0.63	0.04	4.26	5.52	1.3	17.67	0	.	3	0	0	0	.	.	.	6927	1652	1675	165.2	31
RPA1	1	3	5	5	17.76	68.16	68.07	57.38	67.39	192.84	0.3	0.35	0.35	4.32	7.11	1.65	10.33	28	7	1	0	0	1	2	2	2	4847	617	2379	108.88	17
RPA2	1	3	5	5	3.48	121.66	176.32	172.34	110.2	458.87	0.38	0.24	0.38	5.14	7.32	1.43	9.67	2	3	.	0	1	0	2	1	1	1584	271	639	90.33	9
RPA3	1	3	5	5	1.67	31.5	59.51	43.54	43.61	146.65	0.3	0.3	0.41	7.81	5.68	0.73	1.33	8	2	2	0	0	0	1	1	1	2020	122	437	91.5	8
RPL15	1	3	4	4	12.3	407.74	1048.18	552.23	448.61	2049.01	0.27	0.22	0.51	7.37	9.1	1.23	22.67	0	8.95	5	0	0	0	2	0	2	2155	205	1355	205	4
MRPL12	1	3	4	4	2.05	161.46	342.45	135.68	128.39	606.52	0.22	0.21	0.56	.	7.41	.	0.33	0	4	.	0	0	2	0	0	1	1009	199	286	119.4	5
RPN1	1	2	31	.	18.62	151.75	43.3	368.21	433.39	844.9	0.44	0.51	0.05	5.11	7.94	1.55	5.67	0	9	3	0	0	3	.	.	.	2284	608	441	182.4	10
RPN2	1	2	31	.	8.88	141.12	21.46	263.99	387.51	672.97	0.39	0.58	0.03	4.99	8.7	1.74	3.33	0	6	.	0	0	0	.	.	.	2227	632	308	111.53	17
RPS2	1	3	4	4	20.89	1543.96	6370.38	1746.97	1485.31	9602.66	0.18	0.15	0.66	9.6	12.2	1.27	0.33	1	1	.	0	0	9	0	1	1	945	294	37	147	7
RPS6KA1	1	3	5	5	1.72	13.97	21.1	18.97	15.95	56.02	0.34	0.28	0.38	4.91	5.38	1.1	0.67	1	1	1	0	0	0	0	1	1	3192	736	828	100.36	22
RPS27A	1	3	4	4	30.9	408.78	770.29	477.21	380.04	1627.54	0.29	0.23	0.47	8.18	10.5	1.28	.	0	3.96	.	0	0	0	0	0	1	785	157	276	94.2	6
CLIP1	1	3	3	3	3.54	12.95	2.28	4.29	5.89	12.46	0.34	0.47	0.18	2.68	5.32	1.99	8.67	10	1	5	1	0	0	2	2	1	5978	1439	1441	172.68	26
RXRA	1	3	4	4	0.09	6.19	9.68	5.55	5.26	20.48	0.27	0.26	0.47	4.56	4.27	0.94	2.67	0	1	.	0	1	1	1	0	1	5537	463	3972	138.9	10
RYK	1	2	31	.	.	25.83	7.87	27.81	29.64	65.33	0.43	0.45	0.12	2.42	5.63	2.33	4.33	0	.	5	0	0	0	.	.	.	3049	608	1019	121.6	15
SORT1	1	2	31	.	0.75	18.52	1.84	21.34	28.97	52.15	0.41	0.56	0.04	3.57	5.64	1.58	11	0	.	4	0	0	0	.	.	.	6990	832	4478	124.8	20
S100A10	1	3	4	4	.	64.85	134.98	58.15	70.49	263.62	0.22	0.27	0.51	4.58	8.48	1.85	1.33	12	5	0	0	0	0	1	2	2	671	98	253	147	3
SAFB	1	3	5	5	21.25	69.72	76.68	48.16	61.05	185.89	0.26	0.33	0.41	5.72	7.64	1.33	1	9	3	0	0	1	0	1	1	1	3064	918	187	131.14	21
SALL1	1	3	5	5	.	8.88	6.58	6.21	6.33	19.11	0.32	0.33	0.34	4.35	4.47	1.03	3	2	.	4	0	2	0	1	1	0	5134	1325	1137	1325	3
MAPK12	1	3	4	4	.	18.61	30.2	17.9	19.96	68.05	0.26	0.29	0.44	7.98	6.54	0.82	.	0	2	.	0	0	0	0	0	1	1778	368	500	92	12
SAT1	1	3	5	5	.	23.97	22.88	35.36	32.18	90.42	0.39	0.36	0.25	8.94	9.95	1.11	1.67	1	6.99	3	0	0	0	1	1	2	1049	172	367	86	6
SBF1	1	3	4	4	0.71	19.28	29.42	13.9	21.35	64.66	0.21	0.33	0.45	6.59	6.69	1.02	1	1	2	.	0	0	1	1	1	1	8019	1894	2142	138.59	41
ATXN2	1	3	5	5	3.54	14.43	9.83	8.06	10.63	28.52	0.28	0.37	0.34	3.13	4.91	1.57	4.67	2	1	0	0	0	0	1	1	1	4347	1156	598	138.72	25
SCP2	1	3	5	5	5.86	25.14	18.22	13.85	15.41	47.48	0.29	0.32	0.38	2.36	5.5	2.33	8	15	6	8	0	0	0	2	2	2	2759	548	913	102.75	16
SDC1	1	2	31	.	.	3.76	0.82	11.7	14.7	27.23	0.43	0.54	0.03	5.48	5.6	1.02	1.67	0	1	.	0	0	0	.	.	.	3165	311	1969	186.6	5
SDC2	1	2	31	.	.	11.04	3.67	14.94	22.62	41.23	0.36	0.55	0.09	3.47	6.04	1.74	3.67	0	4	4	0	0	0	.	.	.	3307	202	2261	121.2	5
SDC4	1	2	31	.	0.06	6.66	2.04	15.9	18.12	36.06	0.44	0.5	0.06	3.33	4.9	1.47	8.33	0	.	8	0	0	0	.	.	.	2613	199	1976	119.4	5
SDHB	1	3	5	5	1.92	115.67	170.41	115.39	136.42	422.22	0.27	0.32	0.4	4.4	8.54	1.94	1	10	5	1	0	0	0	1	2	2	1015	281	159	105.38	8
SDHC	1	2	41	.	.	40.11	56.22	36.55	45.33	138.1	0.26	0.33	0.41	3.73	7.22	1.93	6.33	0	4.98	18	0	0	0	.	.	.	1308	170	2318	85	6
SDHD	1	2	51	.	.	64.35	60.24	69.19	65.48	194.91	0.35	0.34	0.31	0.91	5.89	6.5	8.67	0	1	2	0	0	0	.	.	.	1339	160	831	120	4
SEC14L1	1	3	4	4	0.36	16.89	26.57	12.64	15.04	54.26	0.23	0.28	0.49	3.23	4.82	1.49	4.67	12	3.17	1	0	2	0	1	2	1	5500	716	3078	143.2	17
SELENOW	1	3	4	4	.	32.59	97.58	56.47	43.55	197.6	0.29	0.22	0.49	6.25	6.79	1.09	0.67	0	.	.	0	0	0	0	0	0	758	88	411	52.8	6
MAP2K4	1	3	1	1	0.74	19.2	8.45	14.16	9.66	32.27	0.44	0.3	0.26	3.19	5.66	1.78	7.67	0	1	3	0	1	0	2	0	1	3778	400	2571	109.09	11
SET	1	3	5	5	60.33	282.16	195.49	163.53	202.12	561.15	0.29	0.36	0.35	5.27	9.4	1.79	17.67	31	8.98	6	5	0	0	2	2	2	2927	278	1732	104.25	8
SRSF2	1	3	5	5	17.84	150.31	127.98	124.6	118.94	371.52	0.34	0.32	0.34	8.69	8.03	0.92	21.33	149	11	9	6	8	0	2	2	2	1888	222	2046	333	3
SRSF3	1	3	5	5	12.26	199.87	182.94	180.54	150.15	513.63	0.35	0.29	0.36	6.05	8.19	1.35	33.33	27	11.99	7	0	1	0	2	2	2	4228	165	2478	99	6
SGTA	1	3	4	4	5.13	61.87	102.9	60.6	53.59	217.09	0.28	0.25	0.47	6.35	7.3	1.15	2.33	1	11	.	0	0	8	1	1	2	2231	314	1226	94.2	12
SH3BGRL	1	3	4	4	1.02	26.91	31.66	13.89	15.94	61.49	0.23	0.26	0.51	-1.99	5.7	-2.86	4	5	.	2	0	1	0	1	1	0	1764	115	1320	86.25	4
SH3BP2	1	3	5	5	.	5.53	4.08	4.88	4.89	13.84	0.35	0.35	0.29	5.8	3.77	0.65	3	0	1	0	0	0	0	1	0	1	9006	562	7262	140.5	13
ITSN1	1	3	3	3	1.21	13.15	5.52	5.52	6.8	17.84	0.31	0.38	0.31	2.9	4.28	1.48	.	0	0.99	.	0	0	0	0	0	0	16972	1722	1005	132.46	40
SH3GL1	1	3	4	4	8.53	55.3	96.96	60.6	46.43	203.99	0.3	0.23	0.48	7.56	6.96	0.92	3.67	4	7	.	0	0	1	1	1	2	2516	369	1233	110.7	10
SH3GL3	1	3	5	5	.	9.21	8.6	8.26	8.28	25.14	0.33	0.33	0.34	1.94	4.68	2.41	1	1	.	.	0	0	0	1	1	0	1693	348	456	116	9
SHB	1	3	4	4	.	6.29	7.91	5.68	4.66	18.25	0.31	0.26	0.43	4.88	2.57	0.53	2	0	2	1	0	0	0	1	0	1	6035	510	3923	255	6
SHC1	1	3	5	5	.	15.16	21.9	20.82	15.85	58.57	0.36	0.27	0.37	6.85	4.63	0.68	2.67	17	6	2	0	1	0	1	2	2	3481	585	1505	146.25	12
SIAH1	1	3	1	1	.	3.3	2.42	7.83	3.13	13.38	0.58	0.23	0.18	4.26	4.56	1.07	.	3	2	5	0	2	0	0	1	1	2110	283	1037	849	2
ST6GAL1	1	2	31	.	.	3.31	1.2	4.14	7.46	12.81	0.32	0.58	0.09	2.74	3.77	1.37	1.33	0	.	.	0	0	1	.	.	.	4604	407	2750	244.2	8
ST3GAL1	1	2	31	.	.	2.18	0.99	3.04	3.88	7.92	0.38	0.49	0.13	3.72	3.18	0.86	1.67	0	.	0	0	0	0	.	.	.	6715	341	4916	170.5	10
STIL	1	3	5	5	.	17.31	6.11	11.5	10.09	27.7	0.42	0.36	0.22	3.6	5.04	1.4	8.33	1	.	.	0	0	0	2	1	0	5019	1289	997	241.69	17
SKI	1	3	5	5	.	18.04	18.84	12.53	15.11	46.48	0.27	0.33	0.41	6.75	6.46	0.96	14	41	3	8	1	2	0	2	2	1	6083	729	3448	312.43	7
SLC1A4	1	2	31	.	.	3.78	1.35	10.36	11.48	23.18	0.45	0.5	0.06	4.62	4.33	0.94	.	0	2	.	0	0	0	.	.	.	4563	533	2719	199.88	8
SLC4A2	1	2	31	.	0.42	36.78	17.94	54.33	88.12	160.38	0.34	0.55	0.11	6.38	5.83	0.91	1	0	8	.	0	0	1	.	.	.	4119	1242	160	169.36	23
SLC6A6	1	2	31	.	.	7.16	1.4	9.43	16.4	27.24	0.35	0.6	0.05	3.8	4.47	1.17	3.33	0	.	3	0	0	0	.	.	.	6500	621	4342	143.31	15
SLC7A1	1	2	31	.	0.51	39.35	9.51	61.78	79.19	150.49	0.41	0.53	0.06	5.63	6.18	1.1	18	0	8	6	0	0	0	.	.	.	7343	630	5066	171.82	13
SLC7A2	1	2	31	.	.	9.92	1.13	6.47	11.9	19.51	0.33	0.61	0.06	2.96	5.84	1.97	8.33	0	1	8	0	0	0	.	.	.	7615	659	5422	179.73	13
SLC9A1	1	2	31	.	.	6.45	1.44	11.27	12.67	25.37	0.44	0.5	0.06	5.73	4.02	0.7	1.33	0	.	.	0	0	0	.	.	.	4737	816	1498	204	12
SLC16A1	1	2	31	.	3.29	103.43	3.33	145.49	240.48	389.29	0.37	0.62	0.01	4.25	7.94	1.87	30.67	0	12	11	0	0	0	.	.	.	3753	501	2044	375.75	5
SLC22A5	1	2	31	.	.	7.85	0.9	11.94	12.95	25.79	0.46	0.5	0.04	5.16	4.77	0.92	1.67	0	0	.	0	0	0	.	.	.	3277	558	1342	167.4	10
SNAI2	1	3	1	1	.	10.78	11.82	19.83	8.09	39.75	0.5	0.2	0.3	.	-2.11	.	7.67	3	.	.	0	0	0	2	1	0	2180	269	1130	269	3
SMARCA1	1	3	3	3	0.65	30.58	20.74	12.5	21.34	54.58	0.23	0.39	0.38	1.66	6.44	3.88	2.33	18	2	1	0	0	0	1	2	1	3989	1071	808	128.52	25
SMARCA2	1	3	3	3	0.4	7.25	4.19	4.73	5.6	14.53	0.33	0.39	0.29	2.03	4.07	2.01	0.67	0	2	1	0	0	0	0	0	1	5748	1591	885	144.64	34
HLTF	1	3	5	5	3.83	36.71	16.86	15.52	19.25	51.64	0.3	0.37	0.33	2.36	5.58	2.36	13	20	.	3	0	0	0	2	2	0	5320	1010	2103	121.2	25
SMARCA4	1	3	5	5	5.91	54.65	74.61	45.75	61.13	181.48	0.25	0.34	0.41	5.57	7.16	1.29	2.33	1	3	.	0	0	0	1	1	1	5670	1680	466	144	36
SMARCB1	1	3	4	4	2.67	122.18	226.8	134.42	103.95	465.17	0.29	0.22	0.49	4.72	6.07	1.29	1.33	10	6	.	0	0	0	1	2	2	5191	386	338	128.67	9
SMARCC1	1	3	5	5	15.61	102.7	60.14	51.84	63.53	175.5	0.3	0.36	0.34	3.66	6.86	1.88	10.67	52	7	6	0	0	0	2	2	2	6354	1106	2321	118.5	28
SMARCC2	1	3	3	3	6.74	23.73	16.37	21.54	26.08	63.99	0.34	0.41	0.26	5.54	6.43	1.16	10.67	7	3	1	0	0	0	2	1	1	5090	1246	1330	128.9	29
SMARCD1	1	3	4	4	2.46	52.61	85.67	49.51	50.81	185.99	0.27	0.27	0.46	5.83	6.93	1.19	6.33	10	11.99	1	0	0	1	1	2	2	3283	516	1711	119.08	13
SMARCD3	1	3	4	4	.	13.16	29.47	14.47	17.51	61.46	0.24	0.28	0.48	7.46	4.95	0.66	.	0	1	.	0	0	0	0	0	1	1907	484	130	111.69	13
SMARCE1	1	3	5	5	2.88	90.03	59.12	54.45	51.17	164.74	0.33	0.31	0.36	5.73	4.39	0.77	9.33	11	4	5	0	0	0	2	2	1	5150	412	1065	123.6	11
SMPD2	1	2	51	.	.	6.74	6.99	9.88	11.4	28.26	0.35	0.4	0.25	6.67	4.54	0.68	.	0	.	.	0	0	0	.	.	.	1684	424	14	127.2	10
SNAPC1	1	3	1	1	.	8.22	3.54	8.49	7.14	19.17	0.44	0.37	0.18	1.81	4.19	2.31	3.33	4	1	6	0	5	0	1	1	1	2593	369	1445	110.7	10
SNAPC2	1	3	4	4	.	5.18	10.64	8.29	5.83	24.76	0.33	0.24	0.43	6.45	3.99	0.62	0.67	0	4	.	0	0	0	0	0	1	1520	335	487	201	5
SNAPC4	1	3	3	3	0.09	11.93	8.67	13.23	13.29	35.18	0.38	0.38	0.25	7.02	5.2	0.74	.	0	1	.	0	0	0	0	0	1	4693	1470	239	200.45	24
FSCN1	1	3	4	4	13.83	15.91	39.23	16.15	30.2	85.58	0.19	0.35	0.46	6.73	6.71	1	2.33	27	2	0	0	0	0	1	2	1	2784	494	1182	296.4	5
SNRNP70	1	3	5	5	18.32	181.25	196.22	166.17	215.22	577.61	0.29	0.37	0.34	7.22	9.38	1.3	2.33	3	3	1	0	0	0	1	1	1	1671	438	170	146	10
SNRPA1	1	3	5	5	5.42	104.36	89.92	90.94	86.81	267.67	0.34	0.32	0.34	4.97	7.89	1.58	1.67	0	2	.	0	0	0	1	0	1	1052	256	214	85.33	9
SNRPB	1	3	5	5	25.21	365.59	638.31	491.76	478.81	1608.87	0.31	0.3	0.4	7.01	9.92	1.41	3	18	5	.	0	1	0	1	2	2	1082	232	294	99.43	7
SNRPB2	1	3	5	5	4.61	59.42	41.65	55.14	57.45	154.25	0.36	0.37	0.27	2.3	6.29	2.73	5	1	3	2	0	0	0	1	1	1	2411	226	767	113	7
SNRPC	1	3	4	4	3.78	155.56	266.66	156.27	154.24	577.17	0.27	0.27	0.46	4.53	8.44	1.86	1	1	7.99	.	0	0	0	1	1	2	806	160	287	80	6
SNRPE	1	3	5	5	4.83	105.92	145.71	142.87	128.49	417.08	0.34	0.31	0.35	4.82	6.82	1.41	1	16	2	.	0	1	0	1	2	1	1560	93	1220	55.8	5
SNRPF	1	3	4	4	.	186.39	315.38	167.37	170.67	653.42	0.26	0.26	0.48	4.1	6.92	1.69	2.33	11	7	4	0	1	0	1	2	2	452	87	389	65.25	4
SNRPG	1	3	5	5	17.28	233.78	366.69	300.1	258	924.79	0.32	0.28	0.4	6.94	6.67	0.96	1	2	.	.	0	0	0	1	1	0	594	77	272	57.75	4
SNTA1	1	3	4	4	0.11	8.33	21.72	8.84	8.71	39.27	0.23	0.22	0.55	5.43	5.13	0.94	.	0	4	.	0	0	0	0	0	1	2211	506	550	189.75	8
SNX1	1	3	5	5	8.82	12.11	12.16	7.85	8.78	28.78	0.27	0.3	0.42	3.64	5.29	1.46	4.67	6	3.99	2	0	2	0	1	1	1	8214	523	6616	104.6	15
SNX2	1	3	5	5	7.79	60.59	37.77	35.73	37.53	111.03	0.32	0.34	0.34	2.28	5.6	2.45	7	10	5	4	0	0	0	2	2	2	6479	520	4891	104	15
SOAT1	1	2	31	.	0.76	26.12	1.15	28.65	40.5	70.3	0.41	0.58	0.02	2.3	4.82	2.1	31.33	0	1	2	0	0	0	.	.	.	6840	551	5039	110.2	16
SORD	1	3	4	4	4.77	20.28	29.33	16.49	17.47	63.29	0.26	0.28	0.46	1.92	4.34	2.26	2	0	1	.	0	0	0	1	0	1	4818	358	1559	119.33	9
SOX4	1	3	3	3	.	24.41	15.24	16.74	23.83	55.81	0.3	0.43	0.27	8.25	7.63	0.93	.	63	6	.	2	7	0	0	2	2	4869	475	2660	1425	1
SP1	1	3	1	1	1.02	27.76	17.45	28.75	21.5	67.69	0.42	0.32	0.26	4.81	5.95	1.24	63.33	28	6	24	0	5	1	2	2	2	7680	786	5206	393	6
SP2	1	3	5	5	.	11.62	16.84	15.16	7.62	39.62	0.38	0.19	0.43	4.71	4.43	0.94	4	2	5	2	0	1	0	1	1	2	3026	614	1133	263.14	7
SP3	1	3	1	1	0.27	16.23	7.18	10.37	7.12	24.67	0.42	0.29	0.29	4.74	4.12	0.87	27.33	31	3	11	0	9	0	2	2	1	11714	782	3482	335.14	7
SPAG1	1	3	1	1	0.06	4.4	1.4	4.04	2.46	7.91	0.51	0.31	0.18	5.41	3.47	0.64	3.67	6	.	3	0	0	0	1	1	0	3695	927	882	154.5	19
UAP1	1	3	5	5	4.9	43.78	25.14	32.78	32.9	90.82	0.36	0.36	0.28	3.07	6.9	2.24	5	13	2	3	0	0	0	1	2	1	3559	523	480	156.9	11
SPARC	1	1	31	.	.	3.96	1.11	10.14	14.61	25.87	0.39	0.56	0.04	0.22	3.57	16.2	1.67	0	.	.	0	0	0	.	.	.	3451	304	2475	101.33	10
SPG7	1	2	31	.	0.1	16.93	8.59	15.8	19.14	43.53	0.36	0.44	0.2	5.98	5.56	0.93	0.67	0	.	.	0	0	0	.	.	.	3076	796	675	140.47	17
SPR	1	3	5	5	1.01	18.16	26.93	25.72	20.61	73.26	0.35	0.28	0.37	5.31	5.76	1.09	0.33	2	5	.	0	0	0	0	1	2	1432	262	623	262	3
SPTAN1	1	3	3	3	45.66	43.06	19.06	48.18	89.26	156.51	0.31	0.57	0.12	4.78	6.6	1.38	1.67	2	1	.	0	0	0	1	1	1	7875	2478	331	132.75	57
SPTBN1	1	3	3	3	29.66	22.79	1.76	22.53	54.09	78.38	0.29	0.69	0.02	3.75	6.14	1.63	8.33	68	2	0	1	1	0	2	2	1	10211	2365	2877	202.71	36
SQLE	1	2	31	.	0.31	50.3	3.62	74.09	100.58	178.3	0.42	0.56	0.02	5.57	7.18	1.29	3.33	0	2	.	0	0	0	.	.	.	2962	575	338	156.82	11
SRI	1	3	5	5	2.2	45.6	59.5	39.17	50.12	148.79	0.26	0.34	0.4	3.65	6.1	1.67	3	15	2	2	0	2	0	1	2	1	1972	199	1361	74.63	8
SRF	1	3	5	5	.	21.44	30.71	21.82	21.43	73.96	0.29	0.29	0.42	6.33	6.04	0.96	4.67	19	5	2	0	3	0	1	2	2	4231	509	2316	218.14	7
SRM	1	3	4	4	7.84	160.37	407.81	106.79	129.96	644.56	0.17	0.2	0.63	8.08	8.76	1.08	1	1	9	.	0	0	0	1	1	2	1260	303	273	113.63	8
SRP9	1	3	5	5	9.01	289.89	208.71	210.76	196.88	616.35	0.34	0.32	0.34	4.42	9.14	2.07	23.67	33	3	5	0	4	0	2	2	1	1481	87	1107	87	3
SRP14	1	3	5	5	.	144.97	139.92	134.1	147.04	421.07	0.32	0.35	0.33	4.97	8.22	1.65	4.67	21	8	1	0	0	0	1	2	2	1119	137	643	82.2	5
SRP19	1	3	5	5	0.85	69.18	45.32	60.66	42.28	148.26	0.41	0.29	0.31	3.28	4.06	1.24	3.67	4	3.95	2	0	0	0	1	1	1	2776	145	855	87	5
SRP54	1	3	3	3	7.13	47.51	22.3	32.52	37.99	92.81	0.35	0.41	0.24	6.61	6.49	0.98	6.67	11	3	1	0	0	0	2	2	1	2187	505	415	101	16
SRPK1	1	3	3	3	1.9	72.08	32.24	37.09	45.18	114.51	0.32	0.39	0.28	4.88	7.68	1.58	23	17	4	7	3	2	0	2	2	1	4348	656	2270	123	16
SRPRA	1	3	3	3	1.38	48.96	13	73.77	101.66	188.42	0.39	0.54	0.07	6.32	6.85	1.08	3.67	1	.	.	0	0	1	1	1	0	2986	639	997	136.93	14
TRIM21	1	3	1	1	0.19	4.25	4.84	9.35	6.06	20.25	0.46	0.3	0.24	2.37	3.52	1.49	1	0	2	1	0	0	0	1	0	1	1935	476	388	238	7
SSB	1	3	5	5	38.22	251.76	96.79	86.34	105.9	289.03	0.3	0.37	0.33	3.91	8.3	2.13	9	21	5	1	0	1	0	2	2	2	1650	409	308	111.55	12
SSBP1	1	3	5	5	10.21	440.88	436.56	463.09	401.75	1301.4	0.36	0.31	0.34	5.09	8.35	1.64	1	4	3	1	0	0	0	1	1	1	677	149	134	74.5	7
SSR1	1	2	31	.	1.36	25.87	3.86	31.93	42.18	77.98	0.41	0.54	0.05	3.78	5.32	1.41	27	0	8	15	0	0	0	.	.	.	9661	287	8721	107.63	8
SSR2	1	2	31	.	.	177.91	185.09	423.35	504.1	1112.54	0.38	0.45	0.17	5.85	7.85	1.34	2.67	0	7	.	0	0	4	.	.	.	1108	184	492	110.4	6
SSRP1	1	3	4	4	21.53	282.31	429.95	260.81	285.5	976.25	0.27	0.29	0.44	6.18	8.97	1.45	6.67	14	8	1	0	0	2	2	2	2	2831	710	422	133.13	17
STAT3	1	3	3	3	2.15	18.4	17.31	15.34	19.69	52.33	0.29	0.38	0.33	3.82	5.81	1.52	5.33	15	5	1	0	0	2	1	2	2	4921	771	2420	100.57	24
STAT6	1	3	3	3	0.26	7.22	8.64	7.93	11.87	28.44	0.28	0.42	0.3	4.25	-1.02	-0.24	0.33	0	.	.	0	0	0	0	0	0	3963	848	1168	121.14	22
STIM1	1	2	31	.	0.49	12.18	3.01	25.4	32.25	60.66	0.42	0.53	0.05	4.22	5.08	1.2	3	0	3	.	0	0	0	.	.	.	4168	717	1412	165.46	13
NEK4	1	3	5	5	0.27	25.46	15.3	17.31	11.42	44.03	0.39	0.26	0.35	2.27	4.67	2.06	16.67	2	1	6	0	0	0	2	1	1	6053	842	997	157.88	16
RPS6KB1	1	3	5	5	0.94	25.31	13.58	12.32	9.03	34.92	0.35	0.26	0.39	3.51	5.37	1.53	17.33	11	.	10	0	2	0	2	2	0	5428	526	3638	105.2	15
STRN	1	3	5	5	2.15	16.22	6.49	4.74	5.15	16.38	0.29	0.31	0.4	2.25	4.17	1.86	28	1	1	4	0	3	0	2	1	1	14174	781	****	130.17	18
STX5	1	2	41	.	1.09	24.31	37.88	31.68	25.63	95.2	0.33	0.27	0.4	5.94	5.47	0.92	0.67	0	3	.	0	0	0	.	.	.	1794	356	609	106.8	11
STXBP1	1	3	4	4	1.02	9.03	13.94	6.54	10.32	30.8	0.21	0.34	0.45	3.49	4.42	1.27	1	0	1	.	0	2	1	1	0	1	3880	604	1958	95.37	20
SUPT4H1	1	3	5	5	.	56.04	99.5	78.12	56.47	234.1	0.33	0.24	0.43	.	-4.96	.	4.67	1	13	6	0	0	0	1	1	2	1488	118	1071	70.8	5
SUPT5H	1	3	5	5	.	47.4	55.89	50.99	58.54	165.42	0.31	0.35	0.34	6.95	7.65	1.1	1	9	8	2	0	0	0	1	1	2	3678	1088	271	112.55	30
SUPT6H	1	3	3	3	6.74	44.32	30.88	39.46	43.24	113.59	0.35	0.38	0.27	5.16	6.46	1.25	1	0	5	.	0	0	1	1	0	2	6404	1727	1059	143.92	37
SUPV3L1	1	3	5	5	0.97	32.18	24.59	32.7	31.29	88.58	0.37	0.35	0.28	3.79	6.02	1.59	1	2	1	.	0	0	0	1	1	1	2477	787	63	157.4	15
SURF1	1	2	31	.	.	13.24	16.9	27.72	37.1	81.72	0.34	0.45	0.21	9.64	6.18	0.64	.	0	1	.	0	0	0	.	.	.	1092	301	108	100.33	9
SUV39H1	1	3	5	5	0.08	18.99	27.09	26.29	16.65	70.03	0.38	0.24	0.39	5.24	5.14	0.98	1.67	0	8	.	0	0	0	1	0	2	2736	413	1446	206.5	6
SYK	1	3	5	5	.	4.7	5.1	3.97	3.43	12.5	0.32	0.27	0.41	2.24	4.36	1.94	1.67	0	2	.	0	0	0	1	0	1	4973	636	2960	146.77	14
SYN2	1	3	5	5	.	1.58	2.5	2.9	1.67	7.07	0.41	0.24	0.35	3.47	2.27	0.65	1.33	0	.	.	0	0	0	1	0	0	3320	583	2292	134.54	13
SYP	1	2	31	.	.	11.52	2.05	24.56	32.41	59.02	0.42	0.55	0.03	7.18	4.2	0.58	2	0	.	.	0	0	0	.	.	.	2421	314	1475	157	7
ADAM17	1	2	31	.	0.09	14.4	1.96	16.25	20.31	38.52	0.42	0.53	0.05	3.5	4.38	1.25	10.67	0	.	0	0	0	0	.	.	.	4391	825	1691	130.26	19
TAF2	1	3	5	5	0.66	26.68	10.89	11.9	11.62	34.42	0.35	0.34	0.32	2.38	5.23	2.2	14.33	8	.	4	0	0	0	2	1	0	5027	1200	1150	138.46	26
TAF4	1	3	5	5	0.73	8.09	6.72	5.76	5.26	17.74	0.32	0.3	0.38	4.48	4.68	1.04	6.67	6	0	2	0	4	0	2	1	0	4699	1086	1370	217.2	15
TAF9	1	3	5	5	.	55.22	46.21	48.37	37.96	132.55	0.36	0.29	0.35	3.48	6.46	1.85	.	0	.	.	0	0	0	0	0	0	1163	265	200	795	3
MAP3K7	1	3	5	5	0.88	31.73	15.24	14.39	12.87	42.5	0.34	0.3	0.36	2.5	5.6	2.24	5	10	3	5	0	0	0	1	2	1	4932	607	2928	107.12	17
TAPBP	1	2	31	.	0.06	3.95	1.87	5.36	7.55	14.78	0.36	0.51	0.13	6.12	5.21	0.85	2.33	0	.	4	0	0	0	.	.	.	3450	449	2066	168.38	8
TBCC	1	3	5	5	1.28	11.46	16.69	19.18	13.16	49.03	0.39	0.27	0.34	7.7	5.32	0.69	.	2	7	.	0	0	0	0	1	2	1606	347	537	1041	1
TBCE	1	3	5	5	3.15	40.74	34.97	47.46	39.01	121.43	0.39	0.32	0.29	3.48	-1.86	-0.53	2	4	2	.	0	0	0	1	1	1	5374	528	206	99	17
TBP	1	3	5	5	.	23.5	23.63	28.7	20.61	72.94	0.39	0.28	0.32	3.55	5.44	1.53	7	10	6	4	0	0	0	2	2	2	1857	340	605	145.71	8
TCEA2	1	3	4	4	.	4.14	9.72	3.8	4.9	18.42	0.21	0.27	0.53	7.26	5.27	0.73	.	0	2	.	0	0	0	0	0	1	1182	300	167	90	10
ELOA	1	3	5	5	0.8	29.78	22.66	28.04	25.12	75.82	0.37	0.33	0.3	5.28	5.77	1.09	9.67	9	.	7	1	3	0	2	1	0	4838	773	2486	210.82	11
TCF3	1	3	4	4	0.16	24.06	35.23	15.83	20.96	72.02	0.22	0.29	0.49	6.01	6.76	1.12	5	15	5.97	1	0	0	1	1	2	2	4735	655	2417	109.17	19
TFAM	1	3	1	1	.	73.28	29.52	49.69	38.13	117.34	0.42	0.32	0.25	4.39	6.89	1.57	28.67	36	8	18	0	3	0	2	2	2	5025	247	4156	105.86	7
TCF7	1	3	4	4	.	4.84	8.42	4.39	3.97	16.78	0.26	0.24	0.5	5.85	4.31	0.74	1	0	2	.	0	0	0	1	0	1	3288	385	1926	115.5	10
GCFC2	1	3	5	5	7.47	16.42	8.49	6.99	6.1	21.59	0.32	0.28	0.39	3.29	4.7	1.43	3	0	.	1	0	0	0	1	0	0	4367	782	1961	138	17
NFE2L1	1	2	31	.	.	44.36	7.64	84.83	97.52	189.99	0.45	0.51	0.04	5.7	6.64	1.17	4.33	0	6	2	0	0	0	.	.	.	4839	773	1904	463.8	6
TCF12	1	3	5	5	0.28	11.72	5.8	6.24	5.66	17.7	0.35	0.32	0.33	2.47	5.01	2.03	6.67	43	1	8	0	2	0	2	2	1	6114	707	2373	111.63	21
TDG	1	3	1	1	.	39.54	12.16	27.26	23.63	63.05	0.43	0.37	0.19	3.26	6.3	1.93	9	0	.	.	0	0	0	2	0	0	3183	411	1788	123.3	10
TEAD4	1	3	4	4	.	15.47	26.26	15.86	12.45	54.57	0.29	0.23	0.48	6.22	5.79	0.93	.	0	3	.	0	0	0	0	0	1	1710	435	198	118.64	13
TEAD3	1	3	5	5	.	3.19	5.31	4.36	4.35	14.03	0.31	0.31	0.38	7.22	3.86	0.53	1	0	1	.	0	0	0	1	0	1	2986	436	1447	109	13
TEF	1	3	1	1	.	2.93	4.07	4.61	2.23	10.91	0.42	0.2	0.37	3.48	2.38	0.69	1.33	0	.	0	0	0	0	1	0	0	4381	304	3368	228	4
TMBIM6	1	2	31	.	.	162.5	28.26	340.19	427.69	796.13	0.43	0.54	0.04	6.08	9.2	1.51	25.33	0	13	11	0	0	1	.	.	.	2837	238	2038	79.33	10
TERF1	1	3	5	5	.	24.81	9.59	11.43	12.06	33.08	0.35	0.36	0.29	0.95	5.28	5.58	5.33	3	.	.	0	0	0	1	1	0	3329	440	1615	132	10
TFAP2A	1	3	4	4	1.84	13.38	13.66	6.71	7.76	28.13	0.24	0.28	0.49	6.66	5.16	0.78	.	9	3	1	0	1	0	0	1	1	3143	440	1734	188.57	7
TFAP2C	1	3	5	5	.	2.62	2.76	3.33	2.71	8.8	0.38	0.31	0.31	2.95	3.07	1.04	1	0	.	1	0	0	0	1	0	0	2862	451	1270	193.29	7
TFAP4	1	3	4	4	0.42	15.63	25.09	16.71	13.39	55.19	0.3	0.24	0.45	5.39	5.58	1.04	2	8	3	2	0	0	0	1	1	1	2163	339	869	145.29	7
ARFRP1	1	3	5	5	0.11	8.16	9.08	8.17	7.11	24.36	0.34	0.29	0.37	7.67	4.83	0.63	1.33	3	2	0	0	0	0	1	1	1	2518	202	1800	86.57	8
TFRC	1	2	31	.	8.76	73.01	3.39	118.94	184.46	306.8	0.39	0.6	0.01	3.95	6.65	1.68	28	0	.	5	0	0	0	.	.	.	5012	761	2658	126.83	19
TGFBR2	1	2	11	.	.	2.73	0.56	6.05	4.47	11.08	0.55	0.4	0.05	2.13	3.64	1.71	4	0	1	4	0	0	0	.	.	.	4530	568	2543	243.43	7
TGFBR3	1	2	31	.	.	8.15	0.64	5.97	10.28	16.9	0.35	0.61	0.04	2.28	4.17	1.83	10.67	0	.	5	0	0	0	.	.	.	6339	852	3396	159.75	17
TGIF1	1	3	1	1	.	3.69	3.8	6.47	3.78	14.05	0.46	0.27	0.27	3.25	2.76	0.85	2.67	10	1	6	0	1	0	1	2	1	3175	273	471	273	3
THOP1	1	3	5	5	6.09	43.56	55.76	41.14	46	142.9	0.29	0.32	0.39	6.85	6.34	0.92	.	0	6	.	0	0	0	0	0	2	4761	690	328	159.23	13
THRA	1	3	4	4	.	6.83	11.49	6.63	7.81	25.92	0.26	0.3	0.44	4.07	4.55	1.12	0.33	0	2	.	0	0	2	0	0	1	5204	411	485	154.13	9
TIAL1	1	3	5	5	4.5	31.54	19.04	22.36	23.95	65.35	0.34	0.37	0.29	4.29	6.23	1.45	11.67	7	7	12	0	2	0	2	1	2	3827	376	2200	94	12
TIAM1	1	3	5	5	.	11.07	5.14	6.6	7.07	18.81	0.35	0.38	0.27	3.47	5.44	1.57	4.33	2	2	2	0	1	0	1	1	1	7218	1592	1950	191.04	28
TIMP1	1	1	31	.	.	67.68	74.39	171.25	215.62	461.27	0.37	0.47	0.16	4.62	6.53	1.42	0.33	0	2	.	0	0	0	.	.	.	769	208	100	124.8	6
TIMP2	1	1	31	.	0.03	9.8	2.53	16.43	24.47	43.43	0.38	0.56	0.06	3.91	4.69	1.2	1.67	0	1	0	0	0	0	.	.	.	3652	221	2690	132.6	5
TJP1	1	3	3	3	4.12	16.82	4.31	6.78	8.14	19.23	0.35	0.42	0.22	3.54	4.96	1.4	9	31	.	1	0	2	0	2	2	0	7190	1769	2228	189.54	28
TK1	1	3	5	5	1.49	60.81	107.17	91.28	63.01	261.46	0.35	0.24	0.41	8	7.38	0.92	1.67	0	3	.	0	0	1	1	0	1	1431	235	680	100.71	7
SEC62	1	2	31	.	.	16.88	1.78	12.04	12.49	26.3	0.46	0.47	0.07	2.94	5.68	1.93	28	0	1	17	0	0	0	.	.	.	6526	400	5310	150	8
TSPAN6	1	2	31	.	.	59.03	19.27	114.87	139.02	273.16	0.42	0.51	0.07	2.55	5.65	2.22	7.33	0	5	1	0	0	0	.	.	.	3768	246	2918	105.43	8
TSPAN4	1	2	31	.	.	7.44	8.82	11.05	15.82	35.7	0.31	0.44	0.25	6.94	3.94	0.57	0.67	0	4	.	0	0	0	.	.	.	1379	239	486	102.43	9
GPR137B	1	2	31	.	.	5.5	3.15	8.62	8.25	20.03	0.43	0.41	0.16	3.71	5.06	1.37	2	0	1	1	0	0	0	.	.	.	2033	400	751	171.43	7
TM7SF2	1	2	31	.	.	12.7	6.02	19.02	27.32	52.36	0.36	0.52	0.11	7.98	5.46	0.68	.	0	2	.	0	0	0	.	.	.	1578	419	182	125.7	10
TRAPPC10	1	3	1	1	.	15.98	8.82	13.79	10.26	32.87	0.42	0.31	0.27	3.9	4.65	1.19	.	3	1	2	0	0	0	0	1	1	6986	1260	3021	164.35	23
TMOD1	1	3	5	5	0.15	2.47	3.81	3.98	3.28	11.07	0.36	0.3	0.34	2.08	2.85	1.37	0.33	0	.	.	0	1	0	0	0	0	3311	360	2045	120	10
TMPO	1	2	51	.	10.88	60.4	24.02	36.77	40.27	101.06	0.36	0.4	0.24	4.97	7.4	1.49	12.33	0	28.68	11	0	0	0	.	.	.	4136	455	1292	151.67	9
TNNT1	1	3	4	4	.	15.74	41.06	19.09	21.28	81.43	0.23	0.26	0.5	6.31	5.04	0.8	.	0	1	.	0	0	0	0	0	1	1111	279	217	64.38	14
TOP1	1	3	3	3	11.77	89.54	26.51	29.77	39.8	96.08	0.31	0.41	0.28	4.18	7.35	1.76	13	6	3	3	0	0	1	2	1	1	3734	766	1190	109.43	21
TPD52L1	1	3	4	4	0.17	13.51	23.85	15.64	14.82	54.31	0.29	0.27	0.44	1.8	5.17	2.88	2.33	5	3	0	0	0	0	1	1	1	2239	205	1445	87.86	7
TPD52L2	1	3	4	4	4.89	45.59	69.93	50.31	42.14	162.38	0.31	0.26	0.43	5.28	6.92	1.31	4	17	8	3	0	1	2	1	2	2	2310	207	1600	88.71	7
TPM2	1	3	3	3	.	5.37	4.53	3.91	7.66	16.1	0.24	0.48	0.28	4.58	4.26	0.93	.	0	.	.	0	0	0	0	0	0	1190	285	233	95	9
TPM4	1	3	4	4	.	51.87	70.59	34.27	37.73	142.59	0.24	0.26	0.5	4.67	7.59	1.63	6.33	33	2	2	3	0	0	1	2	1	2474	249	1657	93.38	8
TPP2	1	3	3	3	6.58	18.67	5.87	7.5	11.34	24.71	0.3	0.46	0.24	3.21	6.1	1.9	3.67	3	.	4	0	0	0	1	1	0	5484	1263	1642	126.3	30
TPR	1	3	5	5	43.48	77.12	19.95	11.01	16.45	47.41	0.23	0.35	0.42	2.67	6.99	2.62	2.33	8	1	4	0	1	0	1	1	1	9636	2364	2319	139.06	51
TPT1	1	3	4	4	14.86	965.36	2819.76	1065.75	686.99	4572.5	0.23	0.15	0.62	7.26	8.64	1.19	5	6	4	3	0	0	2	1	1	1	4548	173	3915	86.5	6
NR2C1	1	3	3	3	.	14.04	3.36	8.61	9.96	21.93	0.39	0.45	0.15	3.18	5.13	1.61	2.33	0	2	3	0	0	0	1	0	1	4058	604	2000	139.38	14
NR2C2	1	3	5	5	0.11	23.39	5.16	9.68	8.63	23.48	0.41	0.37	0.22	5.3	5.25	0.99	27.33	1	2	4	0	3	0	2	1	1	8419	597	6271	137.77	14
HSP90B1	1	1	31	.	88.01	361.44	12.69	328.91	515.58	857.18	0.38	0.6	0.01	5.33	9.53	1.79	3.33	0	4.5	4	0	0	0	.	.	.	2782	804	268	134	18
TRAF3	1	3	5	5	.	12.91	11.61	11.57	8.56	31.73	0.36	0.27	0.37	4.5	5.35	1.19	1.33	0	.	2	0	0	0	1	0	0	7806	569	5716	170.7	12
TRIP6	1	3	5	5	2.36	28.21	46.77	35.15	30.34	112.26	0.31	0.27	0.42	7.26	7.43	1.02	1	3	7	.	0	0	0	1	1	2	1693	477	151	159	9
TSPYL1	1	3	5	5	.	57.37	51.49	40.16	53.44	145.09	0.28	0.37	0.35	6.36	7.05	1.11	.	46	12	.	3	1	0	0	2	2	5073	438	3658	1314	1
EIPR1	1	3	4	4	0.43	14.15	28.47	21.84	14.12	64.42	0.34	0.22	0.44	2.97	4.72	1.59	0.33	0	.	.	0	0	0	0	0	0	1657	388	410	129.33	9
PHLDA2	1	3	3	3	.	1.91	2.67	2.65	6.88	12.2	0.22	0.56	0.22	7.66	3.62	0.47	1	9	1	.	0	0	0	1	1	1	920	153	405	459	2
TST	1	3	5	5	0.23	16.21	27.31	21.6	17.36	66.27	0.33	0.26	0.41	7.97	5.67	0.71	.	0	3	.	0	0	0	0	0	1	1125	298	168	447	3
TSTA3	1	3	4	4	.	28	48.74	29.56	26.81	105.11	0.28	0.26	0.46	.	.	.	.	0	5	.	0	0	0	0	0	2	1345	322	292	96.6	11
TTC1	1	3	5	5	3.79	60.08	58.01	50.96	45.89	154.86	0.33	0.3	0.37	3.2	7.14	2.23	3.33	2	4	.	0	0	0	1	1	1	1441	293	480	125.57	8
DNAJC7	1	3	5	5	11.27	99.22	92.41	77.93	65.59	235.92	0.33	0.28	0.39	5.63	6.65	1.18	2.67	0	6	0	0	0	0	1	0	2	1806	495	312	106.07	14
TTC3	1	3	4	4	.	35.09	16.42	6.94	10.14	33.5	0.21	0.3	0.49	3.13	6.53	2.09	6.33	1	.	3	0	0	0	1	1	0	7842	2026	1533	135.07	46
TTK	1	3	1	1	1.05	36.85	14.57	26.86	19.53	60.96	0.44	0.32	0.24	5.92	6.27	1.06	5.33	5	2	.	0	1	0	1	1	1	2966	858	325	122.57	22
TUB	1	3	5	5	.	18.54	13.64	9.99	13.87	37.5	0.27	0.37	0.36	5.21	5.47	1.05	3.33	4	.	.	1	0	0	1	1	0	6445	507	4488	126.75	12
TUFM	1	3	3	3	17.41	179.07	229.14	253.66	322.94	805.74	0.31	0.4	0.28	7.21	9.4	1.3	2	2	9	.	0	0	1	1	1	2	2011	456	564	136.8	10
TULP3	1	3	5	5	.	12.3	13.1	13.13	11.11	37.34	0.35	0.3	0.35	3.22	4.74	1.47	4.67	4	0.99	.	0	0	1	1	1	0	3080	443	1696	120.82	11
HIRA	1	3	4	4	0.96	31.75	49.26	31.28	24.88	105.41	0.3	0.24	0.47	5.27	6.26	1.19	4.33	4	2	.	0	0	0	1	1	1	4053	1018	739	122.16	25
TXN	1	3	5	5	36.19	613.09	856.3	690.12	922.5	2468.92	0.28	0.37	0.35	4.19	9.47	2.26	1	13	3	2	0	0	0	1	2	1	737	106	345	63.6	5
TXNRD1	1	3	3	3	7.28	69.14	34.37	40.59	48.58	123.54	0.33	0.39	0.28	6.25	7.26	1.16	21.33	122	14	4	2	0	0	2	2	2	3860	650	1886	114.71	17
TYK2	1	3	5	5	.	16.55	16.95	14.26	17.76	48.98	0.29	0.36	0.35	5.39	5.84	1.08	1	1	.	.	0	0	0	1	1	0	4243	1188	306	154.96	25
UBA52	1	3	4	4	.	167.41	463.99	172.85	187.21	824.05	0.21	0.23	0.56	7.55	8.28	1.1	9.67	13	10	6	0	0	0	2	2	2	2848	129	2310	96.75	5
UBA1	1	3	3	3	54.19	185.35	241.39	206.4	279.04	726.83	0.28	0.38	0.33	6.27	8.65	1.38	1	0	6	.	0	0	0	1	0	2	3572	1059	199	127.08	26
UBE2A	1	3	5	5	0.92	38.88	33.81	30.81	33.1	97.72	0.32	0.34	0.35	4.87	6.42	1.32	9.33	14	12.99	6	0	2	0	2	2	2	1776	153	1174	76.5	6
UBE2B	1	3	1	1	.	13.23	11.64	15.6	9.75	36.99	0.42	0.26	0.31	3.64	6.34	1.74	8.67	15	7	4	0	4	0	2	2	2	2241	153	1755	76.5	6
UBE2D1	1	3	1	1	.	11.89	5.87	10.31	7.74	23.91	0.43	0.32	0.25	2.05	5.38	2.62	13.33	6	4	7	0	2	0	2	1	1	2623	148	1988	63.43	7
UBE2D2	1	3	5	5	.	39.16	48.51	40.33	37.41	126.25	0.32	0.3	0.38	3.84	6.87	1.79	2	10	8	2	0	1	0	1	2	2	2530	148	1633	63.43	7
UBE2D3	1	3	5	5	.	95.78	75.25	75.79	66.13	217.17	0.35	0.3	0.35	5.2	6.8	1.31	22	32	5	5	3	0	0	2	2	2	3729	148	3032	63.43	8
UBE2E1	1	3	5	5	.	109.06	93.73	84.21	97.4	275.34	0.31	0.35	0.34	4.91	6.68	1.36	5.67	6	7	1	0	1	0	1	1	2	1783	194	1034	116.4	6
UBE2G1	1	3	5	5	1.02	27.42	20.59	21.32	20.08	61.99	0.34	0.32	0.33	3.3	6.13	1.86	9.33	27	1	7	0	2	0	2	2	1	4167	171	3337	102.6	6
UBE2G2	1	3	4	4	.	80.18	92.37	55.58	50.57	198.52	0.28	0.25	0.47	5	7.75	1.55	16	4	4	3	0	0	0	2	1	1	3367	166	2797	83	6
UBE2H	1	3	5	5	0.36	13.58	13.1	8.71	9.84	31.65	0.28	0.31	0.41	2.93	5.71	1.95	7.67	18	4	6	1	2	0	2	2	1	5162	184	4205	78.86	7
UBE2I	1	3	4	4	3.45	84.3	155.11	79.81	83.65	318.58	0.25	0.26	0.49	7.1	5.69	0.8	2.67	19	3	0	0	0	1	1	2	1	2850	159	2225	79.5	7
UBE2L3	1	3	4	4	9.59	60.48	79.42	47.75	50.49	177.66	0.27	0.28	0.45	5.79	6.73	1.16	6.33	17	13.98	7	0	1	1	1	2	2	2861	155	2365	116.25	4
UBE2N	1	3	5	5	3.96	62.54	51.64	52.84	58.53	163.01	0.32	0.36	0.32	3.44	6.23	1.81	12.33	25	8	5	0	0	0	2	2	2	4877	153	1727	114.75	4
UBE2V2	1	3	5	5	2.66	81.71	42.77	44.16	41.95	128.88	0.34	0.33	0.33	2.89	6.07	2.1	22.67	0	4	10	0	1	0	2	0	1	4342	146	1066	109.5	4
SUMO1	1	3	5	5	.	115.5	89.93	85.27	81.48	256.68	0.33	0.32	0.35	2.84	7.72	2.72	6.67	28	4	7	2	0	0	2	2	1	1523	102	1073	61.2	5
UCP2	1	2	41	.	.	32.76	108.23	26.44	38.52	173.19	0.15	0.22	0.62	6.4	6.05	0.94	0.33	0	1	.	0	0	0	.	.	.	1644	310	336	155	8
UGCG	1	2	31	.	.	11.99	1.04	12.44	14.81	28.29	0.44	0.52	0.04	2.03	4.48	2.2	18	0	.	7	0	0	0	.	.	.	3959	395	2377	131.67	9
UGDH	1	3	5	5	2.01	10.16	6.14	5.29	6.31	17.73	0.3	0.36	0.35	1.88	4.5	2.4	3.33	17	.	14	0	2	0	1	2	0	3037	495	1387	135	12
UGT8	1	2	31	.	.	7.81	0.84	8.57	11.25	20.67	0.41	0.54	0.04	1.77	4.41	2.5	8	0	.	5	0	0	0	.	.	.	3733	542	1937	325.2	6
UNG	1	3	5	5	0.56	71.92	108.6	109.03	57.03	274.66	0.4	0.21	0.4	6.3	7.75	1.23	13	19	10	2	0	1	0	2	2	2	2048	314	1024	134.57	7
USP4	1	3	5	5	2.68	14.9	15.13	17.57	12.49	45.18	0.39	0.28	0.33	3.6	3.57	0.99	1.67	0	.	.	0	0	0	1	0	0	4070	964	1149	131.45	22
UPP1	1	3	5	5	.	5.37	7.15	10.76	8.76	26.68	0.4	0.33	0.27	6.77	3.7	0.55	.	0	1	.	0	0	0	0	0	1	1664	311	376	133.29	9
UQCRC1	1	3	5	5	2.7	149.51	274.41	187.82	203.92	666.14	0.28	0.31	0.41	5.46	8.37	1.53	0.67	0	5	.	0	0	0	0	0	2	1595	481	129	111	13
UQCRC2	1	3	4	4	7.68	126.41	162.53	95.62	119.56	377.71	0.25	0.32	0.43	4.37	8.52	1.95	3.67	7	3	.	0	0	0	1	1	1	1914	454	489	97.29	14
USF2	1	3	4	4	.	40.02	87.63	36.01	37.31	160.95	0.22	0.23	0.54	8.14	8.29	1.02	2	5	7	.	0	0	1	1	1	2	1746	347	565	104.1	10
USP1	1	3	1	1	1.55	81.46	27.74	53.69	32.89	114.32	0.47	0.29	0.24	3.7	7.13	1.93	17.67	24	10.98	4	0	4	0	2	2	2	3602	786	823	294.75	9
UVRAG	1	3	1	1	.	5.25	3.94	6.48	4.34	14.77	0.44	0.29	0.27	2.09	3.34	1.6	4.33	1	.	.	0	0	0	1	1	0	5117	700	2825	140	15
VASP	1	3	4	4	0.97	12.81	21.43	13.11	13.57	48.12	0.27	0.28	0.45	5.03	5.06	1.01	0.67	16	4	0	1	0	0	0	2	1	2242	381	806	87.92	13
VAV2	1	3	5	5	0.52	8.37	10.34	8.08	8.25	26.66	0.3	0.31	0.39	4.22	4.66	1.1	1	0	.	.	0	1	0	1	0	0	4851	879	2168	87.9	30
VBP1	1	3	5	5	7.77	120.11	74.95	87.64	79.79	242.38	0.36	0.33	0.31	3.17	7.85	2.47	15.67	19	11	7	0	0	0	2	2	2	1616	198	999	99	6
VCL	1	3	3	3	24.67	36.66	8.96	44.99	66.38	120.34	0.37	0.55	0.07	4.22	6.8	1.61	5.33	39	5	2	0	0	0	1	2	2	5497	1135	1991	154.77	22
VDAC1	1	3	4	4	9.16	186.83	281.1	138.94	173.38	593.42	0.23	0.29	0.47	5.1	8.86	1.74	6	10	4	1	0	1	0	1	2	1	1839	284	896	106.5	9
VDAC2	1	3	4	4	6.66	63.64	110.33	57.45	71.68	239.46	0.24	0.3	0.46	5.61	7.74	1.38	1	0	4	.	0	0	0	1	0	1	1512	295	459	98.33	10
VEGFA	1	1	31	.	.	12.5	5.34	16.89	19.77	42	0.4	0.47	0.13	7.35	5.66	0.77	10.67	0	2	7	0	0	0	.	.	.	3609	396	1925	148.5	8
VEGFB	1	1	41	.	.	22.21	56.29	20.78	28	105.07	0.2	0.27	0.54	5.91	5.8	0.98	0.67	0	2	.	0	0	1	.	.	.	1805	208	931	104	7
EZR	1	3	3	3	40.34	61.54	53.48	66.39	87.88	207.75	0.32	0.42	0.26	4.99	7.65	1.53	5.67	38	11	4	2	3	0	1	2	2	3052	587	1173	135.46	14
VIM	1	3	4	4	152.24	231.53	426.45	237.87	282.43	946.75	0.25	0.3	0.45	7.96	9.97	1.25	12.67	30	11	1	7	0	0	2	2	2	2154	467	322	155.67	10
VLDLR	1	2	31	.	0.06	1.23	0.29	3.29	4.42	8	0.41	0.55	0.04	2.44	2.44	1	1.33	0	.	1	0	0	0	.	.	.	9213	874	2235	138	19
VRK1	1	3	3	3	4.98	50.41	26.57	42.3	41.8	110.66	0.38	0.38	0.24	2.23	4.84	2.17	1.67	1	1	.	0	0	0	1	1	1	1663	397	406	99.25	13
WEE1	1	3	1	1	0.06	13.75	9.92	29.54	14.56	54.02	0.55	0.27	0.18	5.24	5.34	1.02	7.33	52	1	3	0	0	0	2	2	1	3588	647	1165	176.45	11
WNT10B	1	1	31	.	.	2.81	1.42	6.59	9.2	17.21	0.38	0.53	0.08	4.13	3.77	0.91	0.33	0	1	.	0	0	0	.	.	.	2246	390	755	292.5	5
XPO1	1	3	3	3	23.2	153.38	36.85	67.39	99.74	203.98	0.33	0.49	0.18	4.27	7.14	1.67	20	78	8	9	7	2	0	2	2	2	4988	1072	886	134	25
XRCC4	1	3	1	1	0.97	8.42	4.64	8.07	5.68	18.39	0.44	0.31	0.25	1.59	4.97	3.13	1.33	0	1	1	0	0	0	1	0	1	1602	335	518	143.57	8
YY1	1	3	5	5	3.87	44.43	26.77	38.07	33.53	98.37	0.39	0.34	0.27	5.55	6.78	1.22	31.33	49	8	10	0	3	0	2	2	2	6534	415	1434	249	5
YWHAB	1	3	5	5	9.46	132.23	84.56	82.32	86.21	253.1	0.33	0.34	0.33	4.47	8.58	1.92	22.33	55	14	3	0	0	0	2	2	2	3020	247	2094	148.2	6
YWHAH	1	3	4	4	11.69	97.61	126.44	84.86	75.96	287.27	0.3	0.26	0.44	4.73	7.46	1.57	5.67	13	8	2	0	0	0	1	2	2	1751	247	811	370.5	2
YWHAZ	1	3	3	3	55.44	234.54	152.78	121.22	165.46	439.47	0.28	0.38	0.35	5.43	7.37	1.36	27.33	60	4	6	0	1	0	2	2	1	5011	246	2117	147.6	6
ZFP36	1	3	1	1	.	1.07	1.21	3.69	1.93	6.83	0.54	0.28	0.18	6.95	3.59	0.52	1	0	1	2	0	0	0	1	0	1	1747	327	713	490.5	2
ZBTB14	1	3	1	1	0.24	4.74	3.17	6.98	3.29	13.45	0.52	0.24	0.24	3.13	3.75	1.2	6	2	.	3	0	0	0	1	1	0	3372	450	1839	675	4
ZFX	1	3	1	1	.	10.38	3.18	7.17	4.12	14.47	0.5	0.29	0.22	2.72	3.85	1.42	51	16	1	28	3	3	0	2	2	1	7612	806	4879	345.43	10
ZIC3	1	3	3	3	.	6.73	5.56	4.08	6.77	16.41	0.25	0.41	0.34	-0.09	-4.22	46.54	4	4	.	.	0	0	0	1	1	0	4001	468	2030	468	3
ZNF267	1	3	1	1	.	10.46	3.54	9.91	2.88	16.34	0.61	0.18	0.22	2.94	4.9	1.67	12.33	0	1	3	0	0	0	2	0	1	3268	744	827	558	4
ZNF268	1	3	1	1	.	4.99	1.9	3.53	1.58	7	0.5	0.23	0.27	4	2.65	0.66	3.67	0	.	.	0	1	0	1	0	0	13390	948	2582	568.8	6
ZNF7	1	3	1	1	.	11.82	8.31	15.43	9.54	33.27	0.46	0.29	0.25	6.61	3.72	0.56	1	1	.	.	0	1	0	1	1	0	2760	687	54	515.25	5
ZNF264	1	3	1	1	.	2.53	1.04	4.07	1.43	6.54	0.62	0.22	0.16	4.38	2.79	0.64	48.33	3	.	33	0	2	0	2	1	0	12163	628	9865	471	4
CNBP	1	3	5	5	1.33	126.34	147.04	110.5	93.64	351.18	0.31	0.27	0.42	4.89	8.15	1.67	24.67	36	11.99	4	0	1	0	2	2	2	3295	178	2638	133.5	5
ZNF35	1	3	1	1	.	9.05	3.34	12.6	4.37	20.31	0.62	0.22	0.16	2.97	3.49	1.18	2.67	0	.	.	0	0	0	1	0	0	2658	528	844	528	4
ZNF45	1	3	1	1	.	7.56	3.12	8.73	3.93	15.77	0.55	0.25	0.2	6.28	5.63	0.9	3.33	0	1	1	0	0	0	1	0	1	3926	683	763	512.25	10
ZNF74	1	3	5	5	.	12.74	16.11	15.09	10.18	41.38	0.36	0.25	0.39	5.35	4.85	0.91	2.33	0	.	.	0	0	0	1	0	0	3900	645	1495	387	5
ZNF76	1	3	4	4	.	11.5	23.04	11.95	11.56	46.55	0.26	0.25	0.49	4.69	5.39	1.15	1	1	1	.	0	0	0	1	1	1	2653	571	739	131.77	14
ZNF131	1	3	1	1	0.15	20.39	7.59	17.15	10.2	34.94	0.49	0.29	0.22	4.83	5.48	1.14	12.33	5	.	0	0	0	0	2	1	0	3286	624	1191	312	7
ZNF133	1	3	1	1	.	8.27	5.74	11.28	6.54	23.57	0.48	0.28	0.24	3.73	4.44	1.19	0.67	0	.	.	0	0	0	0	0	0	2654	655	180	655	7
ZNF134	1	3	1	1	.	6.86	4.34	10.37	4.22	18.93	0.55	0.22	0.23	4.77	4.58	0.96	4.33	0	1	1	0	1	0	1	0	1	4924	428	3314	642	3
ZKSCAN1	1	3	3	3	0.06	15.42	4.85	4.99	6.76	16.6	0.3	0.41	0.29	4.09	5.23	1.28	21	0	1	9	1	1	0	2	0	1	9403	564	7492	338.4	6
ZNF140	1	3	1	1	.	5	1.72	8.17	2.5	12.39	0.66	0.2	0.14	.	-3.36	.	2.33	0	1	2	0	0	0	1	0	1	2349	458	1023	343.5	5
ZNF143	1	3	1	1	.	9.01	4.66	9.8	7.63	22.09	0.44	0.35	0.21	2.37	4.17	1.76	4	0	.	0	0	0	0	1	0	0	2900	639	911	127.8	16
ZBTB17	1	3	1	1	.	7.1	8.28	13.98	6.76	29.01	0.48	0.23	0.29	7.39	4.57	0.62	0.33	0	2	.	0	0	0	0	0	1	2720	804	100	172.29	16
ZNF165	1	3	1	1	.	2.68	1.01	3.9	1.52	6.44	0.61	0.24	0.16	6.03	1.99	0.33	0.67	0	.	.	0	0	0	0	0	0	1954	486	93	486	4
TRIM26	1	3	1	1	0.97	22.13	24.17	34.35	19.77	78.29	0.44	0.25	0.31	4.56	5.67	1.24	5.67	0	.	.	0	0	0	1	0	0	3518	540	1421	231.43	10
ZNF174	1	3	5	5	.	6.4	7.24	7.59	5.85	20.67	0.37	0.28	0.35	6.1	3.81	0.62	1	0	.	.	0	0	0	1	0	0	2459	408	445	408	3
ZNF189	1	3	1	1	.	10.63	3.96	8.67	5.64	18.27	0.47	0.31	0.22	4.31	4.21	0.98	3.67	0	.	.	0	0	0	1	0	0	3192	627	1011	627	3
ZMYM2	1	3	5	5	0.93	7.82	3.19	4.74	4.15	12.07	0.39	0.34	0.26	3.49	5.19	1.49	6.67	10	1	5	0	5	0	2	2	1	7429	1378	5830	179.74	25
ZNF200	1	3	1	1	.	5.42	3.26	10.89	4.41	18.56	0.59	0.24	0.18	5.8	4.71	0.81	3.67	1	2	5	0	0	0	1	1	1	3008	396	1567	297	5
ZNF202	1	3	1	1	.	8.71	3.96	12.15	6.27	22.38	0.54	0.28	0.18	3.68	3.51	0.95	1.67	0	.	2	0	0	0	1	0	0	4435	649	2070	324.5	9
ZNF205	1	3	5	5	.	7.8	10.05	8.93	6.58	25.56	0.35	0.26	0.39	4.77	4.34	0.91	.	0	1	.	0	0	0	0	0	1	1968	555	192	277.5	7
ZNF207	1	3	5	5	3.31	125.21	122.49	108.01	95.28	325.78	0.33	0.29	0.38	4.47	5.67	1.27	12.67	125	12.99	2	*	1	1	2	2	2	13740	495	690	123.75	12
SLC30A3	1	2	31	.	.	3.2	1.31	5.92	8.68	15.91	0.37	0.55	0.08	4.12	3.64	0.88	.	0	.	.	0	0	0	.	.	.	2936	389	740	145.88	8
ZYX	1	3	4	4	2	40.41	91.5	45.88	50.42	187.79	0.24	0.27	0.49	5.38	6.4	1.19	1.33	13	6	.	0	0	0	1	2	2	2228	573	429	191	10
PTP4A1	1	3	4	4	0.78	43.38	36.83	25.8	23.45	86.08	0.3	0.27	0.43	-1.87	-6.27	3.34	49	104	11	23	*	8	0	2	2	2	4621	174	3414	104.4	6
CXCR4	1	2	31	.	.	3.8	0.67	18.27	33.56	52.5	0.35	0.64	0.01	2.98	3.73	1.25	1.67	0	.	1	0	0	0	.	.	.	1668	353	520	529.5	2
FZD5	1	2	31	.	.	4.09	0.36	3.95	5.32	9.64	0.41	0.55	0.04	4.99	3.81	0.76	.	0	.	.	0	0	0	.	.	.	7039	586	4396	1758	2
USP7	1	3	3	3	10.29	50.48	21.93	31.65	33.15	86.72	0.36	0.38	0.25	4.99	6.69	1.34	5	12	4	2	0	0	0	1	2	1	5831	1103	1904	106.74	31
DEK	1	3	4	4	19.78	163.03	94.17	64.32	48.03	206.52	0.31	0.23	0.46	5.24	8.22	1.57	37.33	81	15	7	2	4	0	2	2	2	3142	376	1550	112.8	11
STAM	1	3	5	5	1.92	14.5	8.21	12.56	10.58	31.34	0.4	0.34	0.26	2.31	4.79	2.08	12	2	2	5	0	0	0	2	1	1	3856	541	2044	115.93	14
RASSF7	1	3	5	5	.	5.97	7.62	8.95	5.3	21.87	0.41	0.24	0.35	6	4.27	0.71	.	0	4.98	.	0	0	0	0	0	1	2017	374	380	224.4	6
PDHX	1	3	5	5	0.98	17.9	10.99	13.95	11	35.94	0.39	0.31	0.31	1.41	5.65	3.99	7.67	2	2	.	0	1	0	2	1	1	2500	502	956	136.91	11
CUL5	1	3	5	5	2.42	18.12	6.32	7.27	4.92	18.51	0.39	0.27	0.34	1.92	4.88	2.54	22.67	6	1	5	0	1	0	2	1	1	6171	781	3377	123.32	19
USP5	1	3	5	5	11.42	42.4	63.09	48.74	50.67	162.5	0.3	0.31	0.39	5.47	7.35	1.34	.	1	7	.	0	0	0	0	1	2	3162	859	555	128.85	20
KMT2D	1	3	5	5	0.26	20.04	14.96	7.58	13.46	36	0.21	0.37	0.42	6.29	5.13	0.82	20.33	16	.	5	0	4	4	2	2	0	20635	5538	2805	307.67	55
HMGA2	1	3	4	4	.	23.45	19.8	8.93	15.17	43.9	0.2	0.35	0.45	1.82	5.17	2.84	6.67	0	5	8	0	0	0	2	0	2	4117	110	2999	66	5
SLC7A5	1	2	31	.	1.01	52.35	10.32	77.45	130.2	217.96	0.36	0.6	0.05	6.18	6.78	1.1	5.33	0	11	6	0	0	5	.	.	.	4556	508	2954	152.4	10
TAF15	1	3	4	4	24.74	174.64	182.65	102.65	139.23	424.52	0.24	0.33	0.43	5.01	8.56	1.71	1.33	12	4	0	0	0	0	1	2	1	2162	593	297	111.19	16
AKAP1	1	3	3	3	1.47	51.76	7.27	76.25	84.63	168.14	0.45	0.5	0.04	4.58	6.14	1.34	9.33	5	3	1	0	2	0	2	1	1	3909	904	1025	271.2	11
NAA10	1	3	4	4	5.26	188.67	439.35	164.65	181.6	785.6	0.21	0.23	0.56	7.27	8.08	1.11	2	0	5	.	0	0	0	1	0	2	1603	236	160	88.5	8
TMEM187	1	2	31	.	.	2.13	1.34	7.29	10.28	18.91	0.39	0.54	0.07	4.54	4.03	0.89	.	0	1	.	0	0	0	.	.	.	1452	262	347	786	2
TRRAP	1	3	3	3	3.68	25.75	13.23	18.44	22.45	54.13	0.34	0.41	0.24	4.66	6.11	1.31	5.33	9	.	2	0	0	0	1	1	0	12675	3874	888	161.42	73
SNN	1	2	41	.	.	9.36	12.62	11.98	8.58	33.19	0.36	0.26	0.38	5.62	3.68	0.65	.	0	.	.	0	0	0	.	.	.	3264	89	2833	267	2
ACOX3	1	3	5	5	.	4.36	4.86	5.22	4.2	14.27	0.37	0.29	0.34	3.46	2.75	0.79	.	0	.	0	0	0	0	0	0	0	2872	701	679	123.71	18
AXIN1	1	3	5	5	.	15.1	20.67	21.27	12.79	54.73	0.39	0.23	0.38	5.61	6.01	1.07	1	1	2	.	0	2	4	1	1	1	3707	863	682	258.9	11
CDC7	1	3	5	5	0.39	58.14	23.14	33.06	29.64	85.84	0.39	0.35	0.27	5.27	6.73	1.28	14	5	4	8	0	4	0	2	1	1	3215	575	1329	156.82	12
CDC45	1	3	5	5	1.02	64.77	86.92	83.35	77.03	247.3	0.34	0.31	0.35	5.75	6.97	1.21	1	1	6	.	0	0	0	1	1	2	1879	567	133	94.5	19
FZD1	1	2	31	.	.	2.4	0.41	4.15	5.34	9.9	0.42	0.54	0.04	4.88	3.02	0.62	.	0	.	.	0	0	0	.	.	.	6894	648	1993	1944	1
FZD6	1	2	31	.	.	8.13	0.68	8.68	9.04	18.39	0.47	0.49	0.04	2.76	4.62	1.68	6.33	0	.	5	0	0	0	.	.	.	3728	707	1357	353.5	7
FZD7	1	2	31	.	.	6.13	0.67	11.35	14.58	26.59	0.43	0.55	0.03	6.27	4.36	0.7	.	0	.	.	0	0	0	.	.	.	4587	575	2065	1725	1
FZD9	1	2	11	.	.	2	0.42	4.96	4.11	9.48	0.52	0.43	0.04	5.96	2.97	0.5	.	0	.	.	0	0	0	.	.	.	2343	592	337	1776	1
HIST1H2A	1	3	1	1	.	.	3.83	4.76	2.08	10.67	0.45	0.19	0.36	.	.	.	.	0	.	.	0	0	0	0	0	0	.	.	65	.	.
HYAL3	1	1	41	.	.	4.14	6.06	4.54	4.28	14.88	0.31	0.29	0.41	7.01	3.15	0.45	.	0	.	.	0	0	0	.	.	.	1878	418	418	418	4
MAD1L1	1	3	5	5	5.06	10.97	15.42	12.47	11.56	39.45	0.32	0.29	0.39	.	-5.69	.	.	0	1	.	0	0	0	0	0	1	2695	719	278	126.88	19
PIP5K1A	1	3	5	5	0.89	64.57	62.07	62.3	62.58	186.95	0.33	0.33	0.33	5.63	6.54	1.16	21.33	14	5	5	0	0	0	2	2	2	3800	563	1666	105.56	16
PIP4K2B	1	3	5	5	0.55	15.77	18.28	12.53	13.21	44.02	0.28	0.3	0.42	6	5.7	0.95	6.67	2	.	2	0	1	0	2	1	0	5383	417	4000	125.1	10
SLC25A11	1	2	41	.	1.6	70.22	138.18	67.22	75.63	281.03	0.24	0.27	0.49	7.53	7.68	1.02	2.33	0	5	.	0	0	0	.	.	.	1692	315	611	118.13	8
SPOP	1	3	5	5	.	30.28	32.25	30.05	21.67	83.97	0.36	0.26	0.38	3.05	5.57	1.82	10.67	4	7	1	0	0	0	2	1	2	2850	375	1494	125	10
TAGLN2	1	3	5	5	24.32	182.79	387.87	253.48	302.54	943.9	0.27	0.32	0.41	6.35	8.81	1.39	6	11	7	.	0	3	2	1	2	2	1375	200	693	150	5
ULK1	1	3	5	5	.	7.76	9.37	7.48	8.09	24.94	0.3	0.32	0.38	5.75	5.03	0.88	2.67	0	.	.	0	0	0	1	0	0	5322	1051	1801	112.61	28
BCAR3	1	3	1	1	0.08	2.13	2.54	4.21	2.68	9.43	0.45	0.28	0.27	3.38	3.12	0.92	1	0	1	.	0	0	0	1	0	1	3229	826	455	225.27	12
STX7	1	2	11	.	0.36	10.91	7.41	9.12	7.14	23.67	0.39	0.3	0.31	2.38	4.13	1.74	9	0	2	16	0	0	0	.	.	.	15845	262	3234	87.33	10
LTBP4	1	1	31	.	.	6.25	5.04	7.1	14.24	26.39	0.27	0.54	0.19	7.98	6.2	0.78	1	0	1	.	0	0	0	.	.	.	4961	1558	270	155.8	30
VAPA	1	2	51	.	3.66	13.7	8.79	12.56	11.58	32.93	0.38	0.35	0.27	3.9	5.78	1.48	13	0	5	8	0	0	0	.	.	.	6801	250	5810	125	6
ZNF282	1	3	1	1	.	23.83	30.15	43.33	26.04	99.53	0.44	0.26	0.3	5.92	6.14	1.04	1.33	0	7	.	0	0	1	1	0	2	3651	672	1600	252	8
STK24	1	3	4	4	0.66	20.16	34.13	18.11	17.87	70.11	0.26	0.25	0.49	5.76	4.2	0.73	7	31	6	7	2	1	0	2	2	2	9605	432	2974	117.82	11
RAD54L	1	3	5	5	.	24.59	27.92	31.55	28.86	88.34	0.36	0.33	0.32	6.59	5.78	0.88	1	4	1	.	0	0	0	1	1	1	3078	748	191	124.67	18
NSMAF	1	3	1	1	0.07	8.91	4.49	9.16	6.14	19.79	0.46	0.31	0.23	2.05	4.13	2.01	1.33	1	.	1	0	0	0	1	1	0	3574	918	602	88.84	31
NCK2	1	3	4	4	.	11.33	16.07	10.05	10.51	36.64	0.27	0.29	0.44	2.68	4.97	1.86	1.67	1	1	1	0	0	0	1	1	1	2666	381	1098	381	5
DYRK3	1	3	1	1	.	8.66	5.34	10.44	6.37	22.14	0.47	0.29	0.24	3.3	3.7	1.12	16.33	4	2	9	0	0	0	2	1	1	8128	589	232	589	3
DYRK2	1	3	5	5	.	14.24	5.21	6.73	5.8	17.74	0.38	0.33	0.29	4.24	4.79	1.13	.	1	2	13	0	2	0	0	1	1	8888	602	3951	602	3
DUSP11	1	3	1	1	0.4	20.28	17.15	27.39	18.36	62.9	0.44	0.29	0.27	2.12	4.31	2.03	6.67	0	.	4	0	0	0	2	0	0	1570	331	463	110.33	9
DHX16	1	3	5	5	4.34	30.25	38.77	28.9	34.34	102	0.28	0.34	0.38	5.32	6.23	1.17	1	0	.	.	0	0	0	1	0	0	3406	1042	123	156.3	20
CUL4B	1	3	5	5	7.45	41.2	23.64	15.11	23.1	61.85	0.24	0.37	0.38	2.88	4.21	1.46	12.33	11	4	.	0	1	0	2	2	1	5915	896	2172	134.4	20
CUL4A	1	3	5	5	2.24	18.32	10.54	11.73	13.25	35.53	0.33	0.37	0.3	3.74	5.92	1.58	4.33	13	1	2	0	1	0	1	2	1	5821	760	1496	114	20
CUL3	1	3	1	1	5.33	21.44	6.99	12.95	10.23	30.17	0.43	0.34	0.23	2.24	4.81	2.15	3.67	2	3	2	0	1	0	1	1	1	6756	769	4095	144.19	16
CUL2	1	3	3	3	3	23.94	7.86	11.46	12.01	31.33	0.37	0.38	0.25	2.33	5.75	2.46	2.33	4	4	2	0	2	0	1	1	1	4183	746	1760	111.9	21
CUL1	1	3	5	5	7.76	66.26	29.81	49.29	46.52	125.62	0.39	0.37	0.24	3.72	6.8	1.83	4.67	2	3	.	0	1	0	1	1	1	3147	777	528	111	22
TTF2	1	3	3	3	1.53	35.55	16.46	22.56	27.46	66.48	0.34	0.41	0.25	3.8	5.35	1.41	5.67	5	2	1	0	1	0	1	1	1	9439	1163	1346	151.7	23
TPST2	1	2	31	.	.	8.77	4.11	13.45	16.93	34.49	0.39	0.49	0.12	2.93	3.06	1.04	2.67	0	.	1	0	0	0	.	.	.	5653	378	527	283.5	7
TPST1	1	2	31	.	.	5.71	1.75	14.01	14.09	29.85	0.47	0.47	0.06	1.39	3.75	2.7	1	0	2	0	0	0	0	.	.	.	1981	371	586	278.25	6
KLF11	1	3	1	1	.	6.16	6.34	14.71	5.86	26.91	0.55	0.22	0.24	3.5	3.17	0.9	13.33	3	.	5	0	0	0	2	1	0	4035	513	2329	384.75	4
TEAD2	1	3	4	4	.	12.08	23.48	11.71	13.19	48.37	0.24	0.27	0.49	4.93	4.6	0.93	1	1	1	1	0	0	0	1	1	1	2175	452	729	113	13
SUPT3H	1	3	4	4	.	6.09	9.45	6.03	4.85	20.33	0.3	0.24	0.46	1.39	3.29	2.37	2.33	0	.	.	0	0	0	1	0	0	4211	318	3086	95.4	11
AURKA	1	3	5	5	0.49	45.52	48.51	34.69	47.61	130.81	0.27	0.36	0.37	4.41	6.88	1.56	4	6	6	.	0	1	1	1	1	2	2033	404	769	151.5	9
SMARCA5	1	3	3	3	21.56	79.21	30.3	27.31	37.5	95.1	0.29	0.39	0.32	2.95	6.39	2.17	13.33	35	8	12	0	0	0	2	2	2	7684	1053	4305	131.63	24
IRS4	1	3	3	3	13.33	317.42	125.49	79.31	132.7	337.5	0.24	0.39	0.37	7.41	8.81	1.19	.	122	8	.	0	6	0	0	2	2	6563	1257	74	1885.5	2
HIRIP3	1	3	4	4	.	35.16	47.67	28.87	28.83	105.36	0.27	0.27	0.45	6.78	6.48	0.96	1	1	3	.	0	0	0	1	1	1	2560	557	886	238.71	7
RAE1	1	3	5	5	3.37	42.36	51.85	64.61	47.77	164.23	0.39	0.29	0.32	4.57	6.39	1.4	1.67	0	5	.	0	0	0	1	0	2	2385	369	364	100.64	12
OFD1	1	3	1	1	0.16	16.38	3.66	6.86	5.74	16.26	0.42	0.35	0.23	3.79	5.17	1.36	1	0	.	.	0	0	0	1	0	0	3612	1013	253	132.13	23
SEMA7A	1	1	31	.	.	0.94	0.46	2.9	2.48	5.84	0.5	0.42	0.08	2.32	1.77	0.77	1.33	0	.	.	0	0	2	.	.	.	3376	667	1340	142.93	14
SLC4A7	1	2	31	.	0.25	8.54	0.73	4.85	8.45	14.04	0.35	0.6	0.05	1.85	4.16	2.25	14.33	0	.	7	0	0	0	.	.	.	8079	1260	4043	145.38	26
GEMIN2	1	3	5	5	1.02	30.11	20.67	34.86	28.78	84.31	0.41	0.34	0.25	4.8	5.66	1.18	1	1	.	2	0	0	0	1	1	0	1320	270	494	81	10
MAP4K3	1	3	1	1	.	10.39	4.8	7.87	4.98	17.66	0.45	0.28	0.27	2.06	4.59	2.23	12	3	.	2	0	1	0	2	1	0	4335	895	1352	78.97	34
PPM1D	1	3	1	1	.	15.76	9.58	20.71	12.11	42.4	0.49	0.29	0.23	4.79	4.68	0.98	16.33	4	3	7	0	2	0	2	1	1	4768	606	2728	303	6
PPFIBP1	1	3	3	3	1.47	8.53	4.61	4.19	6.13	14.93	0.28	0.41	0.31	1.51	3.91	2.59	6.67	11	.	1	0	0	0	2	2	0	5983	1006	2682	107.79	30
RANBP3	1	3	5	5	3.24	31.33	28.97	30.17	26.15	85.29	0.35	0.31	0.34	5.73	6.38	1.11	2.33	4	2	2	0	0	0	1	1	1	3233	568	1471	100.24	17
PPFIA1	1	3	3	3	2.68	24.86	11.5	16.67	18.05	46.23	0.36	0.39	0.25	3.78	5.14	1.36	12.33	25	.	.	0	4	0	2	2	0	5240	1203	1511	138.81	28
SLC43A1	1	2	31	.	.	8.28	4.33	19.06	25.49	48.88	0.39	0.52	0.09	5.4	4.41	0.82	1	0	.	.	0	0	0	.	.	.	2514	560	565	120	15
PKP4	1	3	5	5	.	23.83	15.63	14.95	15.58	46.15	0.32	0.34	0.34	3	5.19	1.73	2.67	0	1	.	0	0	0	1	0	1	4603	1193	752	170.43	22
PIK3R3	1	3	5	5	.	10.63	6.08	5.73	5.36	17.16	0.33	0.31	0.35	5.62	4.06	0.72	2.67	4	.	.	0	0	0	1	1	0	5596	462	3533	138.6	10
PEX3	1	2	51	.	0.68	17.37	6.82	11.99	13.79	32.59	0.37	0.42	0.21	2.47	4.77	1.94	3	0	1	4	0	0	0	.	.	.	2750	374	1390	93.5	12
PARG	1	3	1	1	0.51	7.6	3.35	6.78	4.83	14.96	0.45	0.32	0.22	2.73	5.28	1.94	6.67	0	1	3	0	0	0	2	0	1	4294	977	1065	162.83	18
CNTNAP1	1	2	31	.	.	2.27	0.68	3.46	6.62	10.76	0.32	0.61	0.06	5.18	3.41	0.66	1	0	.	.	0	0	0	.	.	.	5537	1385	1083	173.13	24
NIPSNAP1	1	3	4	4	.	55.12	143.28	58.45	59.28	261	0.22	0.23	0.55	5.36	7.67	1.43	2.67	1	9.99	.	0	0	0	1	1	2	2013	285	1127	85.5	10
NDST2	1	2	11	.	.	10.59	2.99	17.54	14.65	35.18	0.5	0.42	0.08	0.61	-5.87	-9.6	0.67	0	2	.	0	0	0	.	.	.	3758	884	540	204	15
IKBKG	1	3	5	5	1.09	2.43	2.94	3.18	2.11	8.23	0.39	0.26	0.36	1.73	2.32	1.34	.	0	.	.	0	0	0	0	0	0	1973	420	585	140	10
ELP1	1	3	3	3	6.32	33.57	17.28	18.49	26.29	62.05	0.3	0.42	0.28	2.7	5.93	2.2	2.33	4	.	.	0	0	0	1	1	0	5913	1333	1595	111.08	37
IFITM1	1	2	31	.	.	6.27	7.85	13.24	20.84	41.93	0.32	0.5	0.19	4.9	3.2	0.65	.	0	1	.	0	0	0	.	.	.	668	126	159	189	2
HAT1	1	3	1	1	5.02	89.13	38.15	88.96	74.93	202.04	0.44	0.37	0.19	3.54	7.26	2.05	3.67	11	3	.	0	0	0	1	2	1	1634	420	334	114.55	11
SLC27A2	1	2	31	.	0.46	6.96	0.6	11.87	18.23	30.7	0.39	0.59	0.02	5.23	5.41	1.03	.	0	.	.	0	0	0	.	.	.	2384	621	296	186.3	10
DGKZ	1	3	5	5	.	11.51	16.73	12.28	11.82	40.83	0.3	0.29	0.41	5.41	4.56	0.84	.	0	1	.	0	0	1	0	0	1	3588	929	607	89.9	31
DGKE	1	2	31	.	.	7.53	0.48	4.2	4.6	9.28	0.45	0.5	0.05	4.24	3.95	0.93	22	0	1	10	0	0	0	.	.	.	8608	568	5884	154.91	12
[truncated: 7,156 more rows]
